# Supplementary material for: Proteome data to explore the axolotl limb regeneration capacity at neotenic and metamorphic stages
Source: Data Brief. 2020 Jan 28;29:105179. doi: 10.1016/j.dib.2020.105179 (PMC7005509; doi:10.1016/j.dib.2020.105179)
Supplement: Multimedia component 3 [file mmc3.xlsx]

## Sheet: Sheet1
ONTOLOGY	ID	Description	GeneRatio	BgRatio	pvalue	p.adjust	qvalue	geneID	Count
BP	GO:0003012	muscle system process	47/559	391/23174	1.01285e-19	4.48794e-16	3.47034e-16	Myh3/Ank2/Myh7/Bin1/Tnni2/Tnnc2/Myh1/Myh4/Kit/Myl3/Myl2/Ttn/Dsp/Atp2a1/Sri/Tpm1/Mybpc1/Slc25a4/Pdlim5/Myom2/Myoz1/Mybpc3/Myh2/Chga/Casq2/Myl1/Gsn/Actn3/Atp2a2/Lmna/Myh8/G6pdx/Myom3/Mybpc2/Flna/Anxa6/Actc1/Actn2/Myoz2/Comp/Myom1/Myl6/Tnni1/Casq1/Tpm2/Jup/Myh11	47
BP	GO:0055001	muscle cell development	34/559	206/23174	7.0539e-19	7.89546e-16	6.10524e-16	Klhl41/Ank2/Krt8/Bin1/Neb/Actg1/Myl2/Ttn/Mybpc1/Myh10/Slc25a4/Pdlim5/Myom2/Flnc/Myoz1/Mybpc3/Casq2/Krt19/Cfl2/Actn3/Atp2a2/Lmna/G6pdx/Myom3/Mybpc2/Ldb3/Actc1/Actn2/Myoz2/Comp/Ski/Myom1/Casq1/Myh11	34
BP	GO:0030239	myofibril assembly	22/559	71/23174	7.12747e-19	7.89546e-16	6.10524e-16	Klhl41/Krt8/Neb/Actg1/Myl2/Ttn/Mybpc1/Myh10/Myom2/Myoz1/Mybpc3/Casq2/Krt19/Cfl2/Myom3/Mybpc2/Ldb3/Actc1/Actn2/Myoz2/Myom1/Casq1	22
BP	GO:0006091	generation of precursor metabolites and energy	43/559	372/23174	1.7028e-17	1.25752e-14	9.72389e-15	Atp5b/Fbp1/Ncor1/Aco2/Adh5/Cox4i1/Pygl/Tpi1/Eno3/Vcp/Aldoc/Atp5o/Gapdh/Idh2/Uqcrc1/Actn3/Pgm2/Mdh2/Pdhb/Idh1/Ldha/Pfkm/Pgk1/Gfpt1/Cat/Cs/Park7/Acat1/Pkm/Cyc1/Eno1b/Trap1/Rb1cc1/Dld/Suclg1/Pygm/Sucla2/Ndufa10/Dlat/Phkb/Aldob/Slc25a12/Gpi1	43
BP	GO:0045104	intermediate filament cytoskeleton organization	18/559	48/23174	2.18035e-17	1.38016e-14	1.06723e-14	Krt6a/Dsp/Evpl/Krt17/Prph/Gfap/Vim/Des/Pkp1/Ina/Nefl/Krt18/Plec/Eppk1/Ppl/Nefh/Nefm/Krt10	18
BP	GO:0010927	cellular component assembly involved in morphogenesis	25/559	114/23174	2.87884e-17	1.59452e-14	1.23297e-14	Klhl41/Krt8/Neb/Actg1/Myl2/Ttn/Cd9/Mybpc1/Myh10/Myom2/Myoz1/Mybpc3/Casq2/Krt19/Cfl2/Itgb4/Myom3/Mybpc2/Ldb3/Actc1/Actn2/Myoz2/Dag1/Myom1/Casq1	25
BP	GO:0045103	intermediate filament-based process	18/559	49/23174	3.37014e-17	1.65923e-14	1.28302e-14	Krt6a/Dsp/Evpl/Krt17/Prph/Gfap/Vim/Des/Pkp1/Ina/Nefl/Krt18/Plec/Eppk1/Ppl/Nefh/Nefm/Krt10	18
BP	GO:0046496	nicotinamide nucleotide metabolic process	28/559	154/23174	6.60546e-17	2.6608e-14	2.05749e-14	Fbp1/Ncor1/Ldhb/Tpi1/Eno3/Vcp/Nampt/Aldoc/Gapdh/Idh2/Actn3/Mdh2/Pdhb/Idh1/G6pdx/Ldha/Pfkm/Pgk1/Taldo1/Pkm/Pgd/Eno1b/Tkt/Dld/Dlat/Nnt/Aldob/Gpi1	28
BP	GO:0042060	wound healing	41/559	360/23174	1.66287e-16	5.66784e-14	4.38271e-14	Fgb/Fgg/Serpinc1/Anxa1/Krt6a/Fn1/Cd9/Anxa5/Dsp/Kank1/Evpl/Serpine1/Tpm1/Fga/Myh10/Serpinb2/C3/Myoz1/Myh2/Plg/Pard3/F11/F2/Kng1/Myh9/Flna/Anxa6/Plec/Eppk1/Serping1/F5/C9/Pkm/Comp/Col5a1/Serpinf2/Ppl/Col1a1/Rab3a/Col3a1/Anxa2	41
BP	GO:0072524	pyridine-containing compound metabolic process	28/559	161/23174	2.21215e-16	7.00146e-14	5.41395e-14	Fbp1/Ncor1/Ldhb/Tpi1/Eno3/Vcp/Nampt/Aldoc/Gapdh/Idh2/Actn3/Mdh2/Pdhb/Idh1/G6pdx/Ldha/Pfkm/Pgk1/Taldo1/Pkm/Pgd/Eno1b/Tkt/Dld/Dlat/Nnt/Aldob/Gpi1	28
BP	GO:0006733	oxidoreduction coenzyme metabolic process	28/559	172/23174	1.30237e-15	3.39458e-13	2.62489e-13	Fbp1/Ncor1/Ldhb/Tpi1/Eno3/Vcp/Nampt/Aldoc/Gapdh/Idh2/Actn3/Mdh2/Pdhb/Idh1/G6pdx/Ldha/Pfkm/Pgk1/Taldo1/Pkm/Pgd/Eno1b/Tkt/Dld/Dlat/Nnt/Aldob/Gpi1	28
BP	GO:0019693	ribose phosphate metabolic process	44/559	444/23174	2.21554e-15	5.45391e-13	4.21729e-13	Myh3/Myh7/Atp5l/Atp5a1/Atp5b/Fbp1/Hspa8/Ncor1/Gphn/Cox4i1/Pygl/Atp5f1/Tpi1/Eno3/Vcp/Aldoc/Atp5o/Gapdh/Uqcrc1/Actn3/Pdhb/Myh8/G6pdx/Ldha/Pfkm/Pgk1/Acaa2/Cs/Taldo1/Park7/Acat1/Pkm/Cyc1/Pgd/Eno1b/Tkt/Dld/Suclg1/Sucla2/Ndufa10/Dlat/Acsl1/Aldob/Gpi1	44
BP	GO:0010035	response to inorganic substance	44/559	493/23174	9.32935e-14	1.87902e-11	1.45297e-11	Krt8/Fgb/Fgg/Cp/Cpne3/Hnrnpd/Anxa1/Anxa7/Fn1/Ttn/Mmp9/Fbp1/Cpne9/Trf/Anxa5/Cpne6/Gphn/Mpo/Fga/Capn1/Cpne8/Iqgap1/Vcp/Gsn/Gdi1/Cps1/Dlg4/Cryab/Nefl/Akr1b3/Plcg2/Cat/Glud1/Park7/Trap1/Cpne1/Map3k5/Prdx1/Kdm6b/Cpne5/Nefh/Krt10/Aldob/Slc25a12	44
BP	GO:0030198	extracellular matrix organization	31/559	273/23174	9.52205e-13	1.40641e-10	1.08752e-10	Lcp1/Tgfbi/Serpinb5/Mfap4/Col11a1/Fn1/Mmp9/Col2a1/Col12a1/Col16a1/Acan/Col9a3/Ccdc80/Gfap/Plg/Ctss/Col11a2/Fscn1/Vtn/Lum/Col9a1/Postn/Col1a2/Comp/Col5a1/Serpinf2/Col1a1/Dag1/Col3a1/Anxa2/Myh11	31
BP	GO:0045861	negative regulation of proteolysis	35/559	348/23174	1.14635e-12	1.63493e-10	1.26423e-10	Bin1/Serpinb5/Serpinc1/A2ml1/Mmp9/Serpine1/Serpina1a/Rpl23/Serpinb2/Ccar2/Fetub/Usp47/Gapdh/Ahsg/Serpinb10/Cast/F2/Kng1/Itih2/Vtn/Rpl11/Cryab/Itih5/Hsp90ab1/Itih3/Park7/Por/Serping1/Serpina1b/A2m/Erlec1/Serpinf2/Csta1/Serpinb1a/Gpi1	35
BP	GO:1900047	negative regulation of hemostasis	14/559	50/23174	8.11872e-12	8.37208e-10	6.47379e-10	Fgb/Fgg/Cd9/Anxa5/Serpine1/Fga/Plg/F11/F2/Kng1/Serping1/Comp/Serpinf2/Anxa2	14
BP	GO:0042730	fibrinolysis	10/559	20/23174	9.15917e-12	9.2237e-10	7.13232e-10	Fgb/Fgg/Serpine1/Fga/Plg/F11/F2/Serping1/Serpinf2/Anxa2	10
BP	GO:0060351	cartilage development involved in endochondral bone morphogenesis	14/559	52/23174	1.46498e-11	1.38114e-09	1.06798e-09	Col6a3/Col2a1/Col12a1/Matn1/Col6a2/Matn4/Coch/Col9a1/Anxa6/Por/Comp/Col1a1/Anxa2/Col6a1	14
BP	GO:0015980	energy derivation by oxidation of organic compounds	28/559	251/23174	1.86771e-11	1.70753e-09	1.32036e-09	Aco2/Cox4i1/Pygl/Vcp/Idh2/Uqcrc1/Actn3/Pgm2/Mdh2/Pdhb/Idh1/Ldha/Pfkm/Gfpt1/Cat/Cs/Park7/Cyc1/Trap1/Rb1cc1/Dld/Suclg1/Pygm/Sucla2/Ndufa10/Dlat/Phkb/Slc25a12	28
BP	GO:0055008	cardiac muscle tissue morphogenesis	16/559	76/23174	3.02398e-11	2.62731e-09	2.03159e-09	Myh7/Tgfbr3/Col11a1/Myl3/Myl2/Ttn/Dsp/Tpm1/Mybpc1/Myom2/Mybpc3/Myom3/Mybpc2/Actc1/Myom1/Tnni1	16
BP	GO:0006090	pyruvate metabolic process	19/559	114/23174	3.29179e-11	2.80499e-09	2.16898e-09	Fbp1/Ncor1/Ldhb/Tpi1/Eno3/Aldoc/Gapdh/Actn3/Agxt/Pdhb/Ldha/Pfkm/Pgk1/Pkm/Eno1b/Dld/Dlat/Aldob/Gpi1	19
BP	GO:0014706	striated muscle tissue development	37/559	448/23174	8.77163e-11	6.70123e-09	5.18179e-09	Klhl41/Myh7/Tgfbr3/Neb/Col11a1/Myl3/Myl2/Ttn/Hivep3/Dsp/Tpm1/Mybpc1/Myh10/Slc25a4/Pdlim5/Myom2/Myoz1/Ddx5/Mybpc3/Cfl2/Actn3/Smyd1/Lmna/G6pdx/Myom3/Mybpc2/Actc1/Actn2/Myoz2/Mylpf/Kdm6b/Ski/Myom1/Ddx17/Myl6/Tnni1/Myh11	37
BP	GO:0030048	actin filament-based movement	18/559	107/23174	9.26105e-11	6.95521e-09	5.37819e-09	Ank2/Myh7/Bin1/Dsp/Sri/Tpm1/Myh10/Myh2/Casq2/Pard3/Actn4/Myh8/Myh9/Flna/Actc1/Myl6/Jup/Syne2	18
BP	GO:0061045	negative regulation of wound healing	15/559	71/23174	1.19221e-10	8.38522e-09	6.48396e-09	Fgb/Fgg/Cd9/Anxa5/Serpine1/Fga/Myoz1/Plg/F11/F2/Kng1/Eppk1/Serping1/Serpinf2/Anxa2	15
BP	GO:0050819	negative regulation of coagulation	13/559	51/23174	1.67825e-10	1.1099e-08	8.58238e-09	Fgb/Fgg/Cd9/Anxa5/Serpine1/Fga/Plg/F11/F2/Kng1/Serping1/Serpinf2/Anxa2	13
BP	GO:0003416	endochondral bone growth	12/559	43/23174	2.67929e-10	1.60432e-08	1.24055e-08	Col6a3/Col12a1/Matn1/Col6a2/Matn4/Coch/Col9a1/Anxa6/Por/Comp/Anxa2/Col6a1	12
BP	GO:0051346	negative regulation of hydrolase activity	33/559	396/23174	7.44284e-10	3.83479e-08	2.96529e-08	Bin1/Serpinb5/Serpinc1/Anxa1/A2ml1/Mmp9/Myo1d/Serpine1/Serpina1a/Serpinb2/Fetub/Usp47/Gapdh/Ahsg/Serpinb10/Cast/Kng1/Itih2/Vtn/Cryab/Itih5/Apoa1/Itih3/Park7/Por/Serping1/Serpina1b/A2m/Serpinf2/Sytl2/Csta1/Serpinb1a/Gpi1	33
BP	GO:0016052	carbohydrate catabolic process	19/559	138/23174	9.70281e-10	4.76996e-08	3.68842e-08	Fbp1/Ncor1/Pygl/Tpi1/Eno3/Aldoc/Gapdh/Actn3/Pgm2/Ldha/Pfkm/Pgk1/Pkm/Pgd/Eno1b/Rb1cc1/Pygm/Aldob/Gpi1	19
BP	GO:0052547	regulation of peptidase activity	33/559	406/23174	1.40206e-09	6.5395e-08	5.05674e-08	Bin1/Serpinb5/Serpinc1/A2ml1/Mmp9/Serpine1/Serpina1a/Serpinb2/Fetub/Usp47/Vcp/Gapdh/Gsn/Ahsg/Serpinb10/Cast/Kng1/Itih2/Vtn/Cryab/Itih5/Hspd1/Itih3/Park7/Por/Serping1/Serpina1b/A2m/Map3k5/Serpinf2/Csta1/Serpinb1a/Gpi1	33
BP	GO:0006937	regulation of muscle contraction	19/559	154/23174	6.28123e-09	2.62567e-07	2.03033e-07	Ank2/Myh7/Bin1/Tnni2/Tnnc2/Kit/Myl3/Dsp/Atp2a1/Sri/Chga/Casq2/Actn3/Atp2a2/Flna/Anxa6/Tnni1/Casq1/Jup	19
BP	GO:0007599	hemostasis	19/559	158/23174	9.64092e-09	3.88354e-07	3.00299e-07	Fgb/Fgg/Serpinc1/Anxa7/Cd9/Anxa5/Serpine1/Fga/C3/Plg/F11/F2/Kng1/Serping1/F5/C9/Comp/Serpinf2/Anxa2	19
BP	GO:0032970	regulation of actin filament-based process	30/559	390/23174	2.76701e-08	9.88761e-07	7.6457e-07	Scin/Ank2/Bin1/Neb/Dsp/Kank1/Sri/Tpm1/Capn1/Sptb/Casq2/Cfl2/Ccdc88a/Gsn/Pard3/Pfn1/Cit/Atp2a2/Fscn1/Fes/Myh9/Fer/Capza1/Apoa1/Flna/Capg/Actn2/Serpinf2/Arpc4/Jup	30
BP	GO:0046434	organophosphate catabolic process	21/559	205/23174	2.86392e-08	1.0152e-06	7.85016e-07	Pla2g4c/Fbp1/Ncor1/Tpi1/Eno3/Vcp/Aldoc/Gapdh/Actn3/Idh1/Ldha/Pfkm/Pgk1/Plcg2/Pnpla8/Acat1/Pkm/Eno1b/Inpp5a/Aldob/Gpi1	21
BP	GO:0042866	pyruvate biosynthetic process	14/559	90/23174	3.22951e-08	1.13571e-06	8.78201e-07	Fbp1/Ncor1/Tpi1/Eno3/Aldoc/Gapdh/Actn3/Agxt/Pfkm/Pgk1/Pkm/Eno1b/Aldob/Gpi1	14
BP	GO:0007596	blood coagulation	18/559	156/23174	4.51302e-08	1.48127e-06	1.14541e-06	Fgb/Fgg/Serpinc1/Cd9/Anxa5/Serpine1/Fga/C3/Plg/F11/F2/Kng1/Serping1/F5/C9/Comp/Serpinf2/Anxa2	18
BP	GO:0050817	coagulation	18/559	159/23174	6.06782e-08	1.96252e-06	1.51754e-06	Fgb/Fgg/Serpinc1/Cd9/Anxa5/Serpine1/Fga/C3/Plg/F11/F2/Kng1/Serping1/F5/C9/Comp/Serpinf2/Anxa2	18
BP	GO:1901652	response to peptide	29/559	383/23174	6.64203e-08	2.13267e-06	1.64911e-06	Tgfbr3/Adipoq/Anxa1/Mmp9/Anxa5/Atp2a1/Kank1/Serpina1a/Ptprv/Hadha/Rpl23/Capn1/Erbin/Vim/Ahsg/Hnrnpk/Atp2a2/Inppl1/Zfp106/Ywhag/Fer/Nucb2/Serpina1b/Pkm/Cyc1/Actn2/H2afz/Rab10/Aldob	29
BP	GO:0044270	cellular nitrogen compound catabolic process	32/559	456/23174	8.13978e-08	2.57624e-06	1.9921e-06	Nbas/Hnrnpm/Hnrnpd/Ang4/Fbp1/Ncor1/Tardbp/Cirbp/Tpi1/Eno3/Aox2/Ddx5/Vcp/Syncrip/Aldoc/Gapdh/Aldh6a1/Vim/Pkp1/Actn3/Ldha/Pfkm/Pgk1/Tet3/Por/Acat1/Pkm/Eno1b/Aldh1l1/Hnrnpa0/Aldob/Gpi1	32
BP	GO:0031639	plasminogen activation	8/559	25/23174	8.21394e-08	2.58128e-06	1.996e-06	Fgb/Fgg/Serpine1/Fga/F11/Pgk1/Serpinf2/Anxa2	8
BP	GO:0010256	endomembrane system organization	28/559	381/23174	2.07395e-07	6.02729e-06	4.66066e-06	Ank2/Bin1/Gcc2/Fat4/Tardbp/Rtn4/Ywhaz/Akap9/Cltc/Myh10/Cog3/Syne1/Myh2/Sptb/Gsn/Cit/Atp2a2/Lmna/Myh9/Anxa6/Dync2h1/Rab10/Col5a1/Vps18/Rab3a/Rab1a/Casq1/Syne2	28
BP	GO:0031589	cell-substrate adhesion	26/559	337/23174	2.21236e-07	6.3245e-06	4.89048e-06	Fgb/Fgg/Fn1/Kank1/Serpine1/Col16a1/Ptprk/Fga/Tnn/Iqgap1/Ccdc80/Plg/Itgb4/Actn4/Vtn/Fer/Apoa1/Flna/Otoa/Postn/Actn2/Col1a1/Dag1/Col3a1/Rab1a/Jup	26
BP	GO:0046700	heterocycle catabolic process	31/559	462/23174	3.47488e-07	9.74505e-06	7.53546e-06	Nbas/Hnrnpm/Hnrnpd/Ang4/Fbp1/Ncor1/Tardbp/Cirbp/Tpi1/Eno3/Aox2/Ddx5/Vcp/Syncrip/Aldoc/Gapdh/Aldh6a1/Vim/Pkp1/Actn3/Ldha/Pfkm/Pgk1/Tet3/Acat1/Pkm/Eno1b/Aldh1l1/Hnrnpa0/Aldob/Gpi1	31
BP	GO:0070613	regulation of protein processing	12/559	80/23174	4.67522e-07	1.2867e-05	9.94954e-06	Serpine1/C3/Cfh/Gsn/Cast/Myh9/Serping1/A2m/Phb/Serpinf2/Anxa2/Ctnnd1	12
BP	GO:0044282	small molecule catabolic process	24/559	308/23174	5.39792e-07	1.47643e-05	1.14167e-05	Adipoq/Got2/Adh5/Hadha/Tpi1/Aldh6a1/Arg1/Actn3/Agxt/Pgm2/Ldha/Pfkm/Got1/Acaa2/Glud1/Etfa/Acat1/Pgd/Faah/Aldh1l1/Inpp5a/Eci1/Aldob/Gpi1	24
BP	GO:0001667	ameboidal-type cell migration	28/559	406/23174	7.47922e-07	2.00851e-05	1.5531e-05	Hspb1/Bmper/Tgfbr3/Anxa1/Kit/Atp5a1/Atp5b/Dcn/Fn1/Mmp9/Tns1/Kank1/Serpine1/Rtn4/Sema3f/Cap1/Itgb4/Pfn1/Ephb4/Myh9/Fer/Apoa1/Anxa6/Eppk1/Jcad/Jup/Gpi1/Syne2	28
BP	GO:0016999	antibiotic metabolic process	15/559	133/23174	8.01265e-07	2.11334e-05	1.63416e-05	Aco2/Adh5/Mpo/Idh2/Mdh2/Pdhb/Idh1/Akr1b3/Cat/Cs/Park7/Suclg1/Sucla2/Prdx1/Dlat	15
BP	GO:0031647	regulation of protein stability	22/559	275/23174	1.03106e-06	2.6717e-05	2.06592e-05	Ank2/Hspa8/Tardbp/Rtn4/Rpl23/Cog3/Ccar2/Usp47/Dsc3/Gapdh/Gsn/Pfn1/Lmna/Rpl11/Cryab/Hspd1/Apoa1/Flna/Flot2/Park7/Phb/Ccdc88c	22
BP	GO:0051235	maintenance of location	24/559	320/23174	1.06976e-06	2.75587e-05	2.131e-05	Scin/Ank2/Ywhab/Anxa5/Atp2a1/Sri/Akap9/Fbn1/C3/Syne1/Casq2/Gsn/Pfn1/Alb/F2/Plcg2/Apoa1/Flna/Anxa6/Park7/Hspa5/Dag1/Casq1/Syne2	24
BP	GO:0032535	regulation of cellular component size	27/559	397/23174	1.53801e-06	3.89424e-05	3.01126e-05	Scin/Bin1/Neb/Anxa7/Fn1/Slc12a5/Kank1/Rtn4/Tpm1/Sema3f/Capn1/Sptb/Cfl2/Gsn/Gdi1/Pfn1/Cit/Nefl/Fer/Hsp90ab1/Capza1/Capg/Actn2/Rb1cc1/Arpc4/Nefm/Ezr	27
BP	GO:2000257	regulation of protein activation cascade	6/559	17/23174	1.8927e-06	4.73818e-05	3.66384e-05	Serpinc1/C3/Cfh/Serping1/A2m/Phb	6
BP	GO:0019439	aromatic compound catabolic process	30/559	476/23174	1.95703e-06	4.87169e-05	3.76708e-05	Nbas/Hnrnpm/Hnrnpd/Ang4/Fbp1/Ncor1/Tardbp/Cirbp/Tpi1/Eno3/Aox2/Ddx5/Vcp/Syncrip/Aldoc/Gapdh/Vim/Pkp1/Actn3/Ldha/Pfkm/Pgk1/Tet3/Acat1/Pkm/Eno1b/Aldh1l1/Hnrnpa0/Aldob/Gpi1	30
BP	GO:0032963	collagen metabolic process	13/559	109/23174	2.29939e-06	5.69197e-05	4.40137e-05	Tgfbr3/Mfap4/Mmp9/Serpine1/Arg1/Vim/Ctss/F2/Got1/Col1a2/Col5a1/Serpinf2/Col1a1	13
BP	GO:1903312	negative regulation of mRNA metabolic process	11/559	81/23174	3.84237e-06	9.25302e-05	7.15499e-05	Nbas/Hnrnpd/Tardbp/Cirbp/Syncrip/Hnrnpk/Pkp1/Rnf20/Srsf9/Hnrnpa0/Hnrnpl	11
BP	GO:0005996	monosaccharide metabolic process	20/559	254/23174	4.04026e-06	9.64e-05	7.45423e-05	Adipoq/Fbp1/Tpi1/Gapdh/Actn3/Pgm2/Pdhb/Inppl1/G6pdx/Ldha/Akr1b3/Pfkm/Pgk1/Gfpt1/Pkm/Pofut2/Pgd/Dlat/Aldob/Gpi1	20
BP	GO:0045807	positive regulation of endocytosis	16/559	173/23174	4.88036e-06	0.000113219	8.7548e-05	Bin1/Hspa8/Trf/Serpine1/Ighm/C3/Syne1/Sftpd/Pard3/Ahsg/Hnrnpk/Actn4/Vtn/Plcg2/Apoa1/Anxa2	16
BP	GO:0071248	cellular response to metal ion	15/559	154/23174	5.10029e-06	0.000117705	9.10167e-05	Cpne3/Fn1/Mmp9/Fbp1/Cpne9/Trf/Anxa5/Cpne6/Cpne8/Iqgap1/Gsn/Dlg4/Cpne1/Cpne5/Krt10	15
BP	GO:0001778	plasma membrane repair	5/559	12/23174	5.52192e-06	0.000126122	9.7525e-05	Myh10/Myh2/Myh9/Anxa6/Rab3a	5
BP	GO:0030832	regulation of actin filament length	16/559	177/23174	6.54791e-06	0.000146534	0.000113309	Scin/Bin1/Neb/Kank1/Tpm1/Capn1/Sptb/Cfl2/Gsn/Pfn1/Cit/Fer/Capza1/Capg/Actn2/Arpc4	16
BP	GO:0032102	negative regulation of response to external stimulus	23/559	336/23174	8.18773e-06	0.000180497	0.000139571	Fgb/Fgg/Adipoq/Cd9/Anxa5/Serpine1/Rtn4/Sema3f/Fga/Myoz1/Plg/F11/F2/Kng1/Nucb2/Apoa1/Eppk1/Serping1/Hc/Rps19/Gstp1/Serpinf2/Anxa2	23
BP	GO:0051271	negative regulation of cellular component movement	22/559	315/23174	9.36427e-06	0.00020045	0.000155	Bin1/Tgfbr3/Adipoq/Dcn/Cd9/Kank1/Serpine1/Ptprk/Acan/Tpm1/Sema3f/Tnn/Idh2/Arap3/Actn4/Dlg5/Rnf20/Eppk1/Hc/Dag1/Col3a1/Jup	22
BP	GO:0030837	negative regulation of actin filament polymerization	9/559	60/23174	1.2822e-05	0.000267993	0.000207228	Scin/Kank1/Tpm1/Capn1/Sptb/Gsn/Pfn1/Capza1/Capg	9
BP	GO:0015985	energy coupled proton transport, down electrochemical gradient	6/559	23/23174	1.36468e-05	0.000281251	0.00021748	Atp5l/Atp5a1/Atp5b/Atp5f1/Atp5o/Cyc1	6
BP	GO:0051702	interaction with symbiont	10/559	76/23174	1.4076e-05	0.000286103	0.000221232	Fn1/Hspa8/Tardbp/Sftpd/Gapdh/Arg1/Plg/F2/Hspd1/Anxa2	10
BP	GO:0008360	regulation of cell shape	14/559	149/23174	1.58177e-05	0.000317141	0.000245233	Anxa1/Anxa7/Kit/Fn1/Myh10/Myo10/Msn/Arap3/Coch/F2/Fes/Myh9/Myl12a/Ezr	14
BP	GO:0006979	response to oxidative stress	25/559	401/23174	1.67344e-05	0.000334009	0.000258276	Hspb1/Hnrnpm/Adipoq/Hnrnpd/Anxa1/Mmp9/Ptprk/Mpo/Chd6/Capn1/Fancd2/Atp2a2/Idh1/Cryab/G6pdx/Fer/Akr1b3/Cat/Park7/Trap1/Map3k5/Prdx1/Gstp1/Kdm6b/Aldh3b1	25
BP	GO:0019320	hexose catabolic process	6/559	25/23174	2.29791e-05	0.00043888	0.000339369	Actn3/Pgm2/Ldha/Pfkm/Aldob/Gpi1	6
BP	GO:0050708	regulation of protein secretion	28/559	489/23174	2.50697e-05	0.000475963	0.000368043	Alox8/Fgb/Fgg/Ncl/Anxa1/Fn1/Ttn/Cd274/Anxa5/Sri/Ptprv/Ifih1/Fga/Myh10/Chga/Gapdh/Anxa4/Idh2/Pfkm/Hspd1/Apoa1/Glud1/Postn/Hc/Myom1/Serpinb1a/Ezr/Gpi1	28
BP	GO:0002920	regulation of humoral immune response	7/559	37/23174	2.51355e-05	0.000475963	0.000368043	Hpx/Fcer2a/C3/Cfh/Serping1/A2m/Phb	7
BP	GO:0030449	regulation of complement activation	5/559	16/23174	2.81092e-05	0.000527763	0.000408098	C3/Cfh/Serping1/A2m/Phb	5
BP	GO:0098901	regulation of cardiac muscle cell action potential	6/559	26/23174	2.92664e-05	0.000547171	0.000423105	Ank2/Bin1/Dsp/Atp2a2/Flna/Jup	6
BP	GO:0034599	cellular response to oxidative stress	19/559	268/23174	3.06247e-05	0.00057016	0.000440882	Hspb1/Hnrnpd/Anxa1/Mmp9/Ptprk/Mpo/Chd6/Capn1/Fancd2/Atp2a2/G6pdx/Fer/Akr1b3/Park7/Trap1/Map3k5/Prdx1/Kdm6b/Aldh3b1	19
BP	GO:0000302	response to reactive oxygen species	16/559	201/23174	3.21077e-05	0.000595269	0.000460298	Hnrnpd/Anxa1/Mmp9/Ptprk/Mpo/Capn1/Cryab/Fer/Akr1b3/Cat/Park7/Trap1/Map3k5/Prdx1/Gstp1/Kdm6b	16
BP	GO:0051651	maintenance of location in cell	11/559	101/23174	3.26453e-05	0.000602714	0.000466055	Scin/Atp2a1/Akap9/Syne1/Gsn/Pfn1/Alb/Park7/Hspa5/Dag1/Syne2	11
BP	GO:0034113	heterotypic cell-cell adhesion	8/559	53/23174	3.71723e-05	0.000675042	0.000521983	Fgb/Fgg/Adipoq/Dsp/Itgax/Fga/Apoa1/Jup	8
BP	GO:1902903	regulation of supramolecular fiber organization	22/559	345/23174	3.79297e-05	0.000685986	0.000530446	Scin/Bin1/Cdk5rap2/Hspa8/Kank1/Tpm1/Capn1/Sptb/Cfl2/Gsn/Pfn1/Cit/Fes/Cryab/Fer/Capza1/Apoa1/Flna/Capg/Actn2/Serpinf2/Arpc4	22
BP	GO:0002526	acute inflammatory response	12/559	122/23174	4.02854e-05	0.000725628	0.0005611	Fn1/C3/Cfh/Ahsg/F2/Park7/Serping1/Serpina1b/A2m/Phb/Gstp1/Serpinf2	12
BP	GO:0110053	regulation of actin filament organization	18/559	254/23174	4.94843e-05	0.000873565	0.000675493	Scin/Bin1/Kank1/Tpm1/Capn1/Sptb/Cfl2/Gsn/Pfn1/Cit/Fer/Capza1/Apoa1/Flna/Capg/Actn2/Serpinf2/Arpc4	18
BP	GO:0031099	regeneration	13/559	145/23174	5.16822e-05	0.000908745	0.000702696	Anxa1/Cd9/Serpine1/Rtn4/Myoz1/Gfap/Plg/Vtn/Nefl/Apoa1/Eppk1/Pkm/Nefh	13
BP	GO:0051222	positive regulation of protein transport	25/559	433/23174	5.90811e-05	0.00101863	0.000787668	Alox8/Fgb/Hnrnpm/Fgg/Ncl/Ttn/Cd274/Tardbp/Sri/Ifih1/Fga/Myh10/Gapdh/Mtcl1/Pfkm/Hspd1/Flna/Glud1/Postn/Hc/Myom1/Hspa1l/Ezr/Jup/Gpi1	25
BP	GO:0048588	developmental cell growth	18/559	258/23174	6.05879e-05	0.00103654	0.000801518	Fn1/Cpne9/Rtn4/Cpne6/Sema3f/Tnn/Slc25a4/Pdlim5/Iqgap1/Vcl/Itsn2/Gdi1/Hnrnpk/G6pdx/Hsp90ab1/Postn/Cpne1/Cpne5	18
BP	GO:0014883	transition between fast and slow fiber	4/559	10/23174	6.26592e-05	0.00105168	0.000813221	Myh7/Actn3/Atp2a2/Tnni1	4
BP	GO:0051817	modification of morphology or physiology of other organism involved in symbiotic interaction	10/559	91/23174	6.86361e-05	0.00113905	0.000880783	Mmp9/Hspa8/Tardbp/Sftpd/Gapdh/Arg1/Plg/F2/Dag1/Anxa2	10
BP	GO:1903859	regulation of dendrite extension	6/559	30/23174	6.95415e-05	0.00114977	0.000889071	Cpne9/Rtn4/Cpne6/Itsn2/Hnrnpk/Cpne5	6
BP	GO:0070208	protein heterotrimerization	5/559	19/23174	7.04734e-05	0.00116085	0.000897636	Adipoq/Col6a2/Col1a2/Col1a1/Col6a1	5
BP	GO:0030705	cytoskeleton-dependent intracellular transport	14/559	171/23174	7.29555e-05	0.00119286	0.000922393	Hspb1/Hspa8/Fyco1/Ccdc88a/Actn4/Nefl/Flot2/Dync2h1/Ccdc88c/Nefh/Nefm/Rab1a/Kif5a/Syne2	14
BP	GO:0006904	vesicle docking involved in exocytosis	7/559	44/23174	8.08553e-05	0.00130755	0.00101108	Rab3c/Exoc4/Rab10/Vps18/Rab3a/Sytl2/Rab15	7
BP	GO:0009895	negative regulation of catabolic process	19/559	292/23174	9.69005e-05	0.00152257	0.00117735	Nbas/Hnrnpd/Fbp1/Tardbp/Cirbp/Rpl23/Ccar2/Syncrip/Nampt/Pkp1/Actn3/Rpl11/Hsp90ab1/Flna/Park7/Phb/Erlec1/Hnrnpa0/Anxa2	19
BP	GO:0051656	establishment of organelle localization	26/559	474/23174	9.79106e-05	0.00153301	0.00118542	Cdk5rap2/Kit/Fyco1/Ywhaz/Myh10/Exoc4/Syne1/Map4/Chga/Pard3/Actn4/Atp2a2/Fes/Brca2/Myh9/Nefl/Fer/Cadps2/Vps18/Rab3a/Nefh/Rab1a/Cenpe/Ezr/Kif5a/Syne2	26
BP	GO:0006084	acetyl-CoA metabolic process	6/559	32/23174	0.000101876	0.00158949	0.00122909	Pdhb/Acaa2/Cs/Acat1/Dld/Dlat	6
BP	GO:0031330	negative regulation of cellular catabolic process	17/559	245/23174	0.000102949	0.00160058	0.00123767	Nbas/Hnrnpd/Fbp1/Tardbp/Cirbp/Rpl23/Ccar2/Syncrip/Nampt/Pkp1/Actn3/Rpl11/Hsp90ab1/Park7/Erlec1/Hnrnpa0/Anxa2	17
BP	GO:0072376	protein activation cascade	15/559	200/23174	0.000110297	0.00169696	0.00131219	Fgb/Fgg/Serpinc1/C4b/Ighm/Fga/C3/Cfi/Cfh/Mvp/Serping1/C9/A2m/Phb/Hc	15
BP	GO:0018149	peptide cross-linking	8/559	62/23174	0.00011728	0.00178579	0.00138088	Tgm3/Anxa1/Dcn/Fn1/Dsp/Evpl/Bgn/Col3a1	8
BP	GO:1904064	positive regulation of cation transmembrane transport	13/559	159/23174	0.000132682	0.00199971	0.0015463	Ank2/Hspa2/Sri/Akap9/Slc25a4/Ctss/F2/G6pdx/Plcg2/Flna/Park7/Actn2/Casq1	13
BP	GO:1904018	positive regulation of vasculature development	15/559	204/23174	0.00013744	0.00206361	0.00159571	Hspb1/Bmper/Anxa1/Kit/Mmp9/Serpine1/Rtn4/Itgax/C3/Ephb4/Flt1/Pkm/Jcad/Hc/Jup	15
BP	GO:0007264	small GTPase mediated signal transduction	26/559	485/23174	0.000141287	0.00209212	0.00161776	Obscn/Rab3c/Fbp1/Kank1/Rtn4/Gdi2/Mcf2l/Itsn2/Gdi1/Arap3/Dock9/Arhgap31/Apoa1/Rab35/Arhgap32/Col1a2/Ywhaq/Sipa1l3/Rab37/Rab10/Rab3a/Col3a1/Dock3/Rab14/Rab1a/Rab15	26
BP	GO:0006957	complement activation, alternative pathway	4/559	12/23174	0.000142119	0.00209212	0.00161776	C3/Cfh/C9/Hc	4
BP	GO:0010810	regulation of cell-substrate adhesion	15/559	210/23174	0.000189	0.00267558	0.00206892	Fn1/Kank1/Serpine1/Col16a1/Iqgap1/Ccdc80/Plg/Actn4/Vtn/Apoa1/Flna/Postn/Col1a1/Dag1/Jup	15
BP	GO:0051712	positive regulation of killing of cells of other organism	4/559	14/23174	0.00027656	0.00370222	0.00286278	Fcer2a/Prf1/Gapdh/Arg1	4
BP	GO:0120031	plasma membrane bounded cell projection assembly	25/559	486/23174	0.000350973	0.00460107	0.00355783	Klhl41/Kit/Kank1/Ablim1/Myh10/Syne1/Vcl/Map4/Myo10/Ccdc88a/Itgb4/Gsn/Pfn1/Inppl1/Fscn1/Sept9/Sept2/Fer/Flna/Dync2h1/Actn2/Cep250/Rpgrip1l/Ezr/Syne2	25
BP	GO:0006898	receptor-mediated endocytosis	15/559	223/23174	0.000360758	0.00471539	0.00364622	Atp5b/Cd9/Trf/Serpine1/Cltc/C3/Syne1/Cap1/Pard3/Hnrnpk/Dlg4/Vtn/Plcg2/Anxa2/Ezr	15
BP	GO:0140056	organelle localization by membrane tethering	8/559	73/23174	0.00036995	0.00477925	0.0036956	Rab3c/Esyt1/Exoc4/Rab10/Vps18/Rab3a/Sytl2/Rab15	8
BP	GO:0010632	regulation of epithelial cell migration	15/559	225/23174	0.000396509	0.00509256	0.00393787	Hspb1/Bmper/Tgfbr3/Anxa1/Atp5a1/Atp5b/Dcn/Mmp9/Serpine1/Rtn4/Pfn1/Eppk1/Jcad/Jup/Gpi1	15
BP	GO:0050849	negative regulation of calcium-mediated signaling	5/559	27/23174	0.000417181	0.00531186	0.00410745	Sri/Myoz1/Casq2/Actn3/Myoz2	5
BP	GO:0006959	humoral immune response	20/559	355/23174	0.000432719	0.00547822	0.00423609	Fgb/Ang4/Krt6a/C4b/Ighm/Hpx/Fcer2a/Fga/C3/Cfi/Cfh/Sftpd/Gapdh/F2/Serping1/C9/A2m/Phb/Hc/Rps19	20
BP	GO:0002793	positive regulation of peptide secretion	19/559	329/23174	0.000441306	0.00554685	0.00428916	Alox8/Fgb/Fgg/Ncl/Ttn/Cd274/Sri/Ifih1/Fga/Myh10/Gapdh/Pfkm/Hspd1/Glud1/Postn/Hc/Myom1/Ezr/Gpi1	19
BP	GO:0040013	negative regulation of locomotion	19/559	331/23174	0.000475293	0.00588274	0.00454889	Tgfbr3/Adipoq/Dcn/Kank1/Serpine1/Ptprk/Acan/Tpm1/Sema3f/Tnn/Idh2/Arap3/Dlg5/Rnf20/Eppk1/Hc/Dag1/Col3a1/Jup	19
BP	GO:2001234	negative regulation of apoptotic signaling pathway	15/559	229/23174	0.000477206	0.00588997	0.00455448	Hspb1/Fgb/Fgg/Mmp9/Col2a1/Serpine1/Fga/Ccar2/Usp47/Lmna/Slc25a5/Acaa2/Park7/Trap1/Rb1cc1	15
BP	GO:1902414	protein localization to cell junction	4/559	16/23174	0.000483907	0.00590686	0.00456754	Dsp/Actn4/Dlg5/Flna	4
BP	GO:0140029	exocytic process	9/559	96/23174	0.000522613	0.00632704	0.00489245	Rab3c/Ywhaz/Exoc4/Cadps2/Rab10/Vps18/Rab3a/Sytl2/Rab15	9
BP	GO:0006605	protein targeting	16/559	256/23174	0.000524677	0.00633472	0.00489839	Gcc2/Ywhab/Hspa8/Ywhaz/Exoc4/Erbin/Pard3/Gdi1/Mtcl1/Ywhag/Rpl11/Hspd1/Ywhaq/Hspa5/Hspa1l/Uqcrc2	16
BP	GO:0070296	sarcoplasmic reticulum calcium ion transport	5/559	29/23174	0.000589775	0.00693181	0.00536009	Ank2/Atp2a1/Casq2/Atp2a2/Casq1	5
BP	GO:0098760	response to interleukin-7	4/559	17/23174	0.000620791	0.00716335	0.00553913	Atp5b/Stip1/Hspd1/Pdia3	4
BP	GO:0098761	cellular response to interleukin-7	4/559	17/23174	0.000620791	0.00716335	0.00553913	Atp5b/Stip1/Hspd1/Pdia3	4
BP	GO:1901653	cellular response to peptide	17/559	286/23174	0.000628928	0.00723839	0.00559716	Adipoq/Anxa5/Kank1/Ptprv/Rpl23/Vim/Ahsg/Hnrnpk/Inppl1/Zfp106/Ywhag/Fer/Nucb2/Pkm/Actn2/H2afz/Rab10	17
BP	GO:0086003	cardiac muscle cell contraction	7/559	61/23174	0.000646869	0.0074064	0.00572708	Ank2/Bin1/Dsp/Sri/Casq2/Flna/Jup	7
BP	GO:0007179	transforming growth factor beta receptor signaling pathway	12/559	165/23174	0.000689462	0.00783335	0.00605722	Tgfbr3/Vasn/Ptprk/Zfp451/Fbn1/Got1/Hsp90ab1/Aspn/Col1a2/Hspa5/Ski/Col3a1	12
BP	GO:0042026	protein refolding	5/559	30/23174	0.000693821	0.00786272	0.00607992	Hspa2/Hspa8/Hspd1/Hspa5/Hspa1l	5
BP	GO:0032409	regulation of transporter activity	16/559	263/23174	0.000701902	0.007934	0.00613505	Ank2/Hspa2/Mmp9/Ahnak/Sri/Ywhah/Akap9/Fhl1/Slc25a4/Casq2/Ctss/Dlg4/Plcg2/Park7/Actn2/Casq1	16
BP	GO:0048639	positive regulation of developmental growth	14/559	213/23174	0.000704145	0.00793679	0.00613721	Tgfbr3/Fn1/Cpne9/Serpine1/Rtn4/Cpne6/Slc25a4/C3/Itsn2/Gdi1/Hnrnpk/Actn3/Cpne5/Ezr	14
BP	GO:1990778	protein localization to cell periphery	19/559	342/23174	0.000705732	0.00793679	0.00613721	Ank2/Rab3c/Adipoq/Gphn/Cltc/Dlg4/Krt18/Myl12a/Flna/Flot2/Actn2/Rab10/Rab3a/Sytl2/Dag1/Anxa2/Ezr/Rab15/Jup	19
BP	GO:2000696	regulation of epithelial cell differentiation involved in kidney development	4/559	18/23174	0.000783024	0.0086308	0.00667385	Fat4/Adipoq/Mmp9/Sall1	4
BP	GO:0042246	tissue regeneration	7/559	63/23174	0.000787113	0.00863292	0.00667549	Anxa1/Cd9/Serpine1/Myoz1/Plg/Eppk1/Pkm	7
BP	GO:0001558	regulation of cell growth	22/559	429/23174	0.000810244	0.00884249	0.00683754	Myl2/Fn1/Fbp1/Cpne9/Rtn4/Cpne6/Sema3f/Cirbp/Fhl1/Slc25a4/Krt17/Ccar2/Usp47/Itsn2/Ahsg/Gdi1/Hnrnpk/F2/Cryab/G6pdx/Phb/Cpne5	22
BP	GO:0007369	gastrulation	12/559	169/23174	0.000851402	0.00918117	0.00709943	Adipoq/Fn1/Col12a1/Exoc4/Vtn/Apoa1/Pofut2/Dld/Col5a1/Kdm6b/Dag1/Gpi1	12
BP	GO:0060560	developmental growth involved in morphogenesis	16/559	268/23174	0.000857767	0.00922516	0.00713345	Fn1/Cpne9/Rtn4/Cpne6/Sema3f/Sall1/Tnn/Iqgap1/Vcl/Itsn2/Gdi1/Hnrnpk/Hsp90ab1/Postn/Cpne1/Cpne5	16
BP	GO:0050663	cytokine secretion	15/559	243/23174	0.0008795	0.00934548	0.00722648	Alox8/Ncl/Anxa1/Fn1/Cd274/Ifih1/Gapdh/Anxa4/Hspd1/Apoa1/Postn/Hc/Serpinb1a/Rab1a/Ezr	15
BP	GO:0051495	positive regulation of cytoskeleton organization	14/559	218/23174	0.000882822	0.00935833	0.00723642	Scin/Bin1/Cdk5rap2/Tpm1/Cfl2/Gsn/Pfn1/Fes/Fer/Apoa1/Flna/Actn2/Serpinf2/Arpc4	14
BP	GO:0051642	centrosome localization	5/559	32/23174	0.000942321	0.00996521	0.0077057	Akap9/Syne1/Pard3/Ezr/Syne2	5
BP	GO:0032386	regulation of intracellular transport	22/559	437/23174	0.00102917	0.0107048	0.0082776	Lcp1/Gcc2/Adipoq/Tardbp/Msn/Gdi1/Atp2a2/Mtcl1/Fes/Cryab/Fer/Flna/Park7/Actn2/Erlec1/Vps18/Rab3a/Nefh/Anxa2/Hspa1l/Ezr/Jup	22
BP	GO:0061842	microtubule organizing center localization	5/559	33/23174	0.00108881	0.0112198	0.00867581	Akap9/Syne1/Pard3/Ezr/Syne2	5
BP	GO:0002673	regulation of acute inflammatory response	7/559	67/23174	0.00113911	0.0116837	0.00903457	C3/Cfh/Park7/Serping1/A2m/Phb/Gstp1	7
BP	GO:0032637	interleukin-8 production	7/559	67/23174	0.00113911	0.0116837	0.00903457	Adipoq/Anxa1/Prg3/Serpine1/Anxa4/Park7/Rab1a	7
BP	GO:0010721	negative regulation of cell development	20/559	385/23174	0.00117845	0.0120316	0.00930356	Cdk5rap2/Kank1/Rtn4/Ywhah/Sema3f/Tnn/Fbn1/Idh2/Gfap/Vim/Gdi1/Cit/Actn4/Inppl1/F2/G6pdx/Flna/Postn/Ski/Col3a1	20
BP	GO:0098743	cell aggregation	4/559	20/23174	0.00119327	0.0120716	0.00933453	Col11a1/Col2a1/Acan/Mpz	4
BP	GO:0072659	protein localization to plasma membrane	16/559	277/23174	0.00121286	0.0122141	0.00944464	Ank2/Rab3c/Adipoq/Cltc/Krt18/Myl12a/Flna/Flot2/Actn2/Rab10/Rab3a/Sytl2/Anxa2/Ezr/Rab15/Jup	16
BP	GO:0051494	negative regulation of cytoskeleton organization	11/559	154/23174	0.00131665	0.0131695	0.0101834	Scin/Cdk5rap2/Kank1/Tpm1/Capn1/Sptb/Gsn/Pfn1/Capza1/Capg/Iqschfp	11
BP	GO:0008380	RNA splicing	19/559	361/23174	0.00133197	0.013284	0.010272	Prpf31/Hnrnpm/Rbmx/Ahnak/Hspa8/Tardbp/Cirbp/Prpf4b/Ccar2/Ddx5/Syncrip/Sugp2/Hnrnpk/Hnrnpa3/Scaf11/Srsf9/Srsf2/Ddx17/Hnrnpl	19
BP	GO:0001906	cell killing	12/559	178/23174	0.0013341	0.013284	0.010272	Hspa8/Fcer2a/Prf1/C3/Cfh/Gapdh/Arg1/F2/Hsp90ab1/C9/Prdx1/Rps19	12
BP	GO:0045927	positive regulation of growth	17/559	308/23174	0.00141612	0.0139712	0.0108034	Tgfbr3/Fn1/Cpne9/Serpine1/Rtn4/Cpne6/Slc25a4/Krt17/C3/Usp47/Itsn2/Gdi1/Hnrnpk/Actn3/F2/Cpne5/Ezr	17
BP	GO:0019835	cytolysis	5/559	35/23174	0.00143149	0.0139712	0.0108034	Prf1/Cfh/F2/C9/Hc	5
BP	GO:0120032	regulation of plasma membrane bounded cell projection assembly	12/559	182/23174	0.00161165	0.0155922	0.0120568	Klhl41/Kit/Kank1/Syne1/Map4/Myo10/Ccdc88a/Pfn1/Fscn1/Sept9/Fer/Syne2	12
BP	GO:0071559	response to transforming growth factor beta	13/559	208/23174	0.00169763	0.0162787	0.0125877	Tgfbr3/Vasn/Serpine1/Ptprk/Zfp451/Fbn1/Got1/Hsp90ab1/Aspn/Col1a2/Hspa5/Ski/Col3a1	13
BP	GO:0010970	transport along microtubule	11/559	159/23174	0.00170098	0.0162787	0.0125877	Hspb1/Hspa8/Fyco1/Nefl/Flot2/Dync2h1/Nefh/Nefm/Rab1a/Kif5a/Syne2	11
BP	GO:0099111	microtubule-based transport	11/559	159/23174	0.00170098	0.0162787	0.0125877	Hspb1/Hspa8/Fyco1/Nefl/Flot2/Dync2h1/Nefh/Nefm/Rab1a/Kif5a/Syne2	11
BP	GO:0031643	positive regulation of myelination	4/559	22/23174	0.00173412	0.0165147	0.0127702	Trf/Itgax/Pard3/Dag1	4
BP	GO:0060491	regulation of cell projection assembly	12/559	184/23174	0.0017673	0.0167327	0.0129388	Klhl41/Kit/Kank1/Syne1/Map4/Myo10/Ccdc88a/Pfn1/Fscn1/Sept9/Fer/Syne2	12
BP	GO:0051014	actin filament severing	3/559	11/23174	0.00199347	0.0184022	0.0142297	Scin/Gsn/Myh9	3
BP	GO:0097278	complement-dependent cytotoxicity	3/559	11/23174	0.00199347	0.0184022	0.0142297	C3/Cfh/Hsp90ab1	3
BP	GO:0031346	positive regulation of cell projection organization	22/559	464/23174	0.00218386	0.0199931	0.0154599	Hspb1/Eef1a1/Kit/Fn1/Cpne9/Rtn4/Cpne6/Iqgap1/Ccdc88a/Itsn2/Gdi1/Pfn1/Hnrnpk/Dlg4/Fscn1/Dlg5/Fes/Sept9/Nefl/Ptprd/Hspa5/Cpne5	22
BP	GO:0030521	androgen receptor signaling pathway	5/559	39/23174	0.00234595	0.0213448	0.0165051	Ncor1/Ddx5/Park7/Phb/Ddx17	5
BP	GO:0002444	myeloid leukocyte mediated immunity	8/559	97/23174	0.00240751	0.0218153	0.0168689	Kit/Ywhaz/C3/Chga/Arg1/F2/Fes/Fer	8
BP	GO:1903829	positive regulation of cellular protein localization	16/559	297/23174	0.00246256	0.0220964	0.0170863	Hnrnpm/Tardbp/Rtn4/Iqgap1/Msn/Ccdc88a/Hnrnpk/F2/Mtcl1/Hsp90ab1/Flna/Park7/Cep250/Hspa1l/Ezr/Jup	16
BP	GO:0032799	low-density lipoprotein receptor particle metabolic process	3/559	12/23174	0.00261058	0.0230428	0.0178181	Adipoq/Hnrnpk/Anxa2	3
BP	GO:1903510	mucopolysaccharide metabolic process	6/559	58/23174	0.00268266	0.0234273	0.0181154	Dcn/Cltc/Bgn/Itih2/Itih5/Itih3	6
BP	GO:0097237	cellular response to toxic substance	11/559	169/23174	0.00274465	0.0237389	0.0183563	Anxa1/Adh5/Mpo/Capn1/Cps1/Akr1b3/Park7/Trap1/Map3k5/Prdx1/Kdm6b	11
BP	GO:0044042	glucan metabolic process	7/559	78/23174	0.00275909	0.0237389	0.0183563	Pygl/Pgm2/Pfkm/Gfpt1/Rb1cc1/Pygm/Phkb	7
BP	GO:0034446	substrate adhesion-dependent cell spreading	8/559	100/23174	0.00291223	0.0247679	0.0191521	Fn1/Kank1/Actn4/Fer/Apoa1/Flna/Postn/Rab1a	8
BP	GO:0051187	cofactor catabolic process	6/559	59/23174	0.00292667	0.0248221	0.0191939	Mpo/Vcp/Cat/Acat1/Aldh1l1/Prdx1	6
BP	GO:0033209	tumor necrosis factor-mediated signaling pathway	6/559	60/23174	0.0031869	0.0264441	0.0204482	Krt8/Adipoq/Actn4/Krt18/Apoa1/Cpne1	6
BP	GO:0046677	response to antibiotic	16/559	305/23174	0.00319876	0.0264929	0.0204859	Hnrnpd/Got2/Anxa1/Rpl23/Capn1/Hnrnpk/Cryab/G6pdx/Nefl/Akr1b3/Cat/Park7/Trap1/Map3k5/Kdm6b/Nefh	16
BP	GO:0048255	mRNA stabilization	5/559	42/23174	0.00326709	0.0269581	0.0208456	Hnrnpd/Tardbp/Cirbp/Syncrip/Hnrnpa0	5
BP	GO:0009299	mRNA transcription	4/559	26/23174	0.00328421	0.0270489	0.0209159	Hnrnpd/Tfcp2/Ddx5/Flna	4
BP	GO:0071295	cellular response to vitamin	3/559	13/23174	0.00333335	0.0271508	0.0209947	Fes/Postn/Pdia3	3
BP	GO:0032677	regulation of interleukin-8 production	6/559	61/23174	0.00346399	0.0280091	0.0216583	Adipoq/Anxa1/Prg3/Serpine1/Anxa4/Park7	6
BP	GO:0045926	negative regulation of growth	15/559	280/23174	0.00349097	0.0281757	0.0217872	Alox8/Krt6a/Myl2/Fbp1/Rtn4/Mpo/Sema3f/Cirbp/Fhl1/Ccar2/Myoz1/Ahsg/Cryab/G6pdx/Phb	15
BP	GO:0035987	endodermal cell differentiation	4/559	27/23174	0.00378282	0.0302012	0.0233534	Fn1/Col12a1/Vtn/Col5a1	4
BP	GO:0007005	mitochondrion organization	21/559	458/23174	0.004008	0.0316725	0.0244911	Vdac1/Dcn/Mmp9/Atp2a1/Ndufaf5/Ywhaz/Slc25a4/Ccar2/Lmna/Slc25a5/Hspd1/Acaa2/Ndufs5/Park7/Fancg/Phb/Rb1cc1/Rab3a/Ndufa10/Hspa1l/Uqcrc2	21
BP	GO:0070527	platelet aggregation	5/559	44/23174	0.00400999	0.0316725	0.0244911	Fgb/Fgg/Cd9/Fga/Comp	5
BP	GO:0071496	cellular response to external stimulus	15/559	285/23174	0.00411154	0.0323019	0.0249777	Mmp9/Alb/Fes/Ldha/Got1/Cadps2/Postn/Hspa5/Map3k5/Myh13/Col1a1/Dag1/Hsp90b1/Hnrnpl/Pdia3	15
BP	GO:0001818	negative regulation of cytokine production	14/559	258/23174	0.00418966	0.0324552	0.0250963	Adipoq/Anxa1/Fn1/Cd274/Sftpd/Erbin/Anxa4/Arg1/F2/Hsp90ab1/Apoa1/Gstp1/Serpinb1a/Ezr	14
BP	GO:0002699	positive regulation of immune effector process	14/559	259/23174	0.00433423	0.033342	0.025782	Anxa1/Hspa8/Rtn4/Hpx/Fcer2a/C3/Arg1/Fes/Fer/Hspd1/Nsd2/Phb/Rps19/Gpi1	14
BP	GO:0008637	apoptotic mitochondrial changes	8/559	110/23174	0.00520894	0.0389879	0.0301478	Mmp9/Atp2a1/Slc25a4/Ccar2/Lmna/Slc25a5/Hspd1/Acaa2	8
BP	GO:0042063	gliogenesis	16/559	321/23174	0.00521896	0.038997	0.0301548	Bin1/Anxa1/Fn1/Trf/Rtn4/Exoc4/Idh2/Gfap/Itgb4/Vim/Pard3/F2/Vtn/Ski/Dag1/Syne2	16
BP	GO:2000378	negative regulation of reactive oxygen species metabolic process	6/559	67/23174	0.00551751	0.0408149	0.0315605	Eef1a1/Vdac1/Cryab/G6pdx/Hspd1/Park7	6
BP	GO:0022011	myelination in peripheral nervous system	4/559	30/23174	0.00558034	0.0410068	0.0317089	Itgb4/Pard3/Ski/Dag1	4
BP	GO:0032292	peripheral nervous system axon ensheathment	4/559	30/23174	0.00558034	0.0410068	0.0317089	Itgb4/Pard3/Ski/Dag1	4
BP	GO:0051085	chaperone cofactor-dependent protein refolding	4/559	30/23174	0.00558034	0.0410068	0.0317089	Hspa2/Hspa8/Hspa5/Hspa1l	4
BP	GO:0043303	mast cell degranulation	5/559	48/23174	0.0058449	0.0423875	0.0327766	Kit/Ywhaz/Chga/Fes/Fer	5
BP	GO:0007178	transmembrane receptor protein serine/threonine kinase signaling pathway	17/559	355/23174	0.00601261	0.0434614	0.033607	Bmper/Tgfbr3/Vasn/Trf/Ptprk/Zfp451/Fbn1/Ddx5/Vim/Got1/Hsp90ab1/Aspn/Col1a2/Comp/Hspa5/Ski/Col3a1	17
BP	GO:1904019	epithelial cell apoptotic process	8/559	113/23174	0.00611369	0.0437812	0.0338542	Krt8/Fgb/Fgg/Serpine1/Fga/Gsn/Cast/Krt18	8
BP	GO:0051852	disruption by host of symbiont cells	3/559	16/23174	0.00618529	0.0437812	0.0338542	Gapdh/Arg1/F2	3
BP	GO:0051873	killing by host of symbiont cells	3/559	16/23174	0.00618529	0.0437812	0.0338542	Gapdh/Arg1/F2	3
BP	GO:0097284	hepatocyte apoptotic process	3/559	16/23174	0.00618529	0.0437812	0.0338542	Krt8/Gsn/Krt18	3
BP	GO:0106057	negative regulation of calcineurin-mediated signaling	3/559	16/23174	0.00618529	0.0437812	0.0338542	Myoz1/Actn3/Myoz2	3
BP	GO:0060074	synapse maturation	4/559	31/23174	0.0062869	0.0442882	0.0342463	Ywhaz/Pfn1/Hnrnpk/Nefl	4
BP	GO:2000352	negative regulation of endothelial cell apoptotic process	4/559	31/23174	0.0062869	0.0442882	0.0342463	Fgb/Fgg/Serpine1/Fga	4
BP	GO:0002279	mast cell activation involved in immune response	5/559	49/23174	0.00638273	0.0447498	0.0346032	Kit/Ywhaz/Chga/Fes/Fer	5
BP	GO:0043903	regulation of symbiosis, encompassing mutualism through parasitism	12/559	216/23174	0.00643694	0.0450111	0.0348053	Resf1/Krt6a/Hspa8/Tardbp/Mpo/Ddx5/Sftpd/Gapdh/Arg1/Gsn/Pfn1/Anxa2	12
BP	GO:0019730	antimicrobial humoral response	8/559	115/23174	0.00678	0.047162	0.0364685	Fgb/Ang4/Krt6a/Fga/Sftpd/Gapdh/F2/Rps19	8
BP	GO:0071346	cellular response to interferon-gamma	8/559	115/23174	0.00678	0.047162	0.0364685	Actg1/Hpx/Syncrip/Gapdh/Arg1/Gsn/Vim/Capg	8
BP	GO:0051961	negative regulation of nervous system development	17/559	360/23174	0.00687583	0.0475301	0.0367531	Cdk5rap2/Kank1/Rtn4/Ywhah/Sema3f/Tnn/Idh2/Gfap/Vim/Gdi1/Hnrnpk/Cit/Inppl1/F2/Flna/Ski/Col3a1	17
CC	GO:0043292	contractile fiber	64/576	225/23407	1.1816e-49	6.60513e-47	4.1045e-47	Klhl41/Myh3/Ank2/Krt8/Hspb1/Obscn/Myh7/Bin1/Tnni2/Neb/Tnnc2/Myh1/Myh4/Actg1/Myl3/Myl2/Ttn/Ahnak/Anxa5/Atp2a1/Sri/Pdlim3/Tpm1/Mybpc1/Pdlim5/Syne1/Myom2/Vcl/Myoz1/Nexn/Mybpc3/Igfn1/Myh2/Casq2/Myl1/Krt19/Cfl2/Des/Actn3/Pgm2/Actn4/Cryab/Myom3/Mybpc2/Myl12a/Ldb3/Flna/Plec/Actc1/Actn2/Myoz2/Myh7b/Pygm/Myh13/Rpl6/Dag1/Myom1/Tnni1/Rpl7/Casq1/Tpm2/Jup/Syne2/Myh11	64
CC	GO:0030016	myofibril	61/576	211/23407	8.16551e-48	2.28226e-45	1.41822e-45	Klhl41/Ank2/Krt8/Hspb1/Obscn/Myh7/Bin1/Tnni2/Neb/Tnnc2/Myh1/Myh4/Actg1/Myl3/Myl2/Ttn/Ahnak/Anxa5/Atp2a1/Sri/Pdlim3/Tpm1/Mybpc1/Pdlim5/Syne1/Myom2/Vcl/Myoz1/Nexn/Mybpc3/Igfn1/Myh2/Casq2/Myl1/Krt19/Cfl2/Des/Actn3/Pgm2/Actn4/Cryab/Myom3/Mybpc2/Myl12a/Ldb3/Flna/Actc1/Actn2/Myoz2/Myh7b/Pygm/Myh13/Rpl6/Dag1/Myom1/Tnni1/Rpl7/Casq1/Tpm2/Jup/Syne2	61
CC	GO:0043209	myelin sheath	59/576	213/23407	4.61718e-45	8.60334e-43	5.3462e-43	Hspa2/Eef1a1/Got2/Actg1/Vdac1/Atp5a1/Atp5b/Hspa8/Myo1d/Aco2/Stip1/Rtn4/Tuba1a/Ldhb/Atp5f1/Cltc/Slc25a4/Exoc4/Gdi2/Vcp/Msn/Atp5o/Gapdh/Gfap/Uqcrc1/Gsn/Pard3/Gdi1/Calm1/Mdh2/Alb/Fscn1/Ywhag/Ina/Cryab/Nefl/Sept2/Slc25a5/Akr1b3/Hspd1/Pkm/Phb/Tkt/Dld/Hspa5/Sucla2/Prdx1/Tuba1b/Nefh/Ndufa10/Dlat/Nefm/Anxa2/Uqcrc2/Mpz/Ezr/Slc25a12/Pdia3/Gpi1	59
CC	GO:0044449	contractile fiber part	57/576	202/23407	4.71937e-44	6.59531e-42	4.0984e-42	Klhl41/Ank2/Krt8/Hspb1/Obscn/Myh7/Bin1/Tnni2/Neb/Tnnc2/Myh1/Actg1/Myl3/Ttn/Ahnak/Anxa5/Atp2a1/Sri/Pdlim3/Tpm1/Mybpc1/Pdlim5/Syne1/Myom2/Vcl/Myoz1/Nexn/Mybpc3/Igfn1/Myh2/Casq2/Krt19/Cfl2/Des/Actn3/Pgm2/Actn4/Cryab/Myom3/Mybpc2/Myl12a/Ldb3/Flna/Actc1/Actn2/Myoz2/Pygm/Rpl6/Dag1/Myom1/Tnni1/Rpl7/Casq1/Tpm2/Jup/Syne2/Myh11	57
CC	GO:0062023	collagen-containing extracellular matrix	70/576	359/23407	2.76534e-42	3.09165e-40	1.92118e-40	Fgb/Bmper/Tgfbi/Hnrnpm/Fgg/Serpinc1/Mfap4/Col11a1/Tgm3/Anxa1/Anxa7/Dcn/Fn1/Mmp9/Col6a3/Col6a6/Col2a1/Trf/Anxa5/Col12a1/Serpine1/Col16a1/Acan/Hapln1/Fga/Matn1/Rpsa/Fbn1/Prelp/Col9a3/Ccdc80/Sftpd/Col6a2/Matn4/Bgn/Anxa4/Plg/Itgb4/Ahsg/Coch/Alb/Col11a2/F2/Kng1/Itih2/Fmod/Lama3/Vtn/Lum/Itih5/Aspn/Anxa6/Itih3/Postn/Serping1/Col1a2/Pkm/Comp/Col5a1/Serpinf2/Col1a1/Lama4/Dag1/Col3a1/Ogn/Serpinb1a/Anxa2/Lg…	70
CC	GO:0015629	actin cytoskeleton	79/576	488/23407	1.73806e-41	1.61929e-39	1.00624e-39	Myh3/Hspb7/Obscn/Myh7/Lcp1/Tnni2/Neb/Tnnc2/Myh1/Myh4/Eef1a1/Anxa1/Actg1/Myl3/Myl2/Ttn/Ahnak/Zfp185/Myo1d/Pdlim3/Tpm1/Tpm3/Mybpc1/Ablim1/Myh10/Pdlim5/Myom2/Iqgap1/Vcl/Flnc/Cap1/Pls3/Myoz1/Pof1b/Myo10/Mybpc3/Myh2/Sptb/Myl1/Krt19/Cfl2/Gsn/Actn3/Cit/Pgm2/Actn4/Fscn1/Myh8/Myh9/Cryab/Sept9/Sept2/Fer/Myom3/Mybpc2/Myl12a/Capza1/Ldb3/Flna/Flt1/Pvalb/Actc1/Flot2/Arhgap32/Sipa1l3/Actn2/Myoz2/Mylpf/Myh7b/Vps…	79
CC	GO:0030017	sarcomere	53/576	188/23407	5.55196e-41	4.43364e-39	2.75511e-39	Klhl41/Ank2/Krt8/Hspb1/Obscn/Myh7/Bin1/Tnni2/Neb/Tnnc2/Myh1/Myl3/Ttn/Anxa5/Atp2a1/Sri/Pdlim3/Tpm1/Mybpc1/Pdlim5/Syne1/Myom2/Vcl/Myoz1/Nexn/Mybpc3/Igfn1/Myh2/Casq2/Krt19/Cfl2/Des/Actn3/Pgm2/Actn4/Cryab/Myom3/Mybpc2/Myl12a/Ldb3/Flna/Actc1/Actn2/Myoz2/Pygm/Rpl6/Myom1/Tnni1/Rpl7/Casq1/Tpm2/Jup/Syne2	53
CC	GO:0031012	extracellular matrix	75/576	474/23407	1.1343e-38	7.92594e-37	4.92526e-37	Fgb/Bmper/Tgfbr3/Tgfbi/Hnrnpm/Fgg/Vasn/Serpinc1/Mfap4/Col11a1/Tgm3/Anxa1/Anxa7/Dcn/Fn1/Mmp9/Col6a3/Col6a6/Col2a1/Trf/Anxa5/Col12a1/Serpine1/Col16a1/Acan/Hapln1/Fga/Matn1/Rpsa/Tnn/Fbn1/Prelp/Col9a3/Ccdc80/Sftpd/Col6a2/Matn4/Bgn/Anxa4/Plg/Itgb4/Optc/Ahsg/Coch/Alb/Col11a2/F2/Kng1/Itih2/Fmod/Lama3/Vtn/Lum/Itih5/Col9a1/Aspn/Anxa6/Itih3/Postn/Serping1/Col1a2/Pkm/Comp/Col5a1/Serpinf2/Col1a1/Lama4/Dag1/C…	75
CC	GO:0031674	I band	42/576	141/23407	9.21372e-34	5.72275e-32	3.55617e-32	Ank2/Krt8/Hspb1/Obscn/Myh7/Bin1/Neb/Myl3/Ttn/Anxa5/Atp2a1/Sri/Pdlim3/Mybpc1/Pdlim5/Myom2/Vcl/Myoz1/Nexn/Mybpc3/Igfn1/Casq2/Krt19/Cfl2/Des/Actn3/Pgm2/Actn4/Cryab/Myom3/Mybpc2/Myl12a/Ldb3/Flna/Actc1/Actn2/Myoz2/Pygm/Myom1/Casq1/Jup/Syne2	42
CC	GO:0030018	Z disc	39/576	129/23407	1.05342e-31	5.88864e-30	3.65926e-30	Ank2/Krt8/Hspb1/Obscn/Myh7/Bin1/Neb/Ttn/Anxa5/Sri/Pdlim3/Mybpc1/Pdlim5/Myom2/Vcl/Myoz1/Nexn/Mybpc3/Igfn1/Casq2/Krt19/Cfl2/Des/Actn3/Pgm2/Actn4/Cryab/Myom3/Mybpc2/Myl12a/Ldb3/Flna/Actn2/Myoz2/Pygm/Myom1/Casq1/Jup/Syne2	39
CC	GO:0005882	intermediate filament	33/576	127/23407	1.2064e-24	6.13069e-23	3.80967e-23	Krt8/Krt72/Krt5/Krt12/Krt75/Krt6a/Krt13/Hspa8/Dsp/Evpl/Krt17/Krt24/Prph/Krt7/Krt19/Gfap/Vim/Des/Lmna/Ina/Nefl/Krt18/Plec/Krt4/Eppk1/Lmnb2/Ppl/Nefh/Nefm/Krt15/Krt10/Krt42/Jup	33
CC	GO:0016459	myosin complex	23/576	60/23407	6.4084e-22	2.98525e-20	1.85506e-20	Myh3/Obscn/Myh7/Myh1/Myh4/Myl3/Myl2/Ttn/Myo1d/Myh10/Myo10/Mybpc3/Myh2/Myl1/Myh8/Myh9/Mybpc2/Myl12a/Mylpf/Myh7b/Myom1/Myl6/Myh11	23
CC	GO:0045111	intermediate filament cytoskeleton	34/576	165/23407	8.19743e-22	3.5249e-20	2.19041e-20	Krt8/Krt72/Krt5/Krt12/Krt75/Krt6a/Krt13/Hspa8/Dsp/Evpl/Krt17/Krt24/Prph/Krt7/Krt19/Gfap/Vim/Des/Lmna/Ina/Nefl/Krt18/Plec/Krt4/Eppk1/Lmnb2/Ppl/Nefh/Nefm/Krt15/Krt10/Krt42/Jup/Syne2	34
CC	GO:0031672	A band	18/576	40/23407	5.77888e-19	2.30743e-17	1.43386e-17	Klhl41/Ank2/Hspb1/Obscn/Myh1/Myl3/Ttn/Atp2a1/Mybpc1/Myom2/Mybpc3/Myh2/Cryab/Myom3/Mybpc2/Rpl6/Myom1/Rpl7	18
CC	GO:0032982	myosin filament	13/576	17/23407	2.30954e-18	8.60687e-17	5.3484e-17	Myh3/Obscn/Myh7/Myh1/Myh4/Myh10/Mybpc3/Myh8/Myh9/Mybpc2/Myh7b/Myom1/Myh11	13
CC	GO:0036379	myofilament	16/576	32/23407	6.14854e-18	2.14815e-16	1.33488e-16	Obscn/Tnni2/Neb/Tnnc2/Ttn/Tpm1/Mybpc1/Myom2/Mybpc3/Actn3/Myom3/Mybpc2/Actn2/Myom1/Tnni1/Tpm2	16
CC	GO:0005865	striated muscle thin filament	15/576	30/23407	6.77381e-17	2.22739e-15	1.38412e-15	Tnni2/Neb/Tnnc2/Ttn/Tpm1/Mybpc1/Myom2/Mybpc3/Actn3/Myom3/Mybpc2/Actn2/Myom1/Tnni1/Tpm2	15
CC	GO:0070161	anchoring junction	38/576	305/23407	2.15083e-16	6.67951e-15	4.15072e-15	Lcp1/Cpne3/Tns1/Dsg1b/Dsp/Dcaf6/Pdlim3/Pdlim5/Iqgap1/Vcl/Nexn/Pof1b/Dsc3/Msn/Itgb4/Gsn/Pard3/Des/Ctnnd2/Pkp1/Atp2a2/Tns3/Dlg5/Fes/Lama3/Myh9/Ldb3/Anxa6/Plec/Flot2/Actn2/Jcad/Uba1/Dag1/Ezr/Jup/Syne2/Ctnnd1	38
CC	GO:0005912	adherens junction	35/576	291/23407	9.99737e-15	2.94133e-13	1.82777e-13	Lcp1/Cpne3/Tns1/Dsp/Dcaf6/Pdlim3/Pdlim5/Iqgap1/Vcl/Nexn/Pof1b/Msn/Itgb4/Gsn/Pard3/Des/Ctnnd2/Pkp1/Atp2a2/Tns3/Dlg5/Fes/Lama3/Myh9/Ldb3/Anxa6/Plec/Flot2/Actn2/Jcad/Dag1/Ezr/Jup/Syne2/Ctnnd1	35
CC	GO:0005911	cell-cell junction	45/576	475/23407	1.15586e-14	3.23063e-13	2.00754e-13	Ank2/Krt8/Obscn/Myh1/Kit/Ahnak/Dsg1b/Anxa5/Dsp/Fat1/Ptprk/Pdlim3/Ywhah/Pdlim5/Iqgap1/Vcl/Pof1b/Dsc3/Myh2/Pcdhgc3/Pard3/Des/Ctnnd2/Pkp1/Actn4/Atp2a2/Dlg4/Fscn1/Dlg5/Lama3/Myh9/Akr1b3/Capza1/Ldb3/Flna/Anxa6/Eppk1/Flot2/Sipa1l3/Jcad/Uba1/Rpgrip1l/Dag1/Jup/Ctnnd1	45
CC	GO:0031430	M band	12/576	22/23407	2.27521e-14	6.05639e-13	3.76351e-13	Klhl41/Ank2/Hspb1/Obscn/Ttn/Mybpc1/Myom2/Mybpc3/Cryab/Myom3/Mybpc2/Myom1	12
CC	GO:0005938	cell cortex	35/576	309/23407	6.15675e-14	1.56437e-12	9.72119e-13	Fgb/Fgg/Eef1a1/Ncl/Fabp2/Pla2g4c/Fga/Tpm3/Myh10/Exoc4/Cap1/Myh2/Sptb/Krt19/Itgb4/Gsn/Pard3/Pfn1/Hnrnpk/Actn4/Dlg4/Myh9/Sept9/Sept2/Myl12a/Capza1/Flna/Pvalb/Flot2/Arhgap32/Actn2/Eno1b/Anxa2/Fry/Ctnnd1	35
CC	GO:0005581	collagen trimer	19/576	81/23407	7.37393e-14	1.79219e-12	1.11368e-12	Adipoq/Col11a1/Dcn/Col6a3/Col6a6/Col2a1/Col12a1/Col16a1/Col9a3/Sftpd/Col6a2/Col11a2/Lum/Col9a1/Col1a2/Col5a1/Col1a1/Col3a1/Col6a1	19
CC	GO:0032432	actin filament bundle	20/576	95/23407	1.47219e-13	3.42898e-12	2.13081e-12	Myh7/Lcp1/Pdlim3/Tpm3/Ablim1/Myh10/Pdlim5/Vcl/Pls3/Actn4/Fscn1/Myh9/Cryab/Sept9/Myl12a/Ldb3/Flna/Sipa1l3/Anxa2/Myh11	20
CC	GO:0042383	sarcolemma	25/576	163/23407	2.82096e-13	6.30766e-12	3.91964e-12	Ank2/Krt8/Obscn/Bin1/Got2/Anxa1/Ahnak/Col6a3/Anxa5/Sri/Cltc/Vcl/Flnc/Msn/Col6a2/Krt19/Bgn/Des/Anxa6/Plec/Dag1/Anxa2/Col6a1/Ezr/Casq1	25
CC	GO:0016460	myosin II complex	10/576	16/23407	5.28549e-13	1.13638e-11	7.06159e-12	Obscn/Myh7/Myh1/Ttn/Myh10/Mybpc3/Myh2/Myh9/Myl12a/Myh11	10
CC	GO:0099568	cytoplasmic region	40/576	468/23407	9.51366e-12	1.96968e-10	1.22398e-10	Fgb/Fgg/Eef1a1/Ncl/Fabp2/Pla2g4c/Fga/Tpm3/Myh10/Exoc4/Cap1/Map4/Myh2/Sptb/Krt19/Itgb4/Gsn/Pard3/Pfn1/Hnrnpk/Actn4/Dlg4/Grik2/Myh9/Sept9/Sept2/Akr1b3/Myl12a/Capza1/Flna/Pvalb/Flot2/Dync2h1/Arhgap32/Actn2/Eno1b/Rpgrip1l/Anxa2/Fry/Ctnnd1	40
CC	GO:0042641	actomyosin	18/576	97/23407	2.32995e-11	4.65158e-10	2.89054e-10	Myh7/Lcp1/Pdlim3/Tpm3/Ablim1/Myh10/Pdlim5/Vcl/Actn4/Fscn1/Myh9/Sept9/Myl12a/Ldb3/Actc1/Sipa1l3/Anxa2/Myh11	18
CC	GO:0001725	stress fiber	17/576	86/23407	2.91012e-11	5.42253e-10	3.36962e-10	Myh7/Lcp1/Pdlim3/Tpm3/Ablim1/Myh10/Pdlim5/Vcl/Actn4/Fscn1/Myh9/Sept9/Myl12a/Ldb3/Sipa1l3/Anxa2/Myh11	17
CC	GO:0097517	contractile actin filament bundle	17/576	86/23407	2.91012e-11	5.42253e-10	3.36962e-10	Myh7/Lcp1/Pdlim3/Tpm3/Ablim1/Myh10/Pdlim5/Vcl/Actn4/Fscn1/Myh9/Sept9/Myl12a/Ldb3/Sipa1l3/Anxa2/Myh11	17
CC	GO:0030055	cell-substrate junction	22/576	164/23407	1.13303e-10	2.04311e-09	1.26961e-09	Lcp1/Cpne3/Tns1/Dcaf6/Iqgap1/Vcl/Nexn/Msn/Erbin/Itgb4/Gsn/Tns3/Fes/Lama3/Myh9/Anxa6/Plec/Eppk1/Actn2/Dag1/Ezr/Syne2	22
CC	GO:0044420	extracellular matrix component	13/576	51/23407	2.14604e-10	3.74886e-09	2.32958e-09	Mfap4/Col11a1/Col2a1/Col12a1/Acan/Fbn1/Lama3/Lum/Col1a2/Col5a1/Col1a1/Col3a1/Mfap5	13
CC	GO:0031252	cell leading edge	33/576	380/23407	4.31213e-10	7.30449e-09	4.53908e-09	Lcp1/Eef1a1/Slc12a5/Myo1d/Kank1/Fat1/Ptprk/Ywhaz/Ablim1/Myh10/Exoc4/Iqgap1/Mcf2l/Myo10/Tubb3/Ccdc88a/Itgb4/Gsn/Vim/Cit/Arap3/Inppl1/Fscn1/Arhgap31/Myh9/Fer/Flot2/Jcad/Dag1/Anxa2/Ezr/Syne2/Ctnnd1	33
CC	GO:0005583	fibrillar collagen trimer	7/576	11/23407	1.59663e-09	2.55005e-08	1.58463e-08	Col11a1/Col2a1/Lum/Col1a2/Col5a1/Col1a1/Col3a1	7
CC	GO:0098643	banded collagen fibril	7/576	11/23407	1.59663e-09	2.55005e-08	1.58463e-08	Col11a1/Col2a1/Lum/Col1a2/Col5a1/Col1a1/Col3a1	7
CC	GO:0005913	cell-cell adherens junction	17/576	111/23407	1.88664e-09	2.92953e-08	1.82044e-08	Dsp/Pdlim3/Pdlim5/Vcl/Pard3/Des/Ctnnd2/Pkp1/Atp2a2/Dlg5/Lama3/Myh9/Ldb3/Flot2/Dag1/Jup/Ctnnd1	17
CC	GO:0014069	postsynaptic density	32/576	389/23407	3.03596e-09	4.58677e-08	2.85026e-08	Ank2/Hspb1/Hspa8/Rtn4/Gphn/Ywhaz/Rpl23/Akap9/Ablim1/Exoc4/Pdlim5/Map4/Gapdh/Ctnnd2/Hnrnpk/Cast/Dlg4/Grik2/Dlg5/Cryab/Plekha5/Arhgap32/Hnrnpa3/Phb/Actn2/Rpl6/Rps19/Tanc2/Nefh/Nefm/Rpl7/Ctnnd1	32
CC	GO:0032279	asymmetric synapse	32/576	392/23407	3.6615e-09	5.38627e-08	3.34708e-08	Ank2/Hspb1/Hspa8/Rtn4/Gphn/Ywhaz/Rpl23/Akap9/Ablim1/Exoc4/Pdlim5/Map4/Gapdh/Ctnnd2/Hnrnpk/Cast/Dlg4/Grik2/Dlg5/Cryab/Plekha5/Arhgap32/Hnrnpa3/Phb/Actn2/Rpl6/Rps19/Tanc2/Nefh/Nefm/Rpl7/Ctnnd1	32
CC	GO:0045095	keratin filament	11/576	42/23407	3.90685e-09	5.59982e-08	3.47979e-08	Krt8/Krt72/Krt5/Krt75/Krt6a/Krt13/Krt7/Krt18/Krt4/Eppk1/Krt10	11
CC	GO:0098984	neuron to neuron synapse	33/576	416/23407	4.25216e-09	5.9424e-08	3.69267e-08	Ank2/Hspb1/Hspa8/Rtn4/Gphn/Ywhaz/Rpl23/Akap9/Ablim1/Exoc4/Pdlim5/Map4/Gapdh/Ctnnd2/Hnrnpk/Cast/Dlg4/Grik2/Dlg5/Cryab/Plekha5/Arhgap32/Hnrnpa3/Phb/Actn2/Ptprd/Rpl6/Rps19/Tanc2/Nefh/Nefm/Rpl7/Ctnnd1	33
CC	GO:0070062	extracellular exosome	15/576	90/23407	5.12789e-09	6.99143e-08	4.34455e-08	Vasn/Rbmx/Anxa1/Actg1/Krt13/Fn1/Ahnak/Cd9/Cd274/Hspa8/Serpine1/Sri/Alb/Hspd1/Anxa2	15
CC	GO:0044448	cell cortex part	22/576	204/23407	7.45423e-09	9.92122e-08	6.16515e-08	Eef1a1/Fabp2/Tpm3/Exoc4/Cap1/Myh2/Sptb/Krt19/Gsn/Actn4/Dlg4/Myh9/Sept9/Sept2/Myl12a/Capza1/Flna/Pvalb/Flot2/Actn2/Eno1b/Ctnnd1	22
CC	GO:0005604	basement membrane	16/576	107/23407	8.06172e-09	1.04802e-07	6.51253e-08	Tgfbi/Fn1/Col2a1/Trf/Acan/Rpsa/Fbn1/Ccdc80/Itgb4/Alb/Lama3/Vtn/Col5a1/Lama4/Dag1/Anxa2	16
CC	GO:0099572	postsynaptic specialization	33/576	428/23407	8.56907e-09	1.08866e-07	6.76506e-08	Ank2/Hspb1/Hspa8/Rtn4/Gphn/Ywhaz/Rpl23/Akap9/Ablim1/Exoc4/Pdlim5/Map4/Erbin/Gapdh/Ctnnd2/Hnrnpk/Cast/Dlg4/Grik2/Dlg5/Cryab/Plekha5/Arhgap32/Hnrnpa3/Phb/Actn2/Rpl6/Rps19/Tanc2/Nefh/Nefm/Rpl7/Ctnnd1	33
CC	GO:0005924	cell-substrate adherens junction	19/576	157/23407	1.19736e-08	1.46263e-07	9.08893e-08	Lcp1/Cpne3/Tns1/Dcaf6/Iqgap1/Vcl/Nexn/Msn/Itgb4/Gsn/Tns3/Fes/Myh9/Anxa6/Plec/Actn2/Dag1/Ezr/Syne2	19
CC	GO:0005743	mitochondrial inner membrane	33/576	434/23407	1.2036e-08	1.46263e-07	9.08893e-08	Got2/Atp5l/Vdac1/Atp5a1/Atp5b/Cox4i1/Hadha/Ndufaf5/Atp5f1/Slc25a4/Slc25a11/Atp5o/Idh2/Uqcrc1/Mdh2/Cps1/Slc25a5/Hspd1/Letm2/Acaa2/Glud1/Ndufs5/Park7/Acat1/Cyc1/Phb/Trap1/Suclg1/Eci1/Ndufa10/Uqcrc2/Nnt/Slc25a12	33
CC	GO:1903561	extracellular vesicle	15/576	98/23407	1.70705e-08	2.0303e-07	1.26165e-07	Vasn/Rbmx/Anxa1/Actg1/Krt13/Fn1/Ahnak/Cd9/Cd274/Hspa8/Serpine1/Sri/Alb/Hspd1/Anxa2	15
CC	GO:0005925	focal adhesion	18/576	151/23407	3.67314e-08	4.27768e-07	2.6582e-07	Lcp1/Cpne3/Tns1/Dcaf6/Iqgap1/Vcl/Msn/Itgb4/Gsn/Tns3/Fes/Myh9/Anxa6/Plec/Actn2/Dag1/Ezr/Syne2	18
CC	GO:0098644	complex of collagen trimers	7/576	16/23407	4.97169e-08	5.67179e-07	3.52451e-07	Col11a1/Col2a1/Lum/Col1a2/Col5a1/Col1a1/Col3a1	7
CC	GO:0005884	actin filament	16/576	122/23407	5.44821e-08	6.0911e-07	3.78507e-07	Lcp1/Anxa1/Actg1/Pdlim3/Tpm1/Tpm3/Pdlim5/Vcl/Pls3/Pof1b/Ldb3/Flna/Actc1/Vps18/Ezr/Tpm2	16
CC	GO:0033267	axon part	32/576	446/23407	7.75061e-08	8.49527e-07	5.27905e-07	Bin1/Tspoap1/Actg1/Hspa8/Myo1d/Anxa5/Sri/Rtn4/Nav1/Tpm3/Myh10/Tnn/Exoc4/Iqgap1/Prph/Tubb3/Pard3/Calm1/Hnrnpk/Dlg4/Grik2/Fscn1/Nefl/Got1/Hsp90ab1/Flna/Eno1b/Rab3a/Dag1/Iqschfp/Kif5a/Ctnnd1	32
CC	GO:0030863	cortical cytoskeleton	16/576	127/23407	9.64952e-08	1.03732e-06	6.44604e-07	Eef1a1/Tpm3/Cap1/Myh2/Sptb/Krt19/Gsn/Actn4/Dlg4/Myh9/Sept2/Capza1/Flna/Pvalb/Flot2/Actn2	16
CC	GO:0019866	organelle inner membrane	33/576	476/23407	1.08362e-07	1.14292e-06	7.1022e-07	Got2/Atp5l/Vdac1/Atp5a1/Atp5b/Cox4i1/Hadha/Ndufaf5/Atp5f1/Slc25a4/Slc25a11/Atp5o/Idh2/Uqcrc1/Mdh2/Cps1/Slc25a5/Hspd1/Letm2/Acaa2/Glud1/Ndufs5/Park7/Acat1/Cyc1/Phb/Trap1/Suclg1/Eci1/Ndufa10/Uqcrc2/Nnt/Slc25a12	33
CC	GO:0044291	cell-cell contact zone	13/576	83/23407	1.16038e-07	1.20121e-06	7.46446e-07	Ank2/Obscn/Myh1/Ahnak/Anxa5/Dsp/Ywhah/Vcl/Des/Atp2a2/Anxa6/Flot2/Jup	13
CC	GO:0043230	extracellular organelle	15/576	113/23407	1.20459e-07	1.2243e-06	7.60795e-07	Vasn/Rbmx/Anxa1/Actg1/Krt13/Fn1/Ahnak/Cd9/Cd274/Hspa8/Serpine1/Sri/Alb/Hspd1/Anxa2	15
CC	GO:0019897	extrinsic component of plasma membrane	19/576	185/23407	1.70836e-07	1.70531e-06	1.0597e-06	Esyt1/Tgm3/Anxa1/Trf/Gphn/Akap9/Iqgap1/Mcf2l/Plg/Atp2a2/Dlg4/Fes/Fer/Phb/Ppl/Sytl2/Anxa2/Jup/Ctnnd1	19
CC	GO:0043034	costamere	7/576	19/23407	2.0534e-07	2.01377e-06	1.25138e-06	Ank2/Krt8/Actg1/Ahnak/Vcl/Krt19/Dag1	7
CC	GO:0019898	extrinsic component of membrane	25/576	311/23407	2.53633e-07	2.44449e-06	1.51903e-06	Alox8/Bin1/Esyt1/Tgm3/Anxa1/Trf/Gphn/Ndufaf5/Akap9/Cltc/Iqgap1/Mcf2l/Plg/Atp2a2/Dlg4/Fes/Fer/Phb/Rb1cc1/Ppl/Sytl2/Anxa2/Ezr/Jup/Ctnnd1	25
CC	GO:0014704	intercalated disc	11/576	62/23407	2.97176e-07	2.81561e-06	1.74965e-06	Ank2/Obscn/Myh1/Anxa5/Dsp/Ywhah/Vcl/Des/Atp2a2/Anxa6/Jup	11
CC	GO:0150034	distal axon	27/576	369/23407	5.51382e-07	5.13704e-06	3.19221e-06	Bin1/Tspoap1/Actg1/Hspa8/Anxa5/Sri/Rtn4/Tpm3/Myh10/Tnn/Exoc4/Iqgap1/Prph/Tubb3/Pard3/Calm1/Hnrnpk/Grik2/Fscn1/Nefl/Got1/Hsp90ab1/Flna/Eno1b/Rab3a/Kif5a/Ctnnd1	27
CC	GO:0030027	lamellipodium	17/576	164/23407	6.6455e-07	6.08989e-06	3.78432e-06	Fat1/Ablim1/Myh10/Mcf2l/Myo10/Tubb3/Ccdc88a/Gsn/Arap3/Inppl1/Fscn1/Arhgap31/Fer/Flot2/Dag1/Syne2/Ctnnd1	17
CC	GO:0005759	mitochondrial matrix	22/576	263/23407	6.78776e-07	6.11993e-06	3.80299e-06	Vdac1/Atp5b/Trmt5/Hadha/Ccar2/Agxt/Mdh2/Cps1/Slc25a5/Hspd1/Acaa2/Cs/Glud1/Park7/Etfa/Acat1/Trap1/Suclg1/Prdx1/Dlat/Uqcrc2/Casq1	22
CC	GO:0030057	desmosome	7/576	24/23407	1.26725e-06	1.12443e-05	6.98733e-06	Dsg1b/Dsp/Pof1b/Dsc3/Pkp1/Uba1/Jup	7
CC	GO:0005883	neurofilament	5/576	10/23407	2.01768e-06	1.73521e-05	1.07828e-05	Prph/Ina/Nefl/Nefh/Nefm	5
CC	GO:0030056	hemidesmosome	5/576	10/23407	2.01768e-06	1.73521e-05	1.07828e-05	Erbin/Itgb4/Lama3/Plec/Eppk1	5
CC	GO:0030864	cortical actin cytoskeleton	12/576	94/23407	3.35081e-06	2.83803e-05	1.76358e-05	Eef1a1/Cap1/Myh2/Sptb/Krt19/Gsn/Myh9/Sept2/Capza1/Pvalb/Flot2/Actn2	12
CC	GO:0099571	postsynaptic cytoskeleton	6/576	19/23407	4.46736e-06	3.72724e-05	2.31615e-05	Actg1/Myh10/Ina/Nefl/Nefh/Nefm	6
CC	GO:0016528	sarcoplasm	11/576	83/23407	5.92123e-06	4.8676e-05	3.02478e-05	Klhl41/Atp2a1/Sri/Flnc/Casq2/Gsn/Atp2a2/Plec/Pygm/Casq1/Syne2	11
CC	GO:0030496	midbody	14/576	139/23407	8.91429e-06	7.22187e-05	4.48774e-05	Rab11fip4/Myh10/Syne1/Iqgap1/Gdi1/Cit/Mtcl1/Sept2/Capg/Hspa5/Hsp90b1/Cenpe/Anxa2/Ctnnd1	14
CC	GO:0098562	cytoplasmic side of membrane	16/576	179/23407	9.70003e-06	7.74617e-05	4.81355e-05	Esyt1/Tgm3/Kit/Dsg1b/Gphn/Iqgap1/Mcf2l/Msn/Gfap/Atp2a2/Dlg4/Fes/G6pdx/Fer/Ezr/Jup	16
CC	GO:0009898	cytoplasmic side of plasma membrane	15/576	162/23407	1.19994e-05	9.4474e-05	5.87071e-05	Esyt1/Tgm3/Kit/Dsg1b/Gphn/Iqgap1/Mcf2l/Msn/Atp2a2/Dlg4/Fes/G6pdx/Fer/Ezr/Jup	15
CC	GO:0031594	neuromuscular junction	11/576	97/23407	2.6764e-05	0.000207793	0.000129125	Tuba1a/Myh10/Pls3/Erbin/Des/Dlg4/Myh9/Nefl/Postn/Lama4/Nefm	11
CC	GO:0030315	T-tubule	9/576	70/23407	5.31668e-05	0.000407127	0.000252993	Ank2/Bin1/Got2/Ahnak/Sri/Cltc/Msn/Ezr/Casq1	9
CC	GO:0001726	ruffle	13/576	144/23407	5.89351e-05	0.000445199	0.000276651	Lcp1/Eef1a1/Kank1/Iqgap1/Myo10/Gsn/Cit/Arap3/Fscn1/Myh9/Jcad/Anxa2/Ezr	13
CC	GO:0098858	actin-based cell projection	16/576	209/23407	6.51571e-05	0.000485637	0.00030178	Lcp1/Fabp2/Fat1/Exoc4/Pls3/Myo10/Tubb3/Msn/Fscn1/Akr1b3/Ptprh/Pvalb/Actn2/Dag1/Ezr/Syne2	16
CC	GO:0005764	lysosome	25/576	428/23407	6.75601e-05	0.000496922	0.000308793	Ank2/Anxa1/Hspa8/Fyco1/Mpo/Cltc/Capn1/Prf1/Gfap/Ctss/Sgsh/Trim29/Akr1b3/Got1/Hsp90ab1/Plbd1/Cat/Anxa6/Rb1cc1/Uba1/Vps18/Rab14/Anxa2/Mpz/Aldob	25
CC	GO:0000323	lytic vacuole	25/576	429/23407	7.01221e-05	0.000509069	0.000316341	Ank2/Anxa1/Hspa8/Fyco1/Mpo/Cltc/Capn1/Prf1/Gfap/Ctss/Sgsh/Trim29/Akr1b3/Got1/Hsp90ab1/Plbd1/Cat/Anxa6/Rb1cc1/Uba1/Vps18/Rab14/Anxa2/Mpz/Aldob	25
CC	GO:0098993	anchored component of synaptic vesicle membrane	5/576	19/23407	7.74601e-05	0.000555131	0.000344964	Rab3c/Rab35/Rab10/Rab3a/Rab14	5
CC	GO:0030175	filopodium	10/576	91/23407	8.09978e-05	0.000573136	0.000356153	Lcp1/Fat1/Myo10/Tubb3/Msn/Fscn1/Actn2/Dag1/Ezr/Syne2	10
CC	GO:0030141	secretory granule	23/576	383/23407	8.66115e-05	0.000605198	0.000376076	Fgb/Fgg/Anxa7/Kit/Ang4/Serpine1/Sri/Mpo/Fga/Chga/Msn/Brca2/Hspd1/Dmxl2/Flot2/F5/Rab37/Rab10/Dld/Col1a1/Rab3a/Rab14/Pdia3	23
CC	GO:0098800	inner mitochondrial membrane protein complex	12/576	130/23407	9.08189e-05	0.000626762	0.000389477	Atp5l/Atp5a1/Atp5b/Cox4i1/Atp5f1/Atp5o/Uqcrc1/Ndufs5/Park7/Cyc1/Ndufa10/Uqcrc2	12
CC	GO:0001931	uropod	4/576	11/23407	0.000104355	0.000702825	0.000436743	Msn/Myh9/Flot2/Ezr	4
CC	GO:0031254	cell trailing edge	4/576	11/23407	0.000104355	0.000702825	0.000436743	Msn/Myh9/Flot2/Ezr	4
CC	GO:0005903	brush border	12/576	134/23407	0.000121505	0.000808586	0.000502464	Scin/Myo1d/Myh10/Actn3/Myh9/Hsp90ab1/Capza1/Flna/Plec/Myl6/Ezr/Myh11	12
CC	GO:0005753	mitochondrial proton-transporting ATP synthase complex	5/576	21/23407	0.000130144	0.000845934	0.000525672	Atp5l/Atp5a1/Atp5b/Atp5f1/Atp5o	5
CC	GO:0016327	apicolateral plasma membrane	5/576	21/23407	0.000130144	0.000845934	0.000525672	Krt8/Krt19/Mtcl1/Eppk1/Jup	5
CC	GO:0070382	exocytic vesicle	17/576	246/23407	0.000137435	0.000883062	0.000548744	Bin1/Rab3c/Vdac1/Hspa8/Anxa5/Cltc/Exoc4/Ston2/Calm1/Dlg4/Rab35/Dmxl2/Rab10/Rab3a/Sytl2/Rab14/Rab15	17
CC	GO:0008021	synaptic vesicle	16/576	225/23407	0.00015448	0.000981297	0.000609788	Bin1/Rab3c/Vdac1/Hspa8/Anxa5/Cltc/Exoc4/Ston2/Calm1/Dlg4/Rab35/Dmxl2/Rab10/Rab3a/Rab14/Rab15	16
CC	GO:0030426	growth cone	15/576	203/23407	0.000161841	0.00101651	0.000631669	Rtn4/Tpm3/Myh10/Exoc4/Iqgap1/Tubb3/Pard3/Calm1/Fscn1/Nefl/Hsp90ab1/Flna/Eno1b/Kif5a/Ctnnd1	15
CC	GO:0045259	proton-transporting ATP synthase complex	5/576	22/23407	0.000165028	0.00102501	0.000636952	Atp5l/Atp5a1/Atp5b/Atp5f1/Atp5o	5
CC	GO:0030427	site of polarized growth	15/576	206/23407	0.000190065	0.00116754	0.000725521	Rtn4/Tpm3/Myh10/Exoc4/Iqgap1/Tubb3/Pard3/Calm1/Fscn1/Nefl/Hsp90ab1/Flna/Eno1b/Kif5a/Ctnnd1	15
CC	GO:0005916	fascia adherens	4/576	13/23407	0.0002174	0.00130674	0.000812019	Dsp/Vcl/Des/Jup	4
CC	GO:0070938	contractile ring	4/576	13/23407	0.0002174	0.00130674	0.000812019	Myh2/Myh9/Sept2/Dag1	4
CC	GO:0005790	smooth endoplasmic reticulum	6/576	36/23407	0.000224774	0.00133669	0.000830633	Myo1d/Sri/Hspa5/Hsp90b1/Aldob/Pdia3	6
CC	GO:0032155	cell division site part	7/576	51/23407	0.000238564	0.00140376	0.000872311	Rab11fip4/Tpm3/Myh10/Myh2/Cit/Myh9/Sept2	7
CC	GO:0098862	cluster of actin-based cell projections	14/576	191/23407	0.000287772	0.00167567	0.00104128	Scin/Myo1d/Myh10/Pls3/Actn3/Myh9/Hsp90ab1/Capza1/Flna/Plec/Pvalb/Myl6/Ezr/Myh11	14
CC	GO:0045121	membrane raft	21/576	364/23407	0.000298459	0.00171998	0.00106882	Atp5a1/Atp5b/Ahnak/Hspa8/Myo1d/Tuba1a/Ldhb/Slc25a4/Iqgap1/Vcl/Eef2/Slc25a5/Hspd1/Pgk1/Flot2/Park7/Eno1b/Dag1/Anxa2/Ezr/Tuba1c	21
CC	GO:0098857	membrane microdomain	21/576	365/23407	0.00030958	0.00176587	0.00109733	Atp5a1/Atp5b/Ahnak/Hspa8/Myo1d/Tuba1a/Ldhb/Slc25a4/Iqgap1/Vcl/Eef2/Slc25a5/Hspd1/Pgk1/Flot2/Park7/Eno1b/Dag1/Anxa2/Ezr/Tuba1c	21
CC	GO:0098798	mitochondrial protein complex	17/576	265/23407	0.000330811	0.00186791	0.00116074	Atp5l/Vdac1/Atp5a1/Atp5b/Cox4i1/Hadha/Atp5f1/Atp5o/Uqcrc1/Ndufs5/Park7/Etfa/Cyc1/Suclg1/Ndufa10/Dlat/Uqcrc2	17
CC	GO:0044455	mitochondrial membrane part	15/576	218/23407	0.000349825	0.00195552	0.00121518	Atp5l/Atp5a1/Atp5b/Cox4i1/Ndufaf5/Atp5f1/Atp5o/Uqcrc1/Hspd1/Ndufs5/Park7/Cyc1/Phb/Ndufa10/Uqcrc2	15
CC	GO:1990204	oxidoreductase complex	10/576	109/23407	0.000362421	0.00200587	0.00124647	Uqcrc1/Pdhb/Ndufs5/Park7/Etfa/Cyc1/Dld/Ndufa10/Dlat/Uqcrc2	10
CC	GO:0032153	cell division site	7/576	56/23407	0.000429892	0.00235598	0.00146403	Rab11fip4/Tpm3/Myh10/Myh2/Cit/Myh9/Sept2	7
CC	GO:0005819	spindle	17/576	272/23407	0.000446362	0.00241604	0.00150135	Cdk5rap2/Hspa2/Yeats2/Ncor1/Cltc/Myh10/Syne1/Map4/Pard3/Mtcl1/Myh9/Sept2/Slc25a5/Capg/Cep250/Cntrl/Cenpe	17
CC	GO:0030133	transport vesicle	19/576	323/23407	0.000449495	0.00241604	0.00150135	Bin1/Rab3c/Vdac1/Hspa8/Anxa5/Cltc/Exoc4/Ston2/Bgn/Ccdc88a/Calm1/Dlg4/Rab35/Dmxl2/Rab10/Rab3a/Sytl2/Rab14/Rab15	19
CC	GO:0002102	podosome	5/576	27/23407	0.000457052	0.00243326	0.00151205	Lcp1/Tpm3/Vcl/Gsn/Fscn1	5
CC	GO:0016529	sarcoplasmic reticulum	8/576	74/23407	0.000463644	0.00244507	0.00151939	Klhl41/Atp2a1/Sri/Casq2/Atp2a2/Pygm/Casq1/Syne2	8
CC	GO:0098589	membrane region	21/576	377/23407	0.000474182	0.00247727	0.0015394	Atp5a1/Atp5b/Ahnak/Hspa8/Myo1d/Tuba1a/Ldhb/Slc25a4/Iqgap1/Vcl/Eef2/Slc25a5/Hspd1/Pgk1/Flot2/Park7/Eno1b/Dag1/Anxa2/Ezr/Tuba1c	21
CC	GO:0043204	perikaryon	11/576	137/23407	0.000590141	0.00305453	0.00189812	Hspb1/Got2/Hspa8/Slc12a5/Anxa5/Ctnnd2/Grik2/Cryab/Nefh/Nefm/Kif5a	11
CC	GO:0031234	extrinsic component of cytoplasmic side of plasma membrane	9/576	97/23407	0.000650488	0.00333599	0.00207302	Esyt1/Tgm3/Gphn/Iqgap1/Mcf2l/Atp2a2/Dlg4/Fes/Fer	9
CC	GO:0005788	endoplasmic reticulum lumen	7/576	60/23407	0.000657869	0.00334317	0.00207748	Casq2/Txndc5/Vtn/Erlec1/Hspa5/Hsp90b1/Casq1	7
CC	GO:0031091	platelet alpha granule	4/576	19/23407	0.00104802	0.00527785	0.00327971	Fgb/Fgg/Fga/F5	4
CC	GO:0030139	endocytic vesicle	12/576	170/23407	0.00106427	0.00531184	0.00330083	Rab11fip4/Actg1/Trf/Cpne6/Cltc/Gsn/Vim/Apoa1/Rab35/Flot2/Capg/Rab14	12
CC	GO:0008180	COP9 signalosome	5/576	34/23407	0.00136726	0.00676372	0.00420305	Atp5a1/Myh9/Hsp90ab1/Hspa5/Hspa1l	5
CC	GO:0045177	apical part of cell	21/576	413/23407	0.0014992	0.00735132	0.00456819	Fat4/Anxa1/Fabp2/Fn1/Cd9/Dsg1b/Trf/Fat1/Msn/Anxa4/Pard3/Pfkm/Hsp90ab1/Anxa6/Plec/Otoa/Dync2h1/Sipa1l3/Rab14/Ezr/Pdia3	21
CC	GO:0051286	cell tip	3/576	10/23407	0.0015634	0.00753395	0.00468168	Trf/Msn/Ezr	3
CC	GO:0099569	presynaptic cytoskeleton	3/576	10/23407	0.0015634	0.00753395	0.00468168	Actg1/Nefl/Nefm	3
CC	GO:0035770	ribonucleoprotein granule	13/576	204/23407	0.00170323	0.00813767	0.00505683	Myh1/Ncl/Tuba1a/Cirbp/Syne1/Iqgap1/Vcp/Hnrnpk/Ina/Hnrnpa3/Rpl6/Hnrnpl/Kif5a	13
CC	GO:0044306	neuron projection terminus	13/576	205/23407	0.00177883	0.00838836	0.00521262	Bin1/Tspoap1/Actg1/Hspa8/Anxa5/Sri/Tnn/Prph/Hnrnpk/Dlg4/Grik2/Got1/Rab3a	13
CC	GO:0005874	microtubule	21/576	419/23407	0.00178572	0.00838836	0.00521262	Nckap5/Cdk5rap2/Hspa8/Nav1/Tuba1a/Cltc/Ninl/Iqgap1/Map4/Tubb3/Kif21a/Fsd1/Sept9/Sept2/Dync2h1/Akna/Rpgrip1l/Tuba1b/Cenpe/Kif5a/Tuba1c	21
CC	GO:0043679	axon terminus	12/576	183/23407	0.00199259	0.00928214	0.00576802	Bin1/Tspoap1/Actg1/Hspa8/Anxa5/Sri/Tnn/Prph/Hnrnpk/Grik2/Got1/Rab3a	12
CC	GO:0099091	postsynaptic specialization, intracellular component	5/576	37/23407	0.00201609	0.009314	0.00578782	Gphn/Gapdh/Actn2/Tanc2/Ctnnd1	5
CC	GO:0016324	apical plasma membrane	17/576	313/23407	0.00207205	0.00943832	0.00586507	Anxa1/Fn1/Cd9/Dsg1b/Trf/Fat1/Msn/Anxa4/Pard3/Pfkm/Hsp90ab1/Anxa6/Plec/Otoa/Rab14/Ezr/Pdia3	17
CC	GO:0001527	microfibril	3/576	11/23407	0.00211054	0.00943832	0.00586507	Mfap4/Fbn1/Mfap5	3
CC	GO:0005750	mitochondrial respiratory chain complex III	3/576	11/23407	0.00211054	0.00943832	0.00586507	Uqcrc1/Cyc1/Uqcrc2	3
CC	GO:0045275	respiratory chain complex III	3/576	11/23407	0.00211054	0.00943832	0.00586507	Uqcrc1/Cyc1/Uqcrc2	3
CC	GO:0005791	rough endoplasmic reticulum	8/576	94/23407	0.00223437	0.0099128	0.00615992	Fga/Sftpd/Vtn/Hspd1/Uba1/Rab14/Mpz/Aldob	8
CC	GO:0031941	filamentous actin	5/576	39/23407	0.00255784	0.0112585	0.00699615	Actg1/Pdlim3/Pdlim5/Ldb3/Flna	5
CC	GO:0044438	microbody part	6/576	57/23407	0.00271023	0.0117443	0.00729804	Agxt/Hspd1/Cat/Pnpla8/Prdx1/Acsl1	6
CC	GO:0044439	peroxisomal part	6/576	57/23407	0.00271023	0.0117443	0.00729804	Agxt/Hspd1/Cat/Pnpla8/Prdx1/Acsl1	6
CC	GO:0031143	pseudopodium	3/576	12/23407	0.00276289	0.0118804	0.00738261	Klhl41/Msn/Actn4	3
CC	GO:0005777	peroxisome	10/576	143/23407	0.00289856	0.012275	0.00762779	Idh2/Vim/Agxt/Idh1/Hspd1/Cat/Pnpla8/Tkt/Prdx1/Acsl1	10
CC	GO:0042579	microbody	10/576	143/23407	0.00289856	0.012275	0.00762779	Idh2/Vim/Agxt/Idh1/Hspd1/Cat/Pnpla8/Tkt/Prdx1/Acsl1	10
CC	GO:0005746	mitochondrial respiratory chain	7/576	78/23407	0.0030817	0.0129524	0.00804877	Cox4i1/Uqcrc1/Ndufs5/Park7/Cyc1/Ndufa10/Uqcrc2	7
CC	GO:0032154	cleavage furrow	5/576	41/23407	0.00319799	0.0133409	0.00829014	Rab11fip4/Tpm3/Myh10/Cit/Myh9	5
CC	GO:0044445	cytosolic part	16/576	300/23407	0.00330547	0.0136871	0.0085053	Rps16/Hspa8/Rpsa/Rpl23/Eno3/Aldoc/Rpl11/Hnrnpab/Pfkm/Eno1b/Hba-a2/Rpl6/Rps19/Dag1/Rpl7/Psmd2	16
CC	GO:0000276	mitochondrial proton-transporting ATP synthase complex, coupling factor F(o)	3/576	13/23407	0.00352653	0.0143893	0.00894165	Atp5l/Atp5f1/Atp5o	3
CC	GO:1990124	messenger ribonucleoprotein complex	3/576	13/23407	0.00352653	0.0143893	0.00894165	Hspa8/Pkp1/Hnrnpa3	3
CC	GO:0098803	respiratory chain complex	7/576	82/23407	0.00407835	0.0165203	0.0102659	Cox4i1/Uqcrc1/Ndufs5/Park7/Cyc1/Ndufa10/Uqcrc2	7
CC	GO:0016323	basolateral plasma membrane	13/576	227/23407	0.00428275	0.0172234	0.0107028	Myo1d/Trf/Dsp/Msn/Erbin/Itgb4/Hsp90ab1/Plec/Flot2/Dag1/Anxa2/Mpz/Ezr	13
CC	GO:0045239	tricarboxylic acid cycle enzyme complex	3/576	14/23407	0.00440692	0.0174714	0.0108569	Dld/Suclg1/Sucla2	3
CC	GO:0071437	invadopodium	3/576	14/23407	0.00440692	0.0174714	0.0108569	Msn/Fscn1/Ezr	3
CC	GO:0072686	mitotic spindle	8/576	107/23407	0.00496496	0.0195451	0.0121456	Cdk5rap2/Yeats2/Ncor1/Cltc/Map4/Capg/Cntrl/Cenpe	8
CC	GO:0000791	euchromatin	5/576	46/23407	0.00529119	0.0205813	0.0127894	Rbmx/Hist1h1b/Dnmt3a/H2afz/Prdx1	5
CC	GO:0044304	main axon	7/576	86/23407	0.00530179	0.0205813	0.0127894	Bin1/Myo1d/Nav1/Pard3/Dlg4/Dag1/Iqschfp	7
CC	GO:0043220	Schmidt-Lanterman incisure	3/576	15/23407	0.00540888	0.0207093	0.012869	Pard3/Akr1b3/Anxa2	3
CC	GO:0045263	proton-transporting ATP synthase complex, coupling factor F(o)	3/576	15/23407	0.00540888	0.0207093	0.012869	Atp5l/Atp5f1/Atp5o	3
CC	GO:0009295	nucleoid	5/576	47/23407	0.00580371	0.0218265	0.0135632	Vdac1/Atp5b/Hadha/Cps1/Slc25a5	5
CC	GO:0042645	mitochondrial nucleoid	5/576	47/23407	0.00580371	0.0218265	0.0135632	Vdac1/Atp5b/Hadha/Cps1/Slc25a5	5
CC	GO:0030672	synaptic vesicle membrane	8/576	110/23407	0.00585684	0.0218265	0.0135632	Bin1/Rab3c/Cltc/Calm1/Rab35/Rab10/Rab3a/Rab14	8
CC	GO:0099501	exocytic vesicle membrane	8/576	110/23407	0.00585684	0.0218265	0.0135632	Bin1/Rab3c/Cltc/Calm1/Rab35/Rab10/Rab3a/Rab14	8
CC	GO:0070069	cytochrome complex	4/576	30/23407	0.00598501	0.0221564	0.0137682	Cox4i1/Uqcrc1/Cyc1/Uqcrc2	4
CC	GO:0099092	postsynaptic density, intracellular component	4/576	31/23407	0.00674025	0.024663	0.0153258	Gapdh/Actn2/Tanc2/Ctnnd1	4
CC	GO:0070469	respiratory chain	7/576	90/23407	0.0067818	0.024663	0.0153258	Cox4i1/Uqcrc1/Ndufs5/Park7/Cyc1/Ndufa10/Uqcrc2	7
CC	GO:0005681	spliceosomal complex	11/576	187/23407	0.00679445	0.024663	0.0153258	Prpf31/Hnrnpm/Rbmx/Hspa8/Cirbp/Prpf4b/Ddx5/Syncrip/Hnrnpk/Hnrnpa3/Srsf2	11
CC	GO:0098685	Schaffer collateral - CA1 synapse	8/576	113/23407	0.00686564	0.0247606	0.0153865	Actg1/Plg/Pfn1/Ina/Nefl/Ptprd/Nefh/Ctnnd1	8
CC	GO:0016469	proton-transporting two-sector ATPase complex	5/576	49/23407	0.00693183	0.0248391	0.0154353	Atp5l/Atp5a1/Atp5b/Atp5f1/Atp5o	5
CC	GO:0005902	microvillus	7/576	91/23407	0.00719541	0.0256193	0.0159201	Fabp2/Exoc4/Msn/Fscn1/Akr1b3/Ptprh/Ezr	7
CC	GO:0036464	cytoplasmic ribonucleoprotein granule	11/576	193/23407	0.00852424	0.0301585	0.0187408	Myh1/Ncl/Tuba1a/Cirbp/Syne1/Iqgap1/Vcp/Hnrnpk/Ina/Rpl6/Kif5a	11
CC	GO:0005782	peroxisomal matrix	3/576	18/23407	0.00918404	0.0318875	0.0198152	Agxt/Hspd1/Prdx1	3
CC	GO:0031907	microbody lumen	3/576	18/23407	0.00918404	0.0318875	0.0198152	Agxt/Hspd1/Prdx1	3
CC	GO:0046930	pore complex	3/576	18/23407	0.00918404	0.0318875	0.0198152	Vdac1/C9/Hc	3
CC	GO:0005844	polysome	6/576	74/23407	0.00976199	0.0336849	0.0209322	Myh10/Eef2/Vim/Rpl11/Rpl6/Rpl7	6
CC	GO:0033268	node of Ranvier	3/576	19/23407	0.0107095	0.0365039	0.0226839	Bin1/Dag1/Iqschfp	3
CC	GO:0043218	compact myelin	3/576	19/23407	0.0107095	0.0365039	0.0226839	Pard3/Akr1b3/Anxa2	3
CC	GO:0016234	inclusion body	6/576	76/23407	0.0110596	0.0374687	0.0232835	Hspb7/Pold1/Eef2/Hsp90ab1/Nefh/Syne2	6
CC	GO:0001533	cornified envelope	5/576	55/23407	0.0112195	0.0377812	0.0234777	Tgm3/Anxa1/Dsp/Evpl/Csta1	5
CC	GO:0005719	nuclear euchromatin	4/576	36/23407	0.01146	0.0383603	0.0238375	Rbmx/Hist1h1b/H2afz/Prdx1	4
CC	GO:0016010	dystrophin-associated glycoprotein complex	3/576	20/23407	0.0123728	0.0409253	0.0254314	Krt8/Krt19/Dag1	3
CC	GO:0090665	glycoprotein complex	3/576	20/23407	0.0123728	0.0409253	0.0254314	Krt8/Krt19/Dag1	3
CC	GO:0016328	lateral plasma membrane	5/576	58/23407	0.0139223	0.0457797	0.028448	Anxa1/Dsg1b/Iqgap1/Mtcl1/Jup	5
CC	GO:0101031	chaperone complex	3/576	21/23407	0.0141755	0.0463397	0.028796	Hspa8/Stip1/Hsp90ab1	3
MF	GO:0003779	actin binding	72/564	426/22727	6.69825e-39	4.6151e-36	3.54655e-36	Scin/Myh3/Myh7/Bin1/Lcp1/Tnni2/Neb/Tnnc2/Myh1/Myh4/Myl3/Myl2/Ttn/Zfp185/Tns1/Myo1d/Pdlim3/S100a4/Tpm1/Ywhah/Tpm3/Mybpc1/Ablim1/Myh10/Pdlim5/Syne1/Myom2/Vcl/Flnc/Cap1/Pls3/Myoz1/Nexn/Pof1b/Myo10/Mybpc3/Sptb/Msn/Eef2/Cfl2/Ccdc88a/Gsn/Pfn1/Actn3/Actn4/Inppl1/Fscn1/Myh8/Myh9/Fer/Mical3/Myom3/Mybpc2/Capza1/Ldb3/Flna/Anxa6/Plec/Capg/Actn2/Myoz2/Cobll1/Myh7b/Vps18/Arpc4/Dag1/Myom1/Tnni1/Ezr/Tpm2/Syne2/M…	72
MF	GO:0051015	actin filament binding	49/564	198/22727	8.0158e-35	2.76144e-32	2.12208e-32	Scin/Myh3/Myh7/Bin1/Lcp1/Neb/Tnnc2/Myh1/Myh4/Ttn/Zfp185/Myo1d/Tpm1/Tpm3/Mybpc1/Ablim1/Myh10/Syne1/Myom2/Vcl/Flnc/Pls3/Nexn/Pof1b/Myo10/Mybpc3/Sptb/Eef2/Cfl2/Gsn/Actn3/Actn4/Fscn1/Myh8/Myh9/Myom3/Mybpc2/Capza1/Flna/Anxa6/Capg/Actn2/Myh7b/Arpc4/Myom1/Ezr/Tpm2/Syne2/Myh11	49
MF	GO:0005201	extracellular matrix structural constituent	39/564	140/22727	4.65257e-30	1.06854e-27	8.21137e-28	Fgb/Bmper/Tgfbi/Fgg/Mfap4/Adipoq/Col11a1/Dcn/Fn1/Col6a3/Col6a6/Col2a1/Col12a1/Col16a1/Hapln1/Fga/Matn1/Fbn1/Prelp/Col9a3/Col6a2/Matn4/Bgn/Col11a2/Lama3/Vtn/Lum/Col9a1/Aspn/Postn/Col1a2/Comp/Col5a1/Col1a1/Lama4/Col3a1/Ogn/Col6a1/Mfap5	39
MF	GO:0005200	structural constituent of cytoskeleton	23/564	59/22727	4.83228e-22	8.3236e-20	6.39641e-20	Actg1/Ttn/Tpm1/Tuba1a/Mybpc1/Myom2/Pls3/Mybpc3/Tubb3/Sptb/Gfap/Vim/Des/Ina/Nefl/Mybpc2/Plec/Tuba1b/Arpc4/Nefh/Myom1/Tpm2/Tuba1c	23
MF	GO:0008307	structural constituent of muscle	15/564	25/22727	1.80453e-18	2.48664e-16	1.9109e-16	Ttn/Pdlim3/Mybpc1/Myom2/Nexn/Mybpc3/Krt19/Myom3/Mybpc2/Plec/Mylpf/Dag1/Myom1/Myl6/Myh11	15
MF	GO:0002020	protease binding	25/564	144/22727	1.79186e-14	2.05765e-12	1.58123e-12	Bin1/Serpinc1/Kit/Atp5a1/Fn1/Ttn/Serpine1/Sri/Serpina1a/Cltc/Vcp/Cast/Brca2/Hspd1/Flot2/Park7/Serpina1b/Col1a2/A2m/Comp/Serpinf2/Col1a1/Col3a1/Csta1/Anxa2	25
MF	GO:0030020	extracellular matrix structural constituent conferring tensile strength	14/564	38/22727	1.60225e-13	1.57707e-11	1.21193e-11	Col11a1/Col6a3/Col6a6/Col2a1/Col12a1/Col16a1/Col9a3/Col6a2/Col11a2/Col1a2/Col5a1/Col1a1/Col3a1/Col6a1	14
MF	GO:0050839	cell adhesion molecule binding	30/564	235/22727	2.10954e-13	1.81684e-11	1.39618e-11	Fgb/Obscn/Lcp1/Tgfbi/Fgg/Anxa7/Fn1/Cd9/Dsp/Rtn4/Col16a1/Fga/Tnn/Fbn1/Msn/Gfap/Itgb4/Ctnnd2/Pkp1/Lama3/Vtn/Myh9/Fer/Postn/Ptprd/Comp/Col3a1/Ezr/Jup/Ctnnd1	30
MF	GO:0005543	phospholipid binding	39/564	418/22727	1.4846e-12	1.13654e-10	8.73396e-11	Obscn/Arap2/Bin1/Esyt1/Cpne3/Got2/Anxa1/Anxa7/Pla2g4c/Cpne9/Hspa8/Anxa5/Cpne6/Cpne8/Iqgap1/Mcf2l/Anxa4/Ccdc88a/Pard3/Pfn1/Arap3/Cps1/Inppl1/Fes/Washc2/Apoa1/Rab35/Anxa6/Plekha5/Arhgap32/Osbpl5/Actn2/Faah/Cpne1/Cpne5/Sytl2/Anxa2/Sbf2/Aldob	39
MF	GO:0051371	muscle alpha-actinin binding	10/564	21/22727	2.25832e-11	1.55598e-09	1.19572e-09	Ttn/Pdlim3/Mybpc1/Pdlim5/Myom2/Mybpc3/Myom3/Mybpc2/Ldb3/Myom1	10
MF	GO:0005544	calcium-dependent phospholipid binding	14/564	53/22727	2.82907e-11	1.77203e-09	1.36174e-09	Esyt1/Cpne3/Anxa1/Anxa7/Pla2g4c/Cpne9/Anxa5/Cpne6/Cpne8/Anxa4/Anxa6/Cpne1/Cpne5/Anxa2	14
MF	GO:0004857	enzyme inhibitor activity	34/564	382/22727	1.48867e-10	8.54746e-09	6.56844e-09	Hspb1/Pinlyp/Serpinb5/Serpinc1/Anxa1/A2ml1/Serpine1/Serpina1a/Rpl23/Serpinb2/C3/Ccar2/Myoz1/Fetub/Gapdh/Ahsg/Serpinb10/Cast/Kng1/Itih2/Rpl11/Itih5/Apoa1/Itih3/Serping1/Serpina1b/A2m/Hc/Serpinf2/Ski/Csta1/Serpinb1a/Anxa2/Fry	34
MF	GO:0051393	alpha-actinin binding	11/564	37/22727	9.50755e-10	5.039e-08	3.8723e-08	Ttn/Pdlim3/Mybpc1/Pdlim5/Myom2/Mybpc3/Myom3/Mybpc2/Ldb3/Dag1/Myom1	11
MF	GO:0004866	endopeptidase inhibitor activity	23/564	201/22727	1.24127e-09	6.10882e-08	4.69442e-08	Serpinb5/Serpinc1/A2ml1/Serpine1/Serpina1a/Serpinb2/C3/Fetub/Gapdh/Ahsg/Serpinb10/Cast/Kng1/Itih2/Itih5/Itih3/Serping1/Serpina1b/A2m/Hc/Serpinf2/Csta1/Serpinb1a	23
MF	GO:0042805	actinin binding	12/564	48/22727	1.49933e-09	6.88692e-08	5.29237e-08	Ttn/Pdlim3/Mybpc1/Pdlim5/Myom2/Mybpc3/Hnrnpk/Myom3/Mybpc2/Ldb3/Dag1/Myom1	12
MF	GO:0048306	calcium-dependent protein binding	14/564	71/22727	1.8798e-09	8.0949e-08	6.22066e-08	Hnrnpm/Tnnc2/Cpne3/Anxa1/Anxa7/Myo1d/S100a4/Ddx5/Casq2/Anxa4/Calm1/Anxa6/A2m/Anxa2	14
MF	GO:0061134	peptidase regulator activity	25/564	244/22727	2.42052e-09	9.81023e-08	7.53884e-08	Serpinb5/Serpinc1/A2ml1/Fn1/Serpine1/Serpina1a/Serpinb2/C3/Fetub/Vcp/Gapdh/Ahsg/Serpinb10/Cast/Kng1/Itih2/Itih5/Itih3/Serping1/Serpina1b/A2m/Hc/Serpinf2/Csta1/Serpinb1a	25
MF	GO:0061135	endopeptidase regulator activity	23/564	209/22727	2.6678e-09	1.02117e-07	7.84738e-08	Serpinb5/Serpinc1/A2ml1/Serpine1/Serpina1a/Serpinb2/C3/Fetub/Gapdh/Ahsg/Serpinb10/Cast/Kng1/Itih2/Itih5/Itih3/Serping1/Serpina1b/A2m/Hc/Serpinf2/Csta1/Serpinb1a	23
MF	GO:0030414	peptidase inhibitor activity	23/564	212/22727	3.51942e-09	1.27625e-07	9.80758e-08	Serpinb5/Serpinc1/A2ml1/Serpine1/Serpina1a/Serpinb2/C3/Fetub/Gapdh/Ahsg/Serpinb10/Cast/Kng1/Itih2/Itih5/Itih3/Serping1/Serpina1b/A2m/Hc/Serpinf2/Csta1/Serpinb1a	23
MF	GO:0005539	glycosaminoglycan binding	22/564	208/22727	1.23252e-08	4.24604e-07	3.26294e-07	Tgfbr3/Serpinc1/Col11a1/Dcn/Fn1/Anxa5/Acan/Mpo/Hapln1/Fbn1/Prelp/Ccdc80/Cfh/Bgn/Anxa4/F11/F2/Vtn/Anxa6/Postn/Comp/Col5a1	22
MF	GO:0016887	ATPase activity	33/564	435/22727	1.53856e-08	5.04793e-07	3.87917e-07	Myh3/Myh7/Hspa2/Ercc6l/Eif4a2/Eif4a1/Anxa1/Atp5l/Atp5a1/Atp5b/Hspa8/Myo1d/Anxa5/Atp2a1/Mcm4/Atp5f1/Chd6/Myh10/Ddx5/Vcp/Atp5o/Kif21a/Atp2a2/Myh8/Myh9/Mcm7/Actc1/Dync2h1/Hspa5/Smchd1/Cenpe/Hspa1l/Kif5a	33
MF	GO:0030021	extracellular matrix structural constituent conferring compression resistance	7/564	14/22727	1.64821e-08	5.16191e-07	3.96675e-07	Dcn/Hapln1/Prelp/Bgn/Lum/Aspn/Ogn	7
MF	GO:0003774	motor activity	17/564	131/22727	2.76693e-08	8.28876e-07	6.36964e-07	Myh3/Myh7/Myh1/Myh4/Myl3/Myo1d/Myh10/Myo10/Kif21a/Myh8/Myh9/Dync2h1/Myh7b/Myl6/Cenpe/Kif5a/Myh11	17
MF	GO:0050662	coenzyme binding	25/564	287/22727	6.31534e-08	1.81303e-06	1.39325e-06	Got2/Gphn/Hadha/Pygl/Ldhb/Aox2/Aldh2/Idh2/Agxt/Alb/Idh1/Hmbs/G6pdx/Mical3/Got1/Cat/Glud1/Etfa/Por/Acat1/Pgd/Tkt/Dld/Pygm/Nnt	25
MF	GO:1901681	sulfur compound binding	23/564	250/22727	7.89075e-08	2.17469e-06	1.67118e-06	Tgfbr3/Serpinc1/Col11a1/Gstm4/Fn1/Anxa5/Mpo/Hadha/Fbn1/Prelp/Ccdc80/Cfh/Anxa4/F11/F2/Vtn/Anxa6/Postn/Comp/Tkt/Dld/Col5a1/Gstp1	23
MF	GO:0016903	oxidoreductase activity, acting on the aldehyde or oxo group of donors	11/564	58/22727	1.57977e-07	4.18638e-06	3.21709e-06	Adh5/Aox2/Gapdh/Aldh6a1/Aldh2/Pdhb/Akr1b3/Aldh1l1/Dld/Aldh3b1/Dlat	11
MF	GO:0048407	platelet-derived growth factor binding	6/564	12/22727	1.85102e-07	4.72354e-06	3.62988e-06	Col2a1/Col1a2/Col5a1/Col1a1/Col3a1/Col6a1	6
MF	GO:0042623	ATPase activity, coupled	27/564	350/22727	2.26762e-07	5.44402e-06	4.18355e-06	Myh3/Myh7/Hspa2/Ercc6l/Eif4a2/Eif4a1/Anxa1/Atp5l/Atp5a1/Atp5b/Hspa8/Myo1d/Anxa5/Atp2a1/Mcm4/Atp5f1/Chd6/Myh10/Ddx5/Atp5o/Atp2a2/Myh9/Mcm7/Dync2h1/Hspa5/Hspa1l/Kif5a	27
MF	GO:0016620	oxidoreductase activity, acting on the aldehyde or oxo group of donors, NAD or NADP as acceptor	10/564	48/22727	2.29139e-07	5.44402e-06	4.18355e-06	Adh5/Gapdh/Aldh6a1/Aldh2/Pdhb/Akr1b3/Aldh1l1/Dld/Aldh3b1/Dlat	10
MF	GO:0004867	serine-type endopeptidase inhibitor activity	15/564	118/22727	2.38576e-07	5.4793e-06	4.21066e-06	Serpinb5/Serpinc1/A2ml1/Serpine1/Serpina1a/Serpinb2/Serpinb10/Itih2/Itih5/Itih3/Serping1/Serpina1b/A2m/Serpinf2/Serpinb1a	15
MF	GO:0008201	heparin binding	17/564	155/22727	3.32063e-07	7.38037e-06	5.67157e-06	Tgfbr3/Serpinc1/Col11a1/Fn1/Anxa5/Mpo/Fbn1/Prelp/Ccdc80/Cfh/Anxa4/F11/F2/Vtn/Postn/Comp/Col5a1	17
MF	GO:0043531	ADP binding	9/564	40/22727	4.612e-07	9.93022e-06	7.63105e-06	Atp5a1/Atp5b/Hspa8/Myh10/Vcp/Myh9/Pgk1/Glud1/Pkm	9
MF	GO:0005178	integrin binding	15/564	128/22727	6.94205e-07	1.44942e-05	1.11383e-05	Lcp1/Tgfbi/Anxa7/Fn1/Cd9/Col16a1/Tnn/Fbn1/Gfap/Itgb4/Lama3/Vtn/Myh9/Comp/Col3a1	15
MF	GO:0030506	ankyrin binding	7/564	23/22727	9.69283e-07	1.96422e-05	1.50944e-05	Obscn/Ttn/Cltc/Flnc/Sptb/Plec/Iqschfp	7
MF	GO:0000146	microfilament motor activity	6/564	16/22727	1.47374e-06	2.90117e-05	2.22945e-05	Myh3/Myh7/Myo1d/Myh10/Myh8/Myh9	6
MF	GO:0035091	phosphatidylinositol binding	20/564	248/22727	4.28087e-06	8.19311e-05	6.29613e-05	Obscn/Arap2/Esyt1/Iqgap1/Mcf2l/Ccdc88a/Pard3/Pfn1/Arap3/Inppl1/Fes/Washc2/Rab35/Plekha5/Arhgap32/Osbpl5/Actn2/Sytl2/Anxa2/Sbf2	20
MF	GO:0016835	carbon-oxygen lyase activity	10/564	66/22727	4.95232e-06	9.22202e-05	7.08681e-05	Car5b/Aco2/Hadha/Tpi1/Eno3/Hmbs/Park7/Eno1b/Cdyl/Eci1	10
MF	GO:0005516	calmodulin binding	17/564	190/22727	5.65228e-06	0.000102485	7.87561e-05	Myh3/Obscn/Myh7/Cdk5rap2/Myh1/Myh4/Eef1a1/Ttn/Myo1d/Myh10/Iqgap1/Ddx5/Myo10/Myh9/Phkb/Iqschfp/Myh11	17
MF	GO:0016836	hydro-lyase activity	9/564	54/22727	6.58622e-06	0.000116357	8.94162e-05	Car5b/Aco2/Hadha/Eno3/Hmbs/Park7/Eno1b/Cdyl/Eci1	9
MF	GO:0097110	scaffold protein binding	10/564	71/22727	9.6997e-06	0.000167077	0.000128393	Krt8/Krt5/Dsp/Vim/Cit/Dlg4/Krt18/Park7/Krt15/Kif5a	10
MF	GO:0044548	S100 protein binding	5/564	13/22727	1.00904e-05	0.000169568	0.000130307	Ahnak/Iqgap1/Atp2a2/Anxa2/Ezr	5
MF	GO:0050840	extracellular matrix binding	9/564	59/22727	1.39404e-05	0.00022869	0.00017574	Tgfbi/Ncl/Dcn/Rpsa/Bgn/Ctss/Vtn/Dag1/Anxa2	9
MF	GO:0097718	disordered domain specific binding	7/564	34/22727	1.67832e-05	0.000265737	0.00020421	Hspa2/Fn1/Tpm1/Cltc/Gapdh/Hsp90ab1/Ezr	7
MF	GO:0030674	protein binding, bridging	13/564	127/22727	1.69701e-05	0.000265737	0.00020421	Ank2/Anxa1/Hspa8/Evpl/Actn3/Fscn1/Nefl/Col1a2/Actn2/Cdyl/Vps18/Arpc4/Nefh	13
MF	GO:0051287	NAD binding	9/564	61/22727	1.84111e-05	0.000281894	0.000216626	Hadha/Ldhb/Aox2/Aldh2/Idh2/Idh1/Glud1/Dld/Nnt	9
MF	GO:0046933	proton-transporting ATP synthase activity, rotational mechanism	5/564	16/22727	3.21932e-05	0.000482198	0.000370553	Atp5l/Atp5a1/Atp5b/Atp5f1/Atp5o	5
MF	GO:0003729	mRNA binding	19/564	266/22727	4.0437e-05	0.00059279	0.000455539	Hnrnpm/Hnrnpd/Rbmx/Eef1a1/Ncl/Tardbp/Zc3h11a/Cirbp/Myh10/Ddx5/Syncrip/Hnrnpk/Rnf20/Park7/Hnrnpa3/Rpl6/Hnrnpa0/Rpl7/Hnrnpl	19
MF	GO:0003725	double-stranded RNA binding	10/564	84/22727	4.34838e-05	0.000624173	0.000479656	Myh4/Eif4a1/Ilf2/Ifih1/Cltc/Msn/Vim/Hspd1/Hsp90ab1/Tuba1b	10
MF	GO:0043177	organic acid binding	17/564	223/22727	4.53533e-05	0.000637723	0.000490069	Adipoq/Got2/Fabp2/Hspa8/Adh5/Acan/Hapln1/Pygl/Agxt/Alb/Cps1/Hmbs/Got1/Gfpt1/Glud1/Pgd/Hba-a2	17
MF	GO:0030246	carbohydrate binding	19/564	270/22727	4.94976e-05	0.000682077	0.000524154	Fbp1/Prg3/C4b/Acan/Fcer2a/Pygl/Sftpd/Galnt3/Vtn/G6pdx/Pfkm/Gfpt1/Taldo1/Pgd/Tkt/Pygm/Lgals4/Aldob/Gpi1	19
MF	GO:0005547	phosphatidylinositol-3,4,5-trisphosphate binding	7/564	41/22727	6.03523e-05	0.000815348	0.000626568	Obscn/Arap2/Iqgap1/Pard3/Arap3/Inppl1/Washc2	7
MF	GO:1901981	phosphatidylinositol phosphate binding	14/564	164/22727	6.25857e-05	0.000829261	0.00063726	Obscn/Arap2/Iqgap1/Pard3/Pfn1/Arap3/Inppl1/Washc2/Rab35/Plekha5/Osbpl5/Actn2/Sytl2/Anxa2	14
MF	GO:0098918	structural constituent of synapse	6/564	29/22727	6.64231e-05	0.000863501	0.000663572	Actg1/Pls3/Dlg4/Ina/Nefl/Nefh	6
MF	GO:0031406	carboxylic acid binding	16/564	208/22727	6.77199e-05	0.000864055	0.000663998	Adipoq/Got2/Fabp2/Hspa8/Adh5/Acan/Hapln1/Pygl/Agxt/Alb/Cps1/Hmbs/Got1/Gfpt1/Glud1/Pgd	16
MF	GO:0099186	structural constituent of postsynapse	5/564	19/22727	8.05723e-05	0.00100935	0.000775653	Actg1/Dlg4/Ina/Nefl/Nefh	5
MF	GO:0008022	protein C-terminus binding	17/564	234/22727	8.25087e-05	0.00101515	0.00078011	Npat/Ncl/Fn1/Ywhab/Tfcp2/Stip1/Cltc/Atp2a2/Dlg4/Brca2/Nefl/Pfkm/Ywhaq/Phb/Cep250/Rab3a/Ezr	17
MF	GO:0031625	ubiquitin protein ligase binding	20/564	306/22727	8.83608e-05	0.00106808	0.000820785	Actg1/Hspa8/Rtn4/Ywhaz/Rpl23/Tpi1/Vcl/Vcp/Uqcrc1/Grik2/Rpl11/Rnf20/Slc25a5/Hspd1/Hsp90ab1/Hspa5/Tuba1b/Ski/Hspa1l/Gpi1	20
MF	GO:0030898	actin-dependent ATPase activity	4/564	11/22727	0.000107785	0.00125871	0.000967279	Myh7/Myo1d/Myh10/Myh9	4
MF	GO:0055102	lipase inhibitor activity	4/564	11/22727	0.000107785	0.00125871	0.000967279	Pinlyp/Anxa1/Apoa1/Anxa2	4
MF	GO:0019829	cation-transporting ATPase activity	8/564	61/22727	0.000126768	0.00140876	0.00108259	Atp5l/Atp5a1/Atp5b/Anxa5/Atp2a1/Atp5f1/Atp5o/Atp2a2	8
MF	GO:0022853	active ion transmembrane transporter activity	8/564	61/22727	0.000126768	0.00140876	0.00108259	Atp5l/Atp5a1/Atp5b/Anxa5/Atp2a1/Atp5f1/Atp5o/Atp2a2	8
MF	GO:0042625	ATPase coupled ion transmembrane transporter activity	8/564	61/22727	0.000126768	0.00140876	0.00108259	Atp5l/Atp5a1/Atp5b/Anxa5/Atp2a1/Atp5f1/Atp5o/Atp2a2	8
MF	GO:0044183	protein binding involved in protein folding	5/564	21/22727	0.000135327	0.00146696	0.00112731	Hspb1/Hspa2/Hspa8/Hspa5/Hspa1l	5
MF	GO:0051082	unfolded protein binding	10/564	96/22727	0.000136263	0.00146696	0.00112731	Hspa2/Hspa8/Cryab/Hspd1/Hsp90ab1/Trap1/Erlec1/Hspa5/Hsp90b1/Hspa1l	10
MF	GO:0005080	protein kinase C binding	8/564	62/22727	0.000142427	0.00150973	0.00116018	Hspb1/Dsp/Pdlim5/Casq2/Ywhag/Ldb3/Flna/Srsf2	8
MF	GO:0044325	ion channel binding	12/564	136/22727	0.000151021	0.00157296	0.00120876	Ank2/Vdac1/Ywhah/Ywhaz/Fhl1/Calm1/Actn4/Hsp90ab1/Flna/Ywhaq/Actn2/Iqschfp	12
MF	GO:0060090	molecular adaptor activity	16/564	223/22727	0.000152958	0.00157296	0.00120876	Ank2/Anxa1/Hspa8/Evpl/Gphn/Iqgap1/Actn3/Fscn1/Nefl/Sept2/Col1a2/Actn2/Cdyl/Vps18/Arpc4/Nefh	16
MF	GO:0016829	lyase activity	14/564	179/22727	0.000159624	0.00161737	0.00124289	Car5b/Aco2/Hadha/Aloxe3/Tpi1/Eno3/Aldoc/Hmbs/Got1/Park7/Eno1b/Cdyl/Eci1/Aldob	14
MF	GO:0051087	chaperone binding	10/564	99/22727	0.000176145	0.00175889	0.00135165	Fgb/Bin1/Hspa2/Cp/Fn1/Hspa8/Stip1/Plg/Alb/Hspd1	10
MF	GO:0001882	nucleoside binding	22/564	375/22727	0.000191452	0.00188443	0.00144813	Rab3c/Eef1a1/Tuba1a/Tubb3/Eef2/Actn4/Sept9/Sept2/Hsp90ab1/Rab35/Anxa6/Glud1/Rab37/Rab10/Suclg1/Tuba1b/Urgcp/Rab3a/Rab14/Rab1a/Tuba1c/Rab15	22
MF	GO:0044389	ubiquitin-like protein ligase binding	20/564	325/22727	0.00019833	0.00192464	0.00147902	Actg1/Hspa8/Rtn4/Ywhaz/Rpl23/Tpi1/Vcl/Vcp/Uqcrc1/Grik2/Rpl11/Rnf20/Slc25a5/Hspd1/Hsp90ab1/Hspa5/Tuba1b/Ski/Hspa1l/Gpi1	20
MF	GO:0072341	modified amino acid binding	10/564	101/22727	0.00020785	0.00198901	0.00152849	Gstm4/Hspa8/Cpne6/Cps1/Anxa6/Osbpl5/Cpne1/Gstp1/Sytl2/Anxa2	10
MF	GO:0042287	MHC protein binding	6/564	36/22727	0.000235077	0.00221874	0.00170503	Atp5a1/Atp5b/Col2a1/Krt17/Vcp/Pdia3	6
MF	GO:0016769	transferase activity, transferring nitrogenous groups	5/564	24/22727	0.000265798	0.0024748	0.0019018	Got2/Gapdh/Agxt/Got1/Gfpt1	5
MF	GO:0043394	proteoglycan binding	6/564	37/22727	0.000274747	0.00252401	0.00193962	Fn1/Col2a1/Cfh/Ctss/Comp/Col5a1	6
MF	GO:0032550	purine ribonucleoside binding	21/564	360/22727	0.000286875	0.00260075	0.00199859	Rab3c/Eef1a1/Tuba1a/Tubb3/Eef2/Sept9/Sept2/Hsp90ab1/Rab35/Anxa6/Glud1/Rab37/Rab10/Suclg1/Tuba1b/Urgcp/Rab3a/Rab14/Rab1a/Tuba1c/Rab15	21
MF	GO:0005518	collagen binding	8/564	69/22727	0.000302687	0.00270846	0.00208136	Tgfbi/Dcn/Ctss/Coch/Vtn/Lum/Aspn/Comp	8
MF	GO:0019838	growth factor binding	12/564	147/22727	0.000312227	0.00275801	0.00211944	Tgfbr3/Vasn/Col2a1/Itgb4/Flt1/Col1a2/A2m/Col5a1/Rps19/Col1a1/Col3a1/Col6a1	12
MF	GO:0001883	purine nucleoside binding	21/564	364/22727	0.0003324	0.00289904	0.00222781	Rab3c/Eef1a1/Tuba1a/Tubb3/Eef2/Sept9/Sept2/Hsp90ab1/Rab35/Anxa6/Glud1/Rab37/Rab10/Suclg1/Tuba1b/Urgcp/Rab3a/Rab14/Rab1a/Tuba1c/Rab15	21
MF	GO:0032549	ribonucleoside binding	21/564	365/22727	0.000344724	0.00296894	0.00228153	Rab3c/Eef1a1/Tuba1a/Tubb3/Eef2/Sept9/Sept2/Hsp90ab1/Rab35/Anxa6/Glud1/Rab37/Rab10/Suclg1/Tuba1b/Urgcp/Rab3a/Rab14/Rab1a/Tuba1c/Rab15	21
MF	GO:1902936	phosphatidylinositol bisphosphate binding	10/564	109/22727	0.000386711	0.00328943	0.00252782	Obscn/Pard3/Pfn1/Arap3/Washc2/Rab35/Plekha5/Actn2/Sytl2/Anxa2	10
MF	GO:0045295	gamma-catenin binding	4/564	15/22727	0.000411935	0.00346126	0.00265986	Dsg1b/Ptprk/Dsc3/Fer	4
MF	GO:0019001	guanyl nucleotide binding	21/564	376/22727	0.000509023	0.0041752	0.0032085	Rab3c/Eef1a1/Tuba1a/Tubb3/Eef2/Sept9/Sept2/Hsp90ab1/Rab35/Anxa6/Glud1/Rab37/Rab10/Suclg1/Tuba1b/Urgcp/Rab3a/Rab14/Rab1a/Tuba1c/Rab15	21
MF	GO:0032561	guanyl ribonucleotide binding	21/564	376/22727	0.000509023	0.0041752	0.0032085	Rab3c/Eef1a1/Tuba1a/Tubb3/Eef2/Sept9/Sept2/Hsp90ab1/Rab35/Anxa6/Glud1/Rab37/Rab10/Suclg1/Tuba1b/Urgcp/Rab3a/Rab14/Rab1a/Tuba1c/Rab15	21
MF	GO:0005525	GTP binding	20/564	354/22727	0.000594426	0.00481835	0.00370274	Rab3c/Eef1a1/Tuba1a/Tubb3/Eef2/Sept9/Sept2/Hsp90ab1/Rab35/Anxa6/Glud1/Rab37/Rab10/Tuba1b/Urgcp/Rab3a/Rab14/Rab1a/Tuba1c/Rab15	20
MF	GO:0004029	aldehyde dehydrogenase (NAD) activity	4/564	17/22727	0.000690465	0.00546817	0.00420211	Adh5/Aldh2/Aldh1l1/Aldh3b1	4
MF	GO:0016208	AMP binding	4/564	17/22727	0.000690465	0.00546817	0.00420211	Fbp1/Pygl/Pfkm/Pygm	4
MF	GO:0016616	oxidoreductase activity, acting on the CH-OH group of donors, NAD or NADP as acceptor	11/564	140/22727	0.000757027	0.00584872	0.00449455	Adh5/Hadha/Ldhb/Idh2/Mdh2/Idh1/G6pdx/Ldha/Ptgr1/Akr1b3/Pgd	11
MF	GO:0005546	phosphatidylinositol-4,5-bisphosphate binding	8/564	79/22727	0.000761005	0.00584872	0.00449455	Obscn/Pard3/Pfn1/Washc2/Rab35/Actn2/Sytl2/Anxa2	8
MF	GO:0045296	cadherin binding	7/564	61/22727	0.000763984	0.00584872	0.00449455	Obscn/Rtn4/Ctnnd2/Pkp1/Fer/Jup/Ctnnd1	7
MF	GO:0001786	phosphatidylserine binding	7/564	62/22727	0.000843091	0.00638341	0.00490544	Hspa8/Cpne6/Anxa6/Osbpl5/Cpne1/Sytl2/Anxa2	7
MF	GO:0042288	MHC class I protein binding	4/564	18/22727	0.000870426	0.00651874	0.00500943	Atp5a1/Atp5b/Vcp/Pdia3	4
MF	GO:0050661	NADP binding	6/564	46/22727	0.000916828	0.00679242	0.00521975	Idh1/G6pdx/Cat/Por/Pgd/Nnt	6
MF	GO:0048029	monosaccharide binding	8/564	85/22727	0.00123362	0.00904218	0.00694862	Fbp1/Sftpd/G6pdx/Pfkm/Taldo1/Tkt/Aldob/Gpi1	8
MF	GO:0016614	oxidoreductase activity, acting on CH-OH group of donors	11/564	149/22727	0.00126258	0.00915701	0.00703686	Adh5/Hadha/Ldhb/Idh2/Mdh2/Idh1/G6pdx/Ldha/Ptgr1/Akr1b3/Pgd	11
MF	GO:0031489	myosin V binding	4/564	20/22727	0.00132501	0.00941164	0.00723253	Rab3c/Rab10/Rab3a/Rab14	4
MF	GO:0051787	misfolded protein binding	4/564	20/22727	0.00132501	0.00941164	0.00723253	Hspa2/Hspa8/Hspa5/Hspa1l	4
MF	GO:0044769	ATPase activity, coupled to transmembrane movement of ions, rotational mechanism	5/564	34/22727	0.00141862	0.00997379	0.00766453	Atp5l/Atp5a1/Atp5b/Atp5f1/Atp5o	5
MF	GO:0030170	pyridoxal phosphate binding	6/564	51/22727	0.00158811	0.0110526	0.00849356	Got2/Pygl/Agxt/Alb/Got1/Pygm	6
MF	GO:0070279	vitamin B6 binding	6/564	52/22727	0.00175823	0.0121142	0.00930939	Got2/Pygl/Agxt/Alb/Got1/Pygm	6
MF	GO:0001848	complement binding	4/564	22/22727	0.00192345	0.0129927	0.0099845	C4b/Cfh/Serping1/Phb	4
MF	GO:0008483	transaminase activity	4/564	22/22727	0.00192345	0.0129927	0.0099845	Got2/Agxt/Got1/Gfpt1	4
MF	GO:0019843	rRNA binding	7/564	72/22727	0.00204242	0.0135999	0.0104511	Ncl/Cirbp/Rpl23/Eef2/Rpl11/Rpl6/Rpl7	7
MF	GO:0003730	mRNA 3'-UTR binding	8/564	92/22727	0.00205281	0.0135999	0.0104511	Hnrnpd/Tardbp/Cirbp/Ddx5/Hnrnpk/Rnf20/Hnrnpa0/Hnrnpl	8
MF	GO:0005388	calcium-transporting ATPase activity	3/564	11/22727	0.00216167	0.0141846	0.0109004	Anxa5/Atp2a1/Atp2a2	3
MF	GO:0017022	myosin binding	7/564	74/22727	0.00239162	0.0155455	0.0119462	Rab3c/Mybpc3/Gsn/Actc1/Rab10/Rab3a/Rab14	7
MF	GO:0031072	heat shock protein binding	10/564	139/22727	0.0025025	0.0161142	0.0123833	Hspa2/Hspa8/Stip1/Cltc/Hnrnpk/Hsp90ab1/Apoa1/Eno1b/Hspa5/Hspa1l	10
MF	GO:0019902	phosphatase binding	13/564	212/22727	0.00256497	0.0163636	0.0125749	Iqgap1/Vcp/Vim/Pard3/Dlg4/Lmna/Fer/Mvp/Map3k5/Sytl2/Hsp90b1/Sbf2/Jup	13
MF	GO:0003924	GTPase activity	16/564	291/22727	0.00265637	0.0167912	0.0129035	Rab3c/Eef1a1/Tuba1a/Tubb3/Eef2/Sept9/Sept2/Rab35/Rab37/Rab10/Tuba1b/Rab3a/Rab14/Rab1a/Tuba1c/Rab15	16
MF	GO:0019903	protein phosphatase binding	11/564	165/22727	0.0028298	0.0177249	0.013621	Iqgap1/Vcp/Vim/Pard3/Dlg4/Lmna/Fer/Mvp/Map3k5/Hsp90b1/Jup	11
MF	GO:0016684	oxidoreductase activity, acting on peroxide as acceptor	6/564	58/22727	0.00308549	0.0191523	0.0147179	Mpo/Cat/Park7/Hba-a2/Prdx1/Gstp1	6
MF	GO:0008097	5S rRNA binding	3/564	13/22727	0.00361086	0.0222132	0.0170701	Eef2/Rpl11/Rpl7	3
MF	GO:0003785	actin monomer binding	4/564	27/22727	0.00418443	0.0255139	0.0196066	Myl3/Myl2/Pfn1/Cobll1	4
MF	GO:0015643	toxic substance binding	3/564	14/22727	0.00451161	0.0272675	0.0209542	Alb/Nefh/Nefm	3
MF	GO:0047485	protein N-terminus binding	9/564	129/22727	0.00494234	0.0296111	0.0227551	Npat/Dcn/Tpm1/Exoc4/Pdlim5/Calm1/Actn4/Plec/Ywhaq	9
MF	GO:0001846	opsonin binding	3/564	15/22727	0.00553653	0.032056	0.024634	C4b/Cfh/Phb	3
MF	GO:0004198	calcium-dependent cysteine-type endopeptidase activity	3/564	15/22727	0.00553653	0.032056	0.024634	Capn5/Capn1/Capns1	3
MF	GO:0019215	intermediate filament binding	3/564	15/22727	0.00553653	0.032056	0.024634	Evpl/Vim/Eppk1	3
MF	GO:1990381	ubiquitin-specific protease binding	3/564	15/22727	0.00553653	0.032056	0.024634	Cltc/Vcp/Park7	3
MF	GO:0036442	proton-exporting ATPase activity	4/564	30/22727	0.00616279	0.0353847	0.0271919	Atp5l/Atp5b/Atp2a1/Atp2a2	4
MF	GO:0005521	lamin binding	3/564	16/22727	0.00668992	0.0380938	0.0292738	Syne1/Hnrnpk/Pkp1	3
MF	GO:0008017	microtubule binding	13/564	238/22727	0.00675919	0.0381728	0.0293345	Cdk5rap2/Map4/Gapdh/Ccdc88a/Kif21a/Fsd1/Mtcl1/Fes/Cryab/Ccdc88c/Cenpe/Ezr/Kif5a	13
MF	GO:0001968	fibronectin binding	4/564	31/22727	0.00693937	0.0385583	0.0296307	Mmp9/Ccdc80/Ctss/Comp	4
MF	GO:0043236	laminin binding	4/564	31/22727	0.00693937	0.0385583	0.0296307	Ncl/Rpsa/Ctss/Dag1	4
MF	GO:0042626	ATPase activity, coupled to transmembrane movement of substances	8/564	113/22727	0.00720323	0.0397042	0.0305114	Atp5l/Atp5a1/Atp5b/Anxa5/Atp2a1/Atp5f1/Atp5o/Atp2a2	8
MF	GO:0009055	electron transfer activity	6/564	70/22727	0.00779684	0.0426351	0.0327637	Cox4i1/Aox2/Etfa/Por/Cyc1/Dld	6
MF	GO:0010314	phosphatidylinositol-5-phosphate binding	3/564	17/22727	0.00797551	0.0432687	0.0332506	Obscn/Washc2/Plekha5	3
MF	GO:0004386	helicase activity	9/564	140/22727	0.00833326	0.0448564	0.0344706	Ercc6l/Eif4a2/Eif4a1/Mcm4/Ifih1/Chd6/Ddx5/Mcm7/Ddx17	9
MF	GO:0036002	pre-mRNA binding	4/564	33/22727	0.00868043	0.0463629	0.0356284	Ddx5/Hnrnpk/Srsf2/Hnrnpl	4
