# Supplementary material for: Proteome data to explore the axolotl limb regeneration capacity at neotenic and metamorphic stages
Source: Data Brief. 2020 Jan 28;29:105179. doi: 10.1016/j.dib.2020.105179 (PMC7005509; doi:10.1016/j.dib.2020.105179)
Supplement: Multimedia component 4 [file mmc4.xlsx]

## Sheet: all groups_proteins_Anova 0.01_
Supplementary table 2: Identified proteins for neotenic and metamorphic samples
Accession	Anova (p)	q Value	Description
ORF6_AMEXTC_0340000069969:116:598	1.24518e-06	6.33829e-09	XP_016834399.1 PREDICTED: 40S ribosomal protein S19 isoform X1 [Cricetulus griseus] %iden=61.438 %ovlp=88.82 evalue=1.72e-53
ORF1_AMEXTC_0340000035363:66:896;ORF1_AMEXTC_0340000001913:66:896;ORF1_AMEXTC_0340000006054:66:836;ORF1_AMEXTC_0340000047755:66:836;ORF27_AMEXTC_0340000197459:911:123	4.88498e-14	3.70033e-16	XP_012872041.1 PREDICTED: microfibril-associated glycoprotein 4 [Dipodomys ordii] %iden=77.064 %ovlp=78.34 evalue=5.53e-125
ORF29_AMEXTC_0340000006345:64:6087;ORF41_AMEXTC_0340000222646:1100:636	6.1251e-13	4.33096e-15	ETE68574.1 Coagulation factor V [Ophiophagus hannah] %iden=43.860 %ovlp=97.61 evalue=0.0
ORF1_AMEXTC_0340000066072:87:587	1.11022e-16	9.80824e-19	XP_008947279.1 PREDICTED: annexin A7_ partial [Merops nubicus] %iden=86.145 %ovlp=98.80 evalue=1.82e-102
ORF13_AMEXTC_0340000071488:46:834	0.000746273	3.5573e-06	NP_001080329.1 fibrinogen alpha chain precursor [Xenopus laevis] %iden=44.622 %ovlp=91.25 evalue=8.78e-43
ORF129_AMEXTC_0340000190175:7656:2623;ORF128_AMEXTC_0340000190176:7557:2623;ORF2_AMEXTC_0340000020771:261:5249;ORF59_AMEXTC_0340000190171:3957:1;ORF6_AMEXTC_0340000190173:465:1	0	0	XP_006031310.1 PREDICTED: collagen alpha-1(XVI) chain [Alligator sinensis] %iden=63.544 %ovlp=95.47 evalue=0.0
ORF157_AMEXTC_0340000277551:5955:928;ORF1_AMEXTC_0340000085086:3:842	0	0	XP_007481846.1 PREDICTED: clathrin heavy chain 1 isoform X2 [Monodelphis domestica] %iden=99.284 %ovlp=99.88 evalue=0.0
ORF1_AMEXTC_0340000022393:90:3716;ORF26_AMEXTC_0340000058761:23:940;ORF2_AMEXTC_0340000056429:819:1889	2.36478e-14	1.8349e-16	No hits
ORF15_AMEXTC_0340000026271:316:2064;ORF1_AMEXTC_0340000223480:6:389	0	0	XP_011586180.1 PREDICTED: cytosolic phospholipase A2 gamma [Aquila chrysaetos canadensis] %iden=33.333 %ovlp=89.02 evalue=1.11e-86
ORF7_AMEXTC_0340000221273:268:2154	0	0	NP_001082239.1 dihydrolipoamide S-acetyltransferase L homeolog [Xenopus laevis] %iden=74.375 %ovlp=99.68 evalue=0.0
ORF1_AMEXTC_0340000066509:84:1025;ORF46_AMEXTC_0340000177966:1554:463	3.32781e-09	1.90711e-11	XP_017563923.1 PREDICTED: cytochrome c1_ heme protein_ mitochondrial-like [Pygocentrus nattereri] %iden=80.831 %ovlp=99.36 evalue=0.0
ORF52_AMEXTC_0340000224424:2791:611	5.71054e-12	3.8057e-14	XP_008160750.1 heat shock protein 75 kDa_ mitochondrial [Chrysemys picta bellii] %iden=83.451 %ovlp=96.56 evalue=0.0
ORF2_AMEXTC_0340000040944:165:1367;ORF5_AMEXTC_0340000097324:76:951	0	0	XP_005292731.1 calsequestrin-2 [Chrysemys picta bellii] %iden=79.088 %ovlp=92.77 evalue=0.0
ORF9_AMEXTC_0340000018024:121:819	0	0	XP_019371594.1 PREDICTED: microfibrillar-associated protein 5 isoform X1 [Gavialis gangeticus] %iden=45.122 %ovlp=68.67 evalue=4.29e-34
ORF40_AMEXTC_0340000288656:1457:204;ORF8_AMEXTC_0340000070757:71:565;ORF1_AMEXTC_0340000083625:36:491;ORF10_AMEXTC_0340000070417:128:673	0	0	XP_019356981.1 PREDICTED: macrophage-capping protein [Gavialis gangeticus] %iden=63.081 %ovlp=81.10 evalue=5.35e-158
ORF3_AMEXTC_0340000032506:22:1770;ORF3_AMEXTC_0340000098806:31:633	4.5064e-13	3.22214e-15	XP_007057083.1 PREDICTED: laminin subunit alpha-3 [Chelonia mydas] %iden=64.068 %ovlp=99.83 evalue=0.0
ORF3_AMEXTC_0340000014539:240:6221;ORF6_AMEXTC_0340000075345:137:526	0	0	XP_017662608.1 PREDICTED: disks large homolog 5 isoform X4 [Lepidothrix coronata] %iden=79.202 %ovlp=99.85 evalue=0.0
ORF1_AMEXTC_0340000042749:186:2777;ORF44_AMEXTC_0340000051589:2285:3445	0	0	XP_017174934.1 PREDICTED: collagen alpha-1(XI) chain isoform X4 [Mus musculus] %iden=89.455 %ovlp=99.77 evalue=0.0
ORF187_AMEXTC_0340000213022:8316:5026;ORF1_AMEXTC_0340000061659:0:722;ORF1_AMEXTC_0340000063237:0:1616	0.00199497	9.42732e-06	XP_002196782.1 PREDICTED: vinculin isoform X2 [Taeniopygia guttata] %iden=91.182 %ovlp=96.99 evalue=0.0
ORF5_AMEXTC_0340000030778:1:744	2.22045e-14	1.72993e-16	XP_003220236.1 PREDICTED: glutathione S-transferase Mu 1 [Anolis carolinensis] %iden=75.342 %ovlp=87.90 evalue=5.05e-121
ORF25_AMEXTC_0340000232340:547:5733;ORF15_AMEXTC_0340000232341:547:2025	0	0	XP_008167923.1 DNA-directed RNA polymerase I subunit RPA1 isoform X1 [Chrysemys picta bellii] %iden=75.232 %ovlp=99.60 evalue=0.0
ORF1_AMEXTC_0340000036207:36:2816;ORF60_AMEXTC_0340000228567:2681:5398;ORF11_AMEXTC_0340000059186:1012:1845;ORF11_AMEXTC_0340000077826:11:700	8.93719e-06	4.42845e-08	XP_011594191.1 PREDICTED: epidermal growth factor receptor substrate 15-like 1 isoform X2 [Aquila chrysaetos canadensis] %iden=79.592 %ovlp=98.38 evalue=0.0
ORF25_AMEXTC_0340000017873:343:5766;ORF25_AMEXTC_0340000022019:343:5727;ORF9_AMEXTC_0340000248965:74:571	0	0	XP_018107581.1 PREDICTED: arf-GAP with Rho-GAP domain_ ANK repeat and PH domain-containing protein 3-like isoform X1 [Xenopus laevis] %iden=60.098 %ovlp=99.45 evalue=0.0
ORF48_AMEXTC_0340000231035:1172:1903;ORF4_AMEXTC_0340000046667:456:1280	0	0	XP_014345309.1 PREDICTED: ras-related protein Rab-37 [Latimeria chalumnae] %iden=76.606 %ovlp=88.93 evalue=3.48e-123
ORF2_AMEXTC_0340000025864:168:1583;ORF2_AMEXTC_0340000034219:168:1583;ORF4_AMEXTC_0340000068565:46:570	0	0	XP_007067316.1 PREDICTED: pulmonary surfactant-associated protein D-like [Chelonia mydas] %iden=40.632 %ovlp=99.58 evalue=2.86e-93
ORF7_AMEXTC_0340000064793:936:1799;ORF83_AMEXTC_0340000143484:2710:902	4.38522e-09	2.48701e-11	XP_014435788.1 PREDICTED: DNA polymerase alpha subunit B [Pelodiscus sinensis] %iden=78.832 %ovlp=94.79 evalue=8.56e-159
ORF1_AMEXTC_0340000040365:135:2684;ORF7_AMEXTC_0340000154249:116:682;ORF7_AMEXTC_0340000154252:116:580	0	0	XP_019362795.1 PREDICTED: peripheral-type benzodiazepine receptor-associated protein 1 isoform X3 [Gavialis gangeticus] %iden=37.943 %ovlp=98.00 evalue=7.24e-112
ORF8_AMEXTC_0340000007298:71:880	1.47617e-05	7.27218e-08	XP_008947797.1 PREDICTED: LOW QUALITY PROTEIN: nebulin-related-anchoring protein_ partial [Merops nubicus] %iden=75.000 %ovlp=99.63 evalue=5.68e-153
ORF32_AMEXTC_0340000045108:55:6093;ORF33_AMEXTC_0340000032696:55:6048;ORF2_AMEXTC_0340000036848:162:3059	0	0	XP_015720494.1 PREDICTED: bromodomain adjacent to zinc finger domain protein 1A isoform X5 [Coturnix japonica] %iden=62.763 %ovlp=61.80 evalue=0.0
ORF31_AMEXTC_0340000243069:1216:3684;ORF8_AMEXTC_0340000243070:1650:4118;ORF14_AMEXTC_0340000243075:398:895;ORF14_AMEXTC_0340000243076:368:865;ORF15_AMEXTC_0340000243077:470:967;ORF3_AMEXTC_0340000086765:399:785	6.78457e-13	4.77676e-15	XP_014375174.1 PREDICTED: tyrosine-protein kinase Fer isoform X5 [Alligator sinensis] %iden=89.416 %ovlp=99.76 evalue=0.0
ORF4_AMEXTC_0340000221738:483:1763;ORF4_AMEXTC_0340000221739:483:920	3.10862e-15	2.56007e-17	XP_015277350.1 PREDICTED: flotillin-2 [Gekko japonicus] %iden=89.412 %ovlp=99.30 evalue=0.0
ORF1_AMEXTC_0340000048775:0:521	0	0	P11778.1 RecName: Full=Myosin-7; AltName: Full=Myosin heavy chain 7; AltName: Full=Myosin heavy chain slow isoform; Short=MyHC-slow; AltName: Full=Myosin heavy chain_ cardiac muscle beta isoform; Short=MyHC-beta %iden=74.405 %ovlp=95.98 evalue=9.16e-85
ORF1_AMEXTC_0340000092565:33:443	3.48797e-07	1.8178e-09	XP_010217686.1 PREDICTED: LOW QUALITY PROTEIN: titin_ partial [Tinamus guttatus] %iden=82.482 %ovlp=99.27 evalue=8.38e-70
ORF19_AMEXTC_0340000018520:70:4422;ORF2_AMEXTC_0340000079804:306:689;ORF3_AMEXTC_0340000079805:115:498	0	0	XP_002934277.2 PREDICTED: Fanconi anemia group D2 protein isoform X2 [Xenopus tropicalis] %iden=71.034 %ovlp=99.72 evalue=0.0
ORF2_AMEXTC_0340000001729:462:2573;ORF2_AMEXTC_0340000022610:462:2531;ORF2_AMEXTC_0340000022609:462:2339;ORF2_AMEXTC_0340000026822:462:2576;ORF2_AMEXTC_0340000043423:462:2534;ORF2_AMEXTC_0340000047564:462:2381;ORF2_AMEXTC_0340000010072:462:2384;ORF2_AMEXTC_0340000014250:462:2462;ORF2_AMEXTC_0340000018440:462:2504;ORF2_AMEXTC_0340000030994:462:2342;ORF2_AMEXTC_0340000005877:462:2507;ORF2_AMEXTC_03…	0	0	XP_008517224.1 PREDICTED: nexilin isoform X2 [Equus przewalskii] %iden=72.119 %ovlp=99.57 evalue=0.0
ORF16_AMEXTC_0340000058323:10:825	0	0	AFN68291.1 keratin 17_ partial [Ambystoma mexicanum] %iden=91.620 %ovlp=65.44 evalue=2.33e-111
ORF2_AMEXTC_0340000070350:163:600	0	0	CBX48689.1 glyceraldehyde 3-phosphate dehydrogenase_ partial [Trachemys scripta] %iden=82.927 %ovlp=83.56 evalue=2.49e-71
ORF9_AMEXTC_0340000057845:16:978;ORF6_AMEXTC_0340000069625:35:472	0	0	XP_005288910.1 tropomyosin beta chain isoform X1 [Chrysemys picta bellii] %iden=93.310 %ovlp=88.16 evalue=7.29e-178
ORF1_AMEXTC_0340000028813:153:689;ORF4_AMEXTC_0340000066615:226:762;ORF1_AMEXTC_0340000062395:84:569;ORF1_AMEXTC_0340000065414:102:587;ORF8_AMEXTC_0340000083927:157:642	0	0	NP_001079398.1 fast skeletal troponin C beta [Xenopus laevis] %iden=97.546 %ovlp=90.50 evalue=2.55e-107
ORF24_AMEXTC_0340000045453:26:1393	0	0	XP_014460170.1 PREDICTED: keratin_ type I cytoskeletal 12 [Alligator mississippiensis] %iden=63.089 %ovlp=83.11 evalue=1.91e-163
ORF41_AMEXTC_0340000037088:131:2176;ORF67_AMEXTC_0340000126097:3889:1838	0	0	XP_005284509.1 NADPH--cytochrome P450 reductase isoform X2 [Chrysemys picta bellii] %iden=88.626 %ovlp=92.67 evalue=0.0
ORF87_AMEXTC_0340000012374:101:3388;ORF1_AMEXTC_0340000114453:21:371	1.27464e-10	7.87707e-13	XP_005289897.1 PREDICTED: phosphorylase b kinase regulatory subunit beta isoform X5 [Chrysemys picta bellii] %iden=88.462 %ovlp=99.36 evalue=0.0
ORF79_AMEXTC_0340000154771:2677:2036	9.62637e-09	5.35233e-11	XP_005030090.1 ras-related protein Rab-14 [Anas platyrhynchos] %iden=99.454 %ovlp=85.05 evalue=4.38e-134
ORF1_AMEXTC_0340000117374:90:1223;ORF8_AMEXTC_0340000155045:331:2	0	0	NP_001011250.1 actin_ aortic smooth muscle [Xenopus tropicalis] %iden=99.735 %ovlp=99.47 evalue=0.0
ORF46_AMEXTC_0340000020357:119:3364;ORF94_AMEXTC_0340000199588:3792:508;ORF4_AMEXTC_0340000087299:116:385	6.27276e-14	4.73281e-16	XP_013796267.1 PREDICTED: apoptosis-stimulating of p53 protein 1 [Apteryx australis mantelli] %iden=82.126 %ovlp=99.54 evalue=0.0
ORF15_AMEXTC_0340000136670:299:1060;ORF1_AMEXTC_0340000068032:156:917	5.6999e-09	3.20647e-11	NP_989118.1 ATP synthase F(0) complex subunit B1_ mitochondrial [Xenopus tropicalis] %iden=74.800 %ovlp=98.03 evalue=7.25e-138
ORF36_AMEXTC_0340000294832:1681:821	0	0	XP_008169954.1 F-actin-capping protein subunit alpha-1 [Chrysemys picta bellii] %iden=91.259 %ovlp=99.30 evalue=0.0
ORF3_AMEXTC_0340000069421:13:579;ORF28_AMEXTC_0340000149000:1422:589;ORF2_AMEXTC_0340000071773:25:573	0.00321053	1.50969e-05	AGH15796.1 Rpl11 protein [Pachytriton brevipes] %iden=92.737 %ovlp=94.18 evalue=1.91e-112
ORF1_AMEXTC_0340000065686:75:605	5.9952e-15	4.84342e-17	XP_016898367.1 PREDICTED: actin_ cytoplasmic 2-like [Cynoglossus semilaevis] %iden=85.492 %ovlp=98.87 evalue=8.62e-118
ORF12_AMEXTC_0340000151292:625:2	0	0	KFQ57165.1 Keratin_ type I cytoskeletal 15_ partial [Pelecanus crispus] %iden=54.338 %ovlp=95.19 evalue=5.95e-79
ORF51_AMEXTC_0340000042578:80:3043;ORF30_AMEXTC_0340000055358:1969:2703;ORF13_AMEXTC_0340000062190:40:900	0	0	NP_001085894.1 cytosolic 10-formyltetrahydrofolate dehydrogenase [Xenopus laevis] %iden=85.809 %ovlp=91.19 evalue=0.0
ORF56_AMEXTC_0340000014585:121:2058	0	0	NP_001080947.1 lamin B2 S homeolog [Xenopus laevis] %iden=75.000 %ovlp=94.12 evalue=0.0
ORF6_AMEXTC_0340000180969:1071:6929;ORF5_AMEXTC_0340000180970:1032:6890	0	0	XP_015684305.1 PREDICTED: lysine-specific demethylase 6B_ partial [Protobothrops mucrosquamatus] %iden=76.877 %ovlp=34.00 evalue=0.0
ORF21_AMEXTC_0340000065948:551:1225;ORF1_AMEXTC_0340000135282:120:962;ORF12_AMEXTC_0340000069634:173:706;ORF3_AMEXTC_0340000069832:253:798;ORF5_AMEXTC_0340000069444:43:465;ORF6_AMEXTC_0340000065888:59:310;ORF2_AMEXTC_0340000071203:34:243;ORF6_AMEXTC_0340000214366:26:463	0.00589432	2.7632e-05	NP_001007869.1 40S ribosomal protein S2 [Xenopus tropicalis] %iden=98.630 %ovlp=96.89 evalue=7.03e-158
ORF118_AMEXTC_0340000233521:6162:610;ORF18_AMEXTC_0340000060360:1270:1812;ORF9_AMEXTC_0340000065167:793:2118	0	0	XP_007057934.1 PREDICTED: protein RRP5 homolog [Chelonia mydas] %iden=60.820 %ovlp=99.19 evalue=0.0
ORF36_AMEXTC_0340000001709:130:3939;ORF3_AMEXTC_0340000167095:582:4391;ORF2_AMEXTC_0340000167094:513:1109	0	0	XP_010009129.1 PREDICTED: 1-phosphatidylinositol 4_5-bisphosphate phosphodiesterase gamma-2 [Nestor notabilis] %iden=76.044 %ovlp=99.61 evalue=0.0
ORF37_AMEXTC_0340000050140:560:1096	0	0	KFP79545.1 Keratin_ type II cytoskeletal cochleal_ partial [Acanthisitta chloris] %iden=67.262 %ovlp=91.62 evalue=1.54e-64
ORF111_AMEXTC_0340000170251:4879:2024;ORF21_AMEXTC_0340000020027:34:2391;ORF58_AMEXTC_0340000170252:2936:483;ORF8_AMEXTC_0340000025261:47:649;ORF9_AMEXTC_0340000186009:366:1	1.8369e-11	1.18295e-13	XP_020654855.1 protocadherin gamma-C3-like isoform X1 [Pogona vitticeps] %iden=65.143 %ovlp=97.69 evalue=0.0
ORF8_AMEXTC_0340000056716:1218:3572	0	0	XP_020143918.1 titin isoform X22 [Microcebus murinus] %iden=58.110 %ovlp=96.18 evalue=0.0
ORF56_AMEXTC_0340000042939:179:5302	0	0	XP_007061045.1 PREDICTED: complement C5 [Chelonia mydas] %iden=58.554 %ovlp=99.53 evalue=0.0
ORF5_AMEXTC_0340000122787:25:315	0	0	XP_001507740.2 PREDICTED: catalase [Ornithorhynchus anatinus] %iden=70.213 %ovlp=95.88 evalue=2.64e-37
ORF15_AMEXTC_0340000004259:3330:5669;ORF12_AMEXTC_0340000125028:768:1;ORF90_AMEXTC_0340000008376:2095:455;ORF16_AMEXTC_0340000161232:609:1	2.45835e-10	1.49388e-12	XP_006126798.1 PREDICTED: pollen-specific leucine-rich repeat extensin-like protein 1 [Pelodiscus sinensis] %iden=26.298 %ovlp=36.92 evalue=3.12e-23
ORF26_AMEXTC_0340000195480:383:1099;ORF2_AMEXTC_0340000002283:210:926;ORF2_AMEXTC_0340000006425:210:926;ORF2_AMEXTC_0340000014812:210:926;ORF2_AMEXTC_0340000043988:210:926;ORF2_AMEXTC_0340000048105:210:926;ORF3_AMEXTC_0340000195481:204:1040;ORF1_AMEXTC_0340000041102:102:764;ORF5_AMEXTC_0340000037867:133:588;ORF65_AMEXTC_0340000166036:3768:3106;ORF66_AMEXTC_0340000166038:3788:3126	0	0	XP_018617649.1 PREDICTED: ras-related protein Rab-3D-like isoform X2 [Scleropages formosus] %iden=87.727 %ovlp=91.21 evalue=2.79e-143
ORF8_AMEXTC_0340000014857:7:5748	0	0	XP_008168136.1 MAX gene-associated protein isoform X1 [Chrysemys picta bellii] %iden=52.693 %ovlp=74.14 evalue=0.0
ORF2_AMEXTC_0340000046728:60:2633;ORF29_AMEXTC_0340000248140:1294:182;ORF32_AMEXTC_0340000248136:1155:184;ORF22_AMEXTC_0340000248137:1164:184	0	0	XP_008166345.1 lethal(3)malignant brain tumor-like protein 1 isoform X1 [Chrysemys picta bellii] %iden=74.000 %ovlp=98.48 evalue=0.0
ORF34_AMEXTC_0340000042636:446:3490;ORF85_AMEXTC_0340000210286:3164:291;ORF87_AMEXTC_0340000210287:3245:291;ORF3_AMEXTC_0340000057331:1296:2366	1.44329e-15	1.21342e-17	XP_014435167.1 PREDICTED: protein-methionine sulfoxide oxidase MICAL3 isoform X3 [Pelodiscus sinensis] %iden=84.460 %ovlp=97.34 evalue=0.0
ORF1_AMEXTC_0340000037700:21:1268	1.49236e-12	1.02768e-14	XP_006130615.1 PREDICTED: fatty acyl-CoA hydrolase precursor_ medium chain-like isoform X1 [Pelodiscus sinensis] %iden=52.038 %ovlp=99.28 evalue=7.16e-150
ORF5_AMEXTC_0340000003981:17:505	0	0	ELW63759.1 Titin [Tupaia chinensis] %iden=79.141 %ovlp=99.39 evalue=1.22e-87
ORF35_AMEXTC_0340000002818:203:700	3.48416e-06	1.75254e-08	XP_008101747.1 PREDICTED: uncharacterized protein LOC100551521 [Anolis carolinensis] %iden=32.800 %ovlp=71.08 evalue=9.27e-11
ORF12_AMEXTC_0340000017484:2157:5081;ORF12_AMEXTC_0340000021626:2157:4973	0	0	XP_019347060.1 PREDICTED: zinc finger CCCH domain-containing protein 11A isoform X4 [Alligator mississippiensis] %iden=46.374 %ovlp=54.97 evalue=4.72e-138
ORF30_AMEXTC_0340000039226:281:2905;ORF23_AMEXTC_0340000191066:855:40	0.00117775	5.58968e-06	XP_018092172.1 PREDICTED: septin-9-like isoform X1 [Xenopus laevis] %iden=53.463 %ovlp=97.60 evalue=0.0
ORF1_AMEXTC_0340000103356:282:785;ORF6_AMEXTC_0340000004663:430:933	0	0	XP_015271892.1 PREDICTED: cofilin-2 [Gekko japonicus] %iden=87.952 %ovlp=98.21 evalue=5.52e-102
ORF52_AMEXTC_0340000181638:3184:1436	0	0	XP_019346056.1 PREDICTED: chromodomain Y-like protein isoform X3 [Alligator mississippiensis] %iden=82.353 %ovlp=92.80 evalue=0.0
ORF1_AMEXTC_0340000067432:93:479;ORF1_AMEXTC_0340000070323:36:422	0.00134628	6.38559e-06	NP_001080447.1 ATP synthase F1 subunit alpha S homeolog [Xenopus laevis] %iden=89.844 %ovlp=98.45 evalue=2.00e-74
ORF35_AMEXTC_0340000036386:26:4078;ORF34_AMEXTC_0340000040534:26:3940;ORF34_AMEXTC_0340000048748:26:4003;ORF35_AMEXTC_0340000044670:26:4015;ORF3_AMEXTC_0340000094667:58:456	0	0	XP_008173688.1 LOW QUALITY PROTEIN: WASH complex subunit 2C [Chrysemys picta bellii] %iden=52.412 %ovlp=98.37 evalue=0.0
ORF1_AMEXTC_0340000065605:60:830	4.18842e-11	2.6659e-13	OWK15237.1 KRT20 [Cervus elaphus hippelaphus] %iden=64.000 %ovlp=67.32 evalue=1.26e-62
ORF36_AMEXTC_0340000202959:910:320;ORF3_AMEXTC_0340000067164:88:744;ORF6_AMEXTC_0340000070312:98:580;ORF4_AMEXTC_0340000105155:98:484;ORF1_AMEXTC_0340000071170:0:380	0	0	XP_003219734.1 PREDICTED: myosin regulatory light chain 2_ smooth muscle minor isoform isoform X1 [Anolis carolinensis] %iden=96.591 %ovlp=88.83 evalue=3.33e-122
ORF4_AMEXTC_0340000053619:627:1328	0	0	XP_019579934.1 PREDICTED: keratin_ type II cytoskeletal 4 [Rhinolophus sinicus] %iden=68.966 %ovlp=86.32 evalue=2.81e-91
ORF1_AMEXTC_0340000032985:21:1142;ORF1_AMEXTC_0340000020439:21:1142;ORF57_AMEXTC_0340000225603:1928:666;ORF64_AMEXTC_0340000225605:2078:957;ORF35_AMEXTC_0340000225604:1526:666;ORF9_AMEXTC_0340000037151:283:1002	0	0	XP_009997700.1 PREDICTED: eukaryotic initiation factor 4A-II isoform X1 [Chaetura pelagica] %iden=98.892 %ovlp=96.26 evalue=0.0
ORF22_AMEXTC_0340000049109:211:1554	4.43639e-06	2.21694e-08	XP_018414685.1 PREDICTED: rab GDP dissociation inhibitor alpha isoform X1 [Nanorana parkeri] %iden=94.855 %ovlp=99.55 evalue=0.0
ORF6_AMEXTC_0340000033761:139:3912;ORF1_AMEXTC_0340000274868:69:830	1.82072e-11	1.17451e-13	XP_005289847.2 PREDICTED: protein fantom [Chrysemys picta bellii] %iden=66.510 %ovlp=99.60 evalue=0.0
ORF2_AMEXTC_0340000236661:147:1112	0	0	NP_001016047.1 annexin A4 [Xenopus tropicalis] %iden=80.997 %ovlp=99.38 evalue=0.0
ORF27_AMEXTC_0340000244259:1117:5022;ORF6_AMEXTC_0340000244260:1098:1787	0	0	XP_008170996.1 PREDICTED: LOW QUALITY PROTEIN: phosphatidylinositol 3_4_5-trisphosphate 5-phosphatase 2 [Chrysemys picta bellii] %iden=77.056 %ovlp=97.54 evalue=0.0
ORF38_AMEXTC_0340000058368:29:1672;ORF38_AMEXTC_0340000059841:248:1891	0	0	AIR07783.1 catalase [Cynops orientalis] %iden=88.826 %ovlp=96.17 evalue=0.0
ORF137_AMEXTC_0340000011952:440:4867;ORF67_AMEXTC_0340000175696:2182:182	0	0	XP_006134092.1 PREDICTED: histone-lysine N-methyltransferase NSD3 isoform X1 [Pelodiscus sinensis] %iden=78.027 %ovlp=99.25 evalue=0.0
ORF15_AMEXTC_0340000052696:40:585	0	0	OCT88740.1 hypothetical protein XELAEV_18017370mg [Xenopus laevis] %iden=73.885 %ovlp=85.71 evalue=4.19e-72
ORF25_AMEXTC_0340000056612:1444:2271	5.31778e-09	2.99812e-11	XP_006010817.1 PREDICTED: matrilin-4-like [Latimeria chalumnae] %iden=82.117 %ovlp=97.10 evalue=9.71e-165
ORF27_AMEXTC_0340000032393:25:3000;ORF1_AMEXTC_0340000154387:33:884	0	0	XP_014432588.1 PREDICTED: disks large homolog 4 [Pelodiscus sinensis] %iden=88.803 %ovlp=78.23 evalue=0.0
ORF92_AMEXTC_0340000040844:260:898;ORF92_AMEXTC_0340000036701:260:898;ORF21_AMEXTC_0340000204600:930:292;ORF30_AMEXTC_0340000204601:792:292	5.55112e-15	4.4989e-17	XP_023402023.1 ras-related protein Rab-15 isoform X2 [Loxodonta africana] %iden=87.264 %ovlp=99.06 evalue=5.85e-140
ORF1_AMEXTC_0340000067091:36:2915	0	0	AAS91161.1 receptor tyrosine kinase c-kit [Ambystoma mexicanum] %iden=100.000 %ovlp=99.79 evalue=0.0
ORF17_AMEXTC_0340000205938:19:6204;ORF7_AMEXTC_0340000081126:11:274	2.13992e-11	1.37232e-13	XP_010560237.1 PREDICTED: nuclear pore complex protein Nup205 isoform X1 [Haliaeetus leucocephalus] %iden=83.226 %ovlp=97.33 evalue=0.0
ORF1_AMEXTC_0340000002214:75:611;ORF50_AMEXTC_0340000085000:353:997;ORF1_AMEXTC_0340000010557:75:611	0	0	XP_005996349.1 PREDICTED: heat shock protein beta-7 [Latimeria chalumnae] %iden=82.424 %ovlp=90.50 evalue=4.64e-90
ORF149_AMEXTC_0340000275233:3823:1142;ORF28_AMEXTC_0340000057838:266:2389	6.68998e-12	4.44681e-14	NP_001005655.1 DNA replication licensing factor mcm4 [Xenopus tropicalis] %iden=90.278 %ovlp=96.31 evalue=0.0
ORF58_AMEXTC_0340000006533:464:6052;ORF102_AMEXTC_0340000236987:6413:1014	1.75019e-09	1.01517e-11	XP_009567801.1 PREDICTED: collagen alpha-1(V) chain isoform X1 [Cuculus canorus] %iden=85.614 %ovlp=99.46 evalue=0.0
ORF2_AMEXTC_0340000039909:84:1559;ORF31_AMEXTC_0340000148004:254:1729;ORF33_AMEXTC_0340000148005:518:1804;ORF8_AMEXTC_0340000066438:344:802	2.53253e-10	1.53409e-12	XP_006006048.1 PREDICTED: nicotinamide phosphoribosyltransferase [Latimeria chalumnae] %iden=87.680 %ovlp=98.78 evalue=0.0
ORF1_AMEXTC_0340000051143:297:2003	5.10691e-09	2.88349e-11	XP_006130615.1 PREDICTED: fatty acyl-CoA hydrolase precursor_ medium chain-like isoform X1 [Pelodiscus sinensis] %iden=55.273 %ovlp=95.61 evalue=0.0
ORF1_AMEXTC_0340000015880:114:3818;ORF20_AMEXTC_0340000080651:713:1648	0	0	XP_020847809.1 LOW QUALITY PROTEIN: arf-GAP with Rho-GAP domain_ ANK repeat and PH domain-containing protein 2 [Phascolarctos cinereus] %iden=63.615 %ovlp=99.84 evalue=0.0
ORF3_AMEXTC_0340000035721:55:504	0	0	OCA13872.1 hypothetical protein XENTR_v900289262mg_ partial [Xenopus tropicalis] %iden=88.667 %ovlp=99.33 evalue=4.46e-99
ORF1_AMEXTC_0340000056340:120:1091;ORF14_AMEXTC_0340000065405:272:1243;ORF28_AMEXTC_0340000208782:1379:408;ORF7_AMEXTC_0340000015976:214:1185;ORF7_AMEXTC_0340000024320:214:1194	0	0	XP_006627096.1 PREDICTED: heterogeneous nuclear ribonucleoprotein D0-like isoform X1 [Lepisosteus oculatus] %iden=77.441 %ovlp=90.74 evalue=1.05e-141
ORF57_AMEXTC_0340000009243:35:3154;ORF57_AMEXTC_0340000013421:35:3154;ORF12_AMEXTC_0340000117325:140:751	0	0	XP_006625340.1 PREDICTED: ubiquitin-like modifier-activating enzyme 1 [Lepisosteus oculatus] %iden=61.084 %ovlp=96.83 evalue=0.0
ORF1_AMEXTC_0340000026401:138:5699;ORF3_AMEXTC_0340000140351:297:1685	1.41e-09	8.20337e-12	XP_001375774.2 PREDICTED: LOW QUALITY PROTEIN: E3 ubiquitin-protein ligase UBR3 [Monodelphis domestica] %iden=83.435 %ovlp=97.20 evalue=0.0
ORF11_AMEXTC_0340000016719:421:1959;ORF9_AMEXTC_0340000070428:134:763	1.36912e-09	7.97763e-12	BAA82043.1 alpha1 type II collagen [Cynops pyrrhogaster] %iden=97.461 %ovlp=99.61 evalue=0.0
ORF64_AMEXTC_0340000001807:311:7363	2.22045e-16	1.93484e-18	XP_008167684.1 PREDICTED: centriolin isoform X4 [Chrysemys picta bellii] %iden=65.785 %ovlp=99.11 evalue=0.0
ORF26_AMEXTC_0340000031301:1855:3333;ORF26_AMEXTC_0340000035471:1855:3294;ORF8_AMEXTC_0340000096022:131:565	6.21725e-15	5.01751e-17	XP_007063778.1 PREDICTED: histone-lysine N-methyltransferase SMYD1 [Chelonia mydas] %iden=79.065 %ovlp=99.59 evalue=0.0
ORF2_AMEXTC_0340000221435:483:977	0	0	XP_020667925.1 cofilin-2 [Pogona vitticeps] %iden=74.699 %ovlp=98.79 evalue=3.91e-85
ORF1_AMEXTC_0340000000009:48:2282	0	0	XP_003222179.1 PREDICTED: adseverin isoform X1 [Anolis carolinensis] %iden=80.731 %ovlp=95.30 evalue=0.0
ORF15_AMEXTC_0340000007982:119:1123;ORF15_AMEXTC_0340000301916:65:1069;ORF1_AMEXTC_0340000066798:186:860	0	0	XP_021045598.1 L-lactate dehydrogenase B chain isoform X1 [Mus pahari] %iden=81.138 %ovlp=99.40 evalue=0.0
ORF4_AMEXTC_0340000165182:7:489	1.12415e-11	7.3571e-14	XP_006750672.1 PREDICTED: actin_ gamma-enteric smooth muscle-like [Leptonychotes weddellii] %iden=96.875 %ovlp=98.76 evalue=1.96e-114
ORF1_AMEXTC_0340000086088:48:893	0	0	Q91289.1 RecName: Full=Fibronectin; Short=FN %iden=80.496 %ovlp=99.29 evalue=7.21e-142
ORF3_AMEXTC_0340000162832:330:3230;ORF19_AMEXTC_0340000014219:175:1272;ORF1_AMEXTC_0340000055555:6:989	0	0	XP_007948504.1 PREDICTED: E3 ubiquitin-protein ligase BRE1A [Orycteropus afer afer] %iden=82.737 %ovlp=99.79 evalue=0.0
ORF3_AMEXTC_0340000019437:324:2795	1.19968e-09	7.00101e-12	XP_018425380.1 PREDICTED: tyrosine-protein kinase Fes/Fps [Nanorana parkeri] %iden=71.966 %ovlp=99.76 evalue=0.0
ORF87_AMEXTC_0340000047991:227:9469	0.00198465	9.38436e-06	XP_008165840.1 protein furry homolog isoform X3 [Chrysemys picta bellii] %iden=91.286 %ovlp=97.86 evalue=0.0
ORF140_AMEXTC_0340000220946:5067:3052	3.33888e-12	2.24865e-14	ACF33515.1 LOXe [Ambystoma mexicanum] %iden=87.138 %ovlp=92.41 evalue=0.0
ORF16_AMEXTC_0340000204217:52:3009;ORF2_AMEXTC_0340000061545:345:1088	7.62082e-07	3.90256e-09	XP_009460880.1 PREDICTED: exocyst complex component 4 [Nipponia nippon] %iden=88.454 %ovlp=97.57 evalue=0.0
ORF1_AMEXTC_0340000004994:45:977	1.89335e-06	9.59929e-09	XP_005313955.1 arachidonate 12-lipoxygenase_ 12R-type [Chrysemys picta bellii] %iden=52.733 %ovlp=99.68 evalue=7.20e-112
ORF2_AMEXTC_0340000017804:426:3323;ORF1_AMEXTC_0340000066357:462:797	4.7693e-12	3.19792e-14	XP_018104693.1 PREDICTED: coiled-coil domain-containing protein 80-like isoform X2 [Xenopus laevis] %iden=64.307 %ovlp=99.79 evalue=0.0
ORF6_AMEXTC_0340000018852:196:888;ORF10_AMEXTC_0340000114298:53:745;ORF11_AMEXTC_0340000067114:50:727;ORF5_AMEXTC_0340000066142:73:753;ORF16_AMEXTC_0340000266560:925:323	0	0	Q90384.1 RecName: Full=Peroxiredoxin; AltName: Full=Animal blastomere protein_ 25 kDa; Short=ABP-25; AltName: Full=Thioredoxin peroxidase; AltName: Full=Thioredoxin-dependent peroxide reductase %iden=89.500 %ovlp=86.15 evalue=2.56e-131
ORF39_AMEXTC_0340000001091:517:4515;ORF10_AMEXTC_0340000247715:354:1;ORF109_AMEXTC_0340000191313:3746:195;ORF1_AMEXTC_0340000006228:9:3896;ORF4_AMEXTC_0340000006449:46:744	0	0	XP_019395900.1 PREDICTED: vascular endothelial growth factor receptor kdr-like isoform X2 [Crocodylus porosus] %iden=61.613 %ovlp=99.25 evalue=0.0
ORF1_AMEXTC_0340000034762:291:1691	0	0	EMP34512.1 Roquin [Chelonia mydas] %iden=68.433 %ovlp=96.15 evalue=0.0
ORF20_AMEXTC_0340000037492:262:6048	1.11022e-16	9.80824e-19	XP_013805251.1 PREDICTED: girdin [Apteryx australis mantelli] %iden=82.116 %ovlp=97.15 evalue=0.0
ORF30_AMEXTC_0340000056125:215:1327;ORF28_AMEXTC_0340000057981:620:1237;ORF2_AMEXTC_0340000069854:109:723;ORF5_AMEXTC_0340000170586:333:1;ORF1_AMEXTC_0340000070914:42:563;ORF5_AMEXTC_0340000239736:436:2;ORF6_AMEXTC_0340000239737:490:2;ORF9_AMEXTC_0340000239738:598:2	3.63043e-14	2.76921e-16	XP_006631264.1 PREDICTED: elongation factor 1-alpha_ somatic form-like [Lepisosteus oculatus] %iden=93.114 %ovlp=89.76 evalue=0.0
ORF28_AMEXTC_0340000184171:55:4599;ORF41_AMEXTC_0340000184170:649:5115	3.44169e-15	2.81316e-17	XP_005300439.1 tensin-3 isoform X5 [Chrysemys picta bellii] %iden=72.251 %ovlp=99.60 evalue=0.0
ORF4_AMEXTC_0340000058573:519:1259	1.34837e-12	9.3272e-15	XP_005279196.1 epiphycan isoform X1 [Chrysemys picta bellii] %iden=80.426 %ovlp=94.74 evalue=6.73e-137
ORF8_AMEXTC_0340000013718:104:517	0	0	XP_016334012.1 PREDICTED: leukocyte elastase inhibitor-like_ partial [Sinocyclocheilus anshuiensis] %iden=57.971 %ovlp=99.28 evalue=8.04e-51
ORF1_AMEXTC_0340000070027:106:792	6.94504e-11	4.384e-13	XP_009686039.1 PREDICTED: keratin_ type II cytoskeletal cochleal isoform X3 [Struthio camelus australis] %iden=75.000 %ovlp=99.13 evalue=1.17e-114
ORF35_AMEXTC_0340000057942:641:2755;ORF8_AMEXTC_0340000089247:505:1272	2.22045e-15	1.84852e-17	XP_019211080.1 PREDICTED: zinc finger MYM-type protein 1-like [Oreochromis niloticus] %iden=50.767 %ovlp=99.15 evalue=0.0
ORF61_AMEXTC_0340000045105:233:2143	0	0	XP_008107625.1 PREDICTED: copine-5 [Anolis carolinensis] %iden=93.739 %ovlp=92.46 evalue=0.0
ORF38_AMEXTC_0340000012431:316:9330	0	0	XP_011591218.1 PREDICTED: dmX-like protein 2 isoform X3 [Aquila chrysaetos canadensis] %iden=77.948 %ovlp=99.93 evalue=0.0
ORF9_AMEXTC_0340000032443:115:2568;ORF1_AMEXTC_0340000125535:114:362;ORF1_AMEXTC_0340000104271:111:353;ORF22_AMEXTC_0340000125000:908:129	9.84135e-12	6.46845e-14	EMP32667.1 hypothetical protein UY3_10192 [Chelonia mydas] %iden=31.439 %ovlp=31.91 evalue=5.32e-29
ORF2_AMEXTC_0340000040634:183:4127	0	0	XP_008109856.1 PREDICTED: spectrin beta chain_ erythrocytic [Anolis carolinensis] %iden=77.110 %ovlp=99.92 evalue=0.0
ORF3_AMEXTC_0340000051680:291:869	1.20052e-07	6.3573e-10	XP_015116371.1 PREDICTED: LOW QUALITY PROTEIN: actin-like [Diachasma alloeum] %iden=69.014 %ovlp=70.98 evalue=3.25e-59
ORF11_AMEXTC_0340000041443:79:3492;ORF5_AMEXTC_0340000077847:14:421	9.33024e-07	4.75883e-09	XP_006008387.1 PREDICTED: RUN and FYVE domain-containing protein 4 [Latimeria chalumnae] %iden=35.907 %ovlp=94.11 evalue=5.02e-169
ORF2_AMEXTC_0340000017372:420:6605	3.33067e-16	2.88256e-18	XP_005290263.1 unconventional myosin-X isoform X1 [Chrysemys picta bellii] %iden=86.446 %ovlp=99.27 evalue=0.0
ORF46_AMEXTC_0340000023739:122:1282;ORF14_AMEXTC_0340000126191:86:1246;ORF36_AMEXTC_0340000284720:254:1414;ORF45_AMEXTC_0340000126189:86:1246	0	0	XP_015277932.1 PREDICTED: heterogeneous nuclear ribonucleoprotein A3 isoform X3 [Gekko japonicus] %iden=71.802 %ovlp=88.63 evalue=2.81e-142
ORF30_AMEXTC_0340000053557:92:682	1.55431e-15	1.30532e-17	KFQ03885.1 Keratin_ type I cytoskeletal 42 [Leptosomus discolor] %iden=48.428 %ovlp=76.65 evalue=2.97e-33
ORF9_AMEXTC_0340000044782:22:2346	0	0	XP_020018924.1 kinesin heavy chain isoform X2 [Castor canadensis] %iden=85.161 %ovlp=99.74 evalue=0.0
ORF2_AMEXTC_0340000002154:483:2159;ORF2_AMEXTC_0340000010506:483:2144;ORF1_AMEXTC_0340000208674:9:728;ORF1_AMEXTC_0340000208673:45:311	4.75518e-08	2.56741e-10	XP_012823990.1 PREDICTED: protein POF1B isoform X2 [Xenopus tropicalis] %iden=55.592 %ovlp=98.21 evalue=0.0
ORF2_AMEXTC_0340000025654:132:1484	0	0	XP_013907284.1 PREDICTED: tubulin beta-3 chain [Thamnophis sirtalis] %iden=95.556 %ovlp=99.56 evalue=0.0
ORF6_AMEXTC_0340000015482:1056:3980;ORF6_AMEXTC_0340000023864:1056:3893	0	0	XP_005303644.1 ankycorbin isoform X1 [Chrysemys picta bellii] %iden=56.548 %ovlp=99.28 evalue=0.0
ORF1_AMEXTC_0340000009035:189:833;ORF4_AMEXTC_0340000067361:97:741;ORF3_AMEXTC_0340000143040:37:366	0	0	OCT95009.1 hypothetical protein XELAEV_18012694mg [Xenopus laevis] %iden=78.140 %ovlp=99.07 evalue=1.79e-117
ORF4_AMEXTC_0340000053240:918:1298	0	0	AAG24489.2 ATP synthase alpha subunit_ partial [Psittacara mitratus] %iden=83.951 %ovlp=61.42 evalue=4.58e-33
ORF1_AMEXTC_0340000122827:39:632;ORF7_AMEXTC_0340000221814:256:747;ORF6_AMEXTC_0340000230919:65:427;ORF1_AMEXTC_0340000230918:36:371;ORF18_AMEXTC_0340000063308:331:612	0	0	XP_022517811.1 calmodulin-like [Astyanax mexicanus] %iden=96.154 %ovlp=78.28 evalue=3.78e-105
ORF4_AMEXTC_0340000073624:25:1077	0	0	XP_017945805.1 PREDICTED: epiplakin isoform X2 [Xenopus tropicalis] %iden=37.987 %ovlp=81.48 evalue=8.96e-55
ORF11_AMEXTC_0340000043428:229:6390;ORF140_AMEXTC_0340000175092:6099:1;ORF141_AMEXTC_0340000175091:6132:1;ORF141_AMEXTC_0340000175093:6171:1;ORF141_AMEXTC_0340000175094:6138:1;ORF1_AMEXTC_0340000260951:48:350	0	0	XP_007647518.2 PREDICTED: nuclear receptor corepressor 1 isoform X1 [Cricetulus griseus] %iden=69.419 %ovlp=98.88 evalue=0.0
ORF49_AMEXTC_0340000260723:1239:739;ORF10_AMEXTC_0340000066212:125:625;ORF10_AMEXTC_0340000159379:408:97;ORF11_AMEXTC_0340000159380:643:302;ORF8_AMEXTC_0340000159382:294:4	0	0	CDQ62413.1 unnamed protein product [Oncorhynchus mykiss] %iden=96.154 %ovlp=77.25 evalue=1.17e-82
ORF1_AMEXTC_0340000027644:81:797	0	0	XP_005306660.1 ras-related protein Rab-3C isoform X2 [Chrysemys picta bellii] %iden=92.952 %ovlp=94.56 evalue=1.19e-161
ORF107_AMEXTC_0340000210822:5185:1577	3.80433e-11	2.42547e-13	NP_001087694.1 DNA-directed DNA polymerase delta 1 [Xenopus laevis] %iden=86.384 %ovlp=91.85 evalue=0.0
ORF83_AMEXTC_0340000301519:3249:556;ORF1_AMEXTC_0340000066678:78:1031	7.08322e-14	5.33904e-16	XP_021250306.1 26S proteasome non-ATPase regulatory subunit 2 [Numida meleagris] %iden=95.578 %ovlp=98.11 evalue=0.0
ORF13_AMEXTC_0340000028674:29:1471;ORF1_AMEXTC_0340000032811:0:590	2.84162e-10	1.71453e-12	XP_018545157.1 PREDICTED: uncharacterized protein LOC108892205 [Lates calcarifer] %iden=40.848 %ovlp=92.10 evalue=1.06e-100
ORF11_AMEXTC_0340000019964:79:1347	0	0	KFR04275.1 Solute carrier family 12 member 5_ partial [Nipponia nippon] %iden=91.469 %ovlp=99.53 evalue=0.0
ORF46_AMEXTC_0340000220398:1756:911;ORF42_AMEXTC_0340000220397:1756:911	1.70425e-08	9.39381e-11	AJF36071.1 prohibitin [Cynops orientalis] %iden=97.794 %ovlp=96.10 evalue=0.0
ORF43_AMEXTC_0340000179265:2787:1312	7.77156e-16	6.61374e-18	XP_005311396.1 PREDICTED: GDP-fucose protein O-fucosyltransferase 2_ partial [Chrysemys picta bellii] %iden=80.488 %ovlp=83.13 evalue=0.0
ORF1_AMEXTC_0340000014241:66:2207;ORF20_AMEXTC_0340000061869:4:1980;ORF14_AMEXTC_0340000180866:478:2	0	0	XP_012820270.1 PREDICTED: BMP-binding endothelial regulator protein isoform X2 [Xenopus tropicalis] %iden=80.000 %ovlp=98.18 evalue=0.0
ORF8_AMEXTC_0340000067192:97:588;ORF2_AMEXTC_0340000248529:165:722;ORF9_AMEXTC_0340000069678:143:634;ORF16_AMEXTC_0340000066638:590:1270	5.17919e-13	3.68597e-15	XP_002939301.2 PREDICTED: galectin-4-like isoform X1 [Xenopus tropicalis] %iden=51.534 %ovlp=98.17 evalue=2.77e-48
ORF6_AMEXTC_0340000055096:1239:1670	4.22415e-10	2.52678e-12	XP_018964231.1 PREDICTED: DNA replication licensing factor MCM4-like [Cyprinus carpio] %iden=77.037 %ovlp=92.36 evalue=2.38e-66
ORF3_AMEXTC_0340000065961:31:444;ORF4_AMEXTC_0340000071834:67:480;ORF5_AMEXTC_0340000067520:76:489;ORF7_AMEXTC_0340000066609:32:445;ORF7_AMEXTC_0340000251634:83:496;ORF9_AMEXTC_0340000042194:46:459;ORF5_AMEXTC_0340000099654:11:352	0	0	NP_001008435.1 40S ribosomal protein S12 [Xenopus tropicalis] %iden=99.237 %ovlp=94.20 evalue=3.47e-89
ORF32_AMEXTC_0340000036846:1780:4758	0	0	XP_018108236.1 PREDICTED: inter-alpha-trypsin inhibitor heavy chain H5-like [Xenopus laevis] %iden=66.807 %ovlp=94.86 evalue=0.0
ORF131_AMEXTC_0340000171687:7364:600;ORF22_AMEXTC_0340000038993:157:3240	0	0	XP_019369337.1 PREDICTED: receptor-type tyrosine-protein phosphatase V-like isoform X1 [Gavialis gangeticus] %iden=45.948 %ovlp=98.98 evalue=0.0
ORF28_AMEXTC_0340000031657:20:2860	5.55112e-16	4.76652e-18	XP_009328650.1 PREDICTED: rho guanine nucleotide exchange factor 40-like [Pygoscelis adeliae] %iden=75.000 %ovlp=18.06 evalue=1.04e-79
ORF14_AMEXTC_0340000015919:35:1183;ORF4_AMEXTC_0340000052087:522:3107;ORF9_AMEXTC_0340000065188:1854:2201	0	0	ASW27989.1 aggrecan core protein_ partial [Ambystoma mexicanum] %iden=98.898 %ovlp=94.52 evalue=0.0
ORF17_AMEXTC_0340000002478:68:1660;ORF19_AMEXTC_0340000027588:20:1540;ORF59_AMEXTC_0340000006623:59:1582;ORF1_AMEXTC_0340000067996:39:1556	0	0	XP_006120571.1 PREDICTED: cytochrome P450 2D14-like [Pelodiscus sinensis] %iden=60.317 %ovlp=94.73 evalue=0.0
ORF26_AMEXTC_0340000000354:62:1600;ORF3_AMEXTC_0340000168317:133:465	0	0	XP_005281253.1 fibronectin type III and SPRY domain-containing protein 1 [Chrysemys picta bellii] %iden=85.111 %ovlp=96.69 evalue=0.0
ORF10_AMEXTC_0340000116670:235:927;ORF2_AMEXTC_0340000000768:273:965	1.14353e-14	9.07547e-17	AIT69686.1 CD9 [Andrias davidianus] %iden=78.879 %ovlp=99.13 evalue=2.82e-134
ORF2_AMEXTC_0340000098367:70:444	2.52354e-06	1.27437e-08	XP_013874896.1 PREDICTED: uncharacterized protein LOC106525272_ partial [Austrofundulus limnaeus] %iden=34.000 %ovlp=79.20 evalue=3.64e-06
ORF20_AMEXTC_0340000180006:945:1;ORF25_AMEXTC_0340000180005:948:1;ORF28_AMEXTC_0340000180004:948:1;ORF36_AMEXTC_0340000180003:948:1	0	0	XP_005295132.2 PREDICTED: protein ZNF783-like isoform X2 [Chrysemys picta bellii] %iden=34.848 %ovlp=39.05 evalue=3.62e-12
ORF106_AMEXTC_0340000007561:1205:639;ORF16_AMEXTC_0340000216305:654:229	0	0	No hits
ORF139_AMEXTC_0340000228547:4956:2344;ORF28_AMEXTC_0340000049127:332:3034;ORF4_AMEXTC_0340000116614:17:307	0	0	XP_006023803.1 PREDICTED: semaphorin-3F isoform X2 [Alligator sinensis] %iden=87.030 %ovlp=88.40 evalue=0.0
ORF6_AMEXTC_0340000266507:753:2567	1.17453e-05	5.80862e-08	XP_005298341.1 PREDICTED: alpha-2-antiplasmin [Chrysemys picta bellii] %iden=53.102 %ovlp=66.45 evalue=5.58e-150
ORF1_AMEXTC_0340000030281:48:6209	0	0	XP_010291379.1 PREDICTED: mucin-5B [Phaethon lepturus] %iden=50.443 %ovlp=59.64 evalue=0.0
ORF21_AMEXTC_0340000049190:238:5553;ORF68_AMEXTC_0340000186066:4138:335	1.11022e-16	9.80824e-19	XP_005297400.1 PREDICTED: intersectin-2 isoform X2 [Chrysemys picta bellii] %iden=77.847 %ovlp=99.89 evalue=0.0
ORF22_AMEXTC_0340000053852:334:1218	0	0	XP_021255962.1 polypeptide N-acetylgalactosaminyltransferase 3 isoform X2 [Numida meleagris] %iden=79.851 %ovlp=90.17 evalue=1.77e-152
ORF15_AMEXTC_0340000064581:202:861;ORF28_AMEXTC_0340000227889:350:1009;ORF2_AMEXTC_0340000026067:267:926;ORF2_AMEXTC_0340000034427:267:926;ORF46_AMEXTC_0340000123863:1642:983;ORF9_AMEXTC_0340000057002:175:867;ORF13_AMEXTC_0340000057735:202:903;ORF2_AMEXTC_0340000050018:129:884;ORF7_AMEXTC_0340000069885:290:805;ORF2_AMEXTC_0340000070311:298:699;ORF6_AMEXTC_0340000071574:236:841	7.77156e-16	6.61374e-18	OPJ88728.1 serine/arginine-rich splicing factor 2 [Patagioenas fasciata monilis] %iden=96.988 %ovlp=75.00 evalue=1.81e-101
ORF1_AMEXTC_0340000070805:174:662	1.17845e-10	7.31219e-13	XP_015687069.1 PREDICTED: ribonuclease-like_ partial [Protobothrops mucrosquamatus] %iden=45.033 %ovlp=90.80 evalue=1.15e-33
ORF2_AMEXTC_0340000065535:162:977	6.54631e-11	4.13572e-13	XP_005026229.1 SURP and G-patch domain-containing protein 2 isoform X1 [Anas platyrhynchos] %iden=47.222 %ovlp=25.74 evalue=3.53e-12
ORF4_AMEXTC_0340000073495:145:588	0	0	XP_012399216.1 inter-alpha-trypsin inhibitor heavy chain H3 isoform X1 [Sarcophilus harrisii] %iden=66.892 %ovlp=99.32 evalue=3.95e-60
ORF1_AMEXTC_0340000061966:282:2021;ORF12_AMEXTC_0340000084614:182:1330	0	0	XP_018424440.1 PREDICTED: keratin_ type II cytoskeletal 5-like [Nanorana parkeri] %iden=74.462 %ovlp=63.97 evalue=0.0
ORF31_AMEXTC_0340000040756:38:2425	0	0	XP_006121398.1 PREDICTED: histone-lysine N-methyltransferase SETDB2 isoform X1 [Pelodiscus sinensis] %iden=46.030 %ovlp=89.95 evalue=0.0
ORF10_AMEXTC_0340000069431:47:748;ORF12_AMEXTC_0340000067228:8:685;ORF13_AMEXTC_0340000043653:83:715;ORF1_AMEXTC_0340000070743:0:710;ORF5_AMEXTC_0340000070734:151:693;ORF7_AMEXTC_0340000207411:295:837;ORF9_AMEXTC_0340000070693:355:1194;ORF10_AMEXTC_0340000069566:8:691;ORF1_AMEXTC_0340000071043:72:473;ORF4_AMEXTC_0340000069592:94:513;ORF5_AMEXTC_0340000069814:157:486;ORF8_AMEXTC_0340000070277:110:…	0	0	NP_001016566.1 40S ribosomal protein S8 [Xenopus tropicalis] %iden=96.635 %ovlp=88.46 evalue=4.14e-144
ORF13_AMEXTC_0340000049799:10:2412;ORF14_AMEXTC_0340000004057:10:2520;ORF14_AMEXTC_0340000020733:10:2487;ORF15_AMEXTC_0340000033292:10:2595;ORF13_AMEXTC_0340000004058:10:2349;ORF14_AMEXTC_0340000037442:10:2457;ORF14_AMEXTC_0340000045685:10:2424;ORF15_AMEXTC_0340000024928:10:2532	1.11022e-14	8.84785e-17	XP_004584524.1 PREDICTED: gephyrin isoform X2 [Ochotona princeps] %iden=91.750 %ovlp=99.25 evalue=0.0
ORF53_AMEXTC_0340000269346:1643:168	6.11178e-13	4.32554e-15	XP_019404849.1 PREDICTED: endoplasmic reticulum lectin 1 [Crocodylus porosus] %iden=78.378 %ovlp=96.34 evalue=0.0
ORF10_AMEXTC_0340000020568:70:3210;ORF10_AMEXTC_0340000024769:70:3384;ORF82_AMEXTC_0340000213141:3763:758;ORF84_AMEXTC_0340000213142:3831:481;ORF91_AMEXTC_0340000213143:4481:1614	0	0	XP_009281657.1 PREDICTED: ubiquitin-associated protein 2-like isoform X6 [Aptenodytes forsteri] %iden=73.063 %ovlp=99.81 evalue=0.0
ORF129_AMEXTC_0340000219948:5508:1078;ORF61_AMEXTC_0340000013768:257:4777;ORF61_AMEXTC_0340000013769:257:4657;ORF62_AMEXTC_0340000001261:257:4735;ORF62_AMEXTC_0340000026365:257:4801;ORF62_AMEXTC_0340000038836:257:4681;ORF63_AMEXTC_0340000042966:257:4729;ORF1_AMEXTC_0340000009607:81:2333;ORF21_AMEXTC_0340000121213:885:1	4.0883e-07	2.12487e-09	XP_008174578.1 PREDICTED: receptor-type tyrosine-protein phosphatase kappa isoform X4 [Chrysemys picta bellii] %iden=91.144 %ovlp=97.09 evalue=0.0
ORF32_AMEXTC_0340000202641:338:892;ORF24_AMEXTC_0340000273756:686:1243;ORF29_AMEXTC_0340000009498:257:811	3.55271e-14	2.71263e-16	XP_851250.1 ras-related protein Rap-1b [Canis lupus familiaris] %iden=98.913 %ovlp=98.92 evalue=7.45e-132
ORF8_AMEXTC_0340000066215:211:1257;ORF8_AMEXTC_0340000081837:302:682	1.22125e-15	1.03014e-17	XP_012805715.1 PREDICTED: heterogeneous nuclear ribonucleoprotein A0 [Jaculus jaculus] %iden=62.739 %ovlp=84.53 evalue=5.86e-108
ORF22_AMEXTC_0340000043214:47:1021;ORF23_AMEXTC_0340000009863:47:1021;ORF25_AMEXTC_0340000001525:47:1021;ORF13_AMEXTC_0340000051301:19:438;ORF5_AMEXTC_0340000082201:65:493;ORF1_AMEXTC_0340000220449:54:842;ORF12_AMEXTC_0340000061592:145:471;ORF49_AMEXTC_0340000052458:1589:1987	0	0	NP_001015747.1 cathepsin L precursor [Xenopus tropicalis] %iden=50.149 %ovlp=99.38 evalue=4.95e-120
ORF1_AMEXTC_0340000028276:12:2357	1.37612e-12	9.51059e-15	OCT63476.1 hypothetical protein XELAEV_18044573mg [Xenopus laevis] %iden=74.520 %ovlp=99.74 evalue=0.0
ORF15_AMEXTC_0340000035430:325:2127	4.21478e-05	2.04865e-07	No hits
ORF4_AMEXTC_0340000145684:190:522	1.11022e-16	9.80824e-19	XP_012670478.1 PREDICTED: histone-lysine N-methyltransferase 2C-like [Clupea harengus] %iden=38.542 %ovlp=85.59 evalue=1.99e-05
ORF1_AMEXTC_0340000026924:24:2201;ORF6_AMEXTC_0340000093015:242:445	6.60096e-07	3.38937e-09	XP_005306223.1 vasorin [Chrysemys picta bellii] %iden=61.631 %ovlp=90.22 evalue=0.0
ORF17_AMEXTC_0340000024819:43:2604	9.71667e-13	6.77039e-15	XP_019385445.1 PREDICTED: conserved oligomeric Golgi complex subunit 3 isoform X1 [Crocodylus porosus] %iden=86.408 %ovlp=95.78 evalue=0.0
ORF10_AMEXTC_0340000208936:259:2	1.99107e-12	1.36374e-14	CZT13903.1 uncharacterized protein RCO7_11676 [Rhynchosporium commune] %iden=29.885 %ovlp=90.70 evalue=5.4
ORF99_AMEXTC_0340000220767:6517:599	1.11022e-16	9.80824e-19	XP_003761720.1 myosin-11 isoform X1 [Sarcophilus harrisii] %iden=88.191 %ovlp=99.90 evalue=0.0
ORF1_AMEXTC_0340000096446:9:176	0	0	No hits
ORF107_AMEXTC_0340000198734:3670:857	0	0	XP_006007800.1 PREDICTED: uncharacterized protein LOC102359980 [Latimeria chalumnae] %iden=58.599 %ovlp=98.61 evalue=0.0
ORF10_AMEXTC_0340000246431:530:54	0	0	No hits
ORF1_AMEXTC_0340000211766:42:299	0	0	KFO33722.1 hypothetical protein H920_04716 [Fukomys damarensis] %iden=37.500 %ovlp=54.65 evalue=2.1
ORF19_AMEXTC_0340000091166:332:171	0	0	No hits
ORF7_AMEXTC_0340000140026:200:412	0	0	KFM65451.1 Ubiquitin carboxyl-terminal hydrolase 24_ partial [Stegodyphus mimosarum] %iden=42.500 %ovlp=52.11 evalue=2.8
ORF12_AMEXTC_0340000023113:20:763;ORF14_AMEXTC_0340000120567:5:655;ORF18_AMEXTC_0340000120566:65:793;ORF1_AMEXTC_0340000120565:33:767	0	0	AAH88031.1 hypothetical LOC496762 [Xenopus tropicalis] %iden=48.971 %ovlp=95.97 evalue=6.42e-75
ORF11_AMEXTC_0340000176945:418:2	3.33067e-16	2.88256e-18	KFP45015.1 Transcription factor HIVEP3_ partial [Chlamydotis macqueenii] %iden=53.571 %ovlp=94.24 evalue=1.36e-32
ORF57_AMEXTC_0340000133088:3035:1512	0	0	XP_018102831.1 PREDICTED: succinyl-CoA ligase [ADP-forming] subunit beta_ mitochondrial-like [Xenopus laevis] %iden=85.249 %ovlp=90.55 evalue=0.0
ORF18_AMEXTC_0340000259502:548:219	1.85444e-08	1.01923e-10	XP_005103686.2 PREDICTED: uncharacterized protein K02A2.6-like [Aplysia californica] %iden=48.515 %ovlp=87.27 evalue=2.36e-18
ORF3_AMEXTC_0340000058314:429:1403;ORF45_AMEXTC_0340000053305:626:1165	8.51319e-13	5.96442e-15	WP_013388067.1 LysM peptidoglycan-binding domain-containing protein [Ilyobacter polytropus] %iden=24.265 %ovlp=41.54 evalue=0.22
ORF27_AMEXTC_0340000028629:11:1678	0	0	XP_011585032.1 PREDICTED: N-sulphoglucosamine sulphohydrolase_ partial [Aquila chrysaetos canadensis] %iden=76.712 %ovlp=90.11 evalue=0.0
ORF4_AMEXTC_0340000042204:62:313	1.84219e-10	1.12842e-12	XP_018081874.1 PREDICTED: receptor-type tyrosine-protein phosphatase H-like isoform X5 [Xenopus laevis] %iden=40.278 %ovlp=84.52 evalue=4.71e-07
ORF29_AMEXTC_0340000213045:398:1501	0	0	XP_006266896.1 PREDICTED: porphobilinogen deaminase isoform X1 [Alligator mississippiensis] %iden=80.925 %ovlp=93.75 evalue=0.0
ORF1_AMEXTC_0340000037592:168:1028;ORF2_AMEXTC_0340000078817:52:456	0	0	ABE03631.1 adiponectin [Anas platyrhynchos] %iden=65.882 %ovlp=88.15 evalue=7.29e-118
ORF16_AMEXTC_0340000038258:103:2910;ORF2_AMEXTC_0340000056299:177:2810;ORF23_AMEXTC_0340000085584:1:729	1.11022e-16	9.80824e-19	XP_009558442.1 PREDICTED: tenascin-N [Cuculus canorus] %iden=55.249 %ovlp=90.92 evalue=0.0
ORF9_AMEXTC_0340000030097:551:877	0	0	XP_006637672.2 PREDICTED: schwannomin-interacting protein 1 isoform X4 [Lepisosteus oculatus] %iden=74.312 %ovlp=99.08 evalue=8.33e-42
ORF7_AMEXTC_0340000076977:26:400	2.22585e-10	1.35475e-12	XP_018095936.1 PREDICTED: uncharacterized protein LOC108704059 [Xenopus laevis] %iden=44.444 %ovlp=97.60 evalue=1.05e-25
ORF1_AMEXTC_0340000012585:27:2381;ORF10_AMEXTC_0340000216367:122:691;ORF2_AMEXTC_0340000216368:91:615	0	0	XP_005146210.1 PREDICTED: rab11 family-interacting protein 4 [Melopsittacus undulatus] %iden=84.541 %ovlp=78.98 evalue=0.0
ORF2_AMEXTC_0340000040520:330:1706	0	0	XP_009893689.1 PREDICTED: chromogranin-A [Charadrius vociferus] %iden=48.085 %ovlp=96.30 evalue=1.37e-104
ORF1_AMEXTC_0340000067570:186:518;ORF2_AMEXTC_0340000221422:210:542;ORF3_AMEXTC_0340000065773:303:635;ORF4_AMEXTC_0340000070267:214:546;ORF5_AMEXTC_0340000066202:130:462	4.97551e-10	2.96232e-12	XP_022435612.1 60S acidic ribosomal protein P1 [Delphinapterus leucas] %iden=77.193 %ovlp=98.20 evalue=3.20e-49
ORF11_AMEXTC_0340000061963:1629:1985	5.13863e-09	2.89925e-11	XP_003231986.1 hypothetical protein TERG_07602 [Trichophyton rubrum CBS 118892] %iden=24.138 %ovlp=68.91 evalue=2.1
ORF2_AMEXTC_0340000067126:99:602;ORF8_AMEXTC_0340000133167:334:732	3.0127e-12	2.03869e-14	XP_012494914.1 PREDICTED: transcription factor BTF3 homolog 4 isoform X1 [Propithecus coquereli] %iden=98.734 %ovlp=93.45 evalue=4.36e-108
ORF61_AMEXTC_0340000177853:2324:39	0	0	XP_007070235.1 PREDICTED: ski oncogene isoform X1 [Chelonia mydas] %iden=70.997 %ovlp=99.74 evalue=0.0
ORF1_AMEXTC_0340000102047:15:968	4.74952e-10	2.8344e-12	XP_018091467.1 PREDICTED: titin-like isoform X28 [Xenopus laevis] %iden=44.713 %ovlp=86.79 evalue=9.76e-40
ORF1_AMEXTC_0340000058297:27:1616;ORF35_AMEXTC_0340000050870:68:1429	0	0	XP_006134091.1 PREDICTED: LETM1 domain-containing protein LETM2_ mitochondrial [Pelodiscus sinensis] %iden=73.290 %ovlp=53.02 evalue=1.25e-136
ORF1_AMEXTC_0340000023208:33:1526;ORF70_AMEXTC_0340000236489:3273:1780	0	0	NP_001099689.1 U4/U6 small nuclear ribonucleoprotein Prp31 [Rattus norvegicus] %iden=92.291 %ovlp=93.57 evalue=0.0
ORF2_AMEXTC_0340000065995:85:372;ORF4_AMEXTC_0340000180172:220:534	0	0	XP_006631268.1 PREDICTED: NADH dehydrogenase [ubiquinone] iron-sulfur protein 5 [Lepisosteus oculatus] %iden=64.211 %ovlp=95.83 evalue=2.31e-39
ORF12_AMEXTC_0340000070397:167:790;ORF1_AMEXTC_0340000067328:3:680	0	0	XP_015102680.1 PREDICTED: WAP four-disulfide core domain protein 3-like isoform X2 [Vicugna pacos] %iden=32.258 %ovlp=97.12 evalue=8.74e-14
ORF135_AMEXTC_0340000177910:7013:1338;ORF131_AMEXTC_0340000177917:6767:1338;ORF132_AMEXTC_0340000177913:6911:1338;ORF133_AMEXTC_0340000177911:6869:1338;ORF134_AMEXTC_0340000177916:6869:1338;ORF135_AMEXTC_0340000177915:6899:1338;ORF136_AMEXTC_0340000177912:7043:1338;ORF133_AMEXTC_0340000177914:6716:1338;ORF37_AMEXTC_0340000060481:842:1333	0.00226532	1.06917e-05	XP_017945449.1 PREDICTED: uncharacterized protein LOC101731566 isoform X9 [Xenopus tropicalis] %iden=31.193 %ovlp=24.42 evalue=1.63e-37
ORF97_AMEXTC_0340000139845:4654:2096;ORF137_AMEXTC_0340000139846:4945:2096	1.40998e-14	1.11095e-16	XP_014796149.1 PREDICTED: catenin delta-1 isoform X5 [Calidris pugnax] %iden=78.009 %ovlp=99.18 evalue=0.0
ORF43_AMEXTC_0340000039123:871:5118	1.16784e-12	8.09309e-15	KFQ21719.1 Ankyrin repeat domain-containing protein 50_ partial [Merops nubicus] %iden=87.685 %ovlp=99.86 evalue=0.0
ORF1_AMEXTC_0340000019271:174:830	0	0	XP_002942613.1 PREDICTED: phospholipase A2 inhibitor and Ly6/PLAUR domain-containing protein-like [Xenopus tropicalis] %iden=33.838 %ovlp=89.04 evalue=4.58e-30
ORF16_AMEXTC_0340000122882:585:1	0	0	ACF33515.1 LOXe [Ambystoma mexicanum] %iden=76.410 %ovlp=99.49 evalue=1.16e-106
ORF18_AMEXTC_0340000145875:320:0	0	0	XP_016810513.1 PREDICTED: histone H2B type 1 [Pan troglodytes] %iden=58.537 %ovlp=71.96 evalue=2.27e-19
ORF20_AMEXTC_0340000038963:140:1195;ORF16_AMEXTC_0340000067969:26:1129	0	0	OCT80157.1 hypothetical protein XELAEV_18026971mg [Xenopus laevis] %iden=75.510 %ovlp=94.03 evalue=0.0
ORF12_AMEXTC_0340000021390:76:2187	1.46871e-12	1.01322e-14	XP_008172666.1 tetratricopeptide repeat protein 31 isoform X6 [Chrysemys picta bellii] %iden=42.693 %ovlp=84.38 evalue=1.26e-111
ORF6_AMEXTC_0340000068090:86:844	0	0	ABA41242.1 alpha-tubulin_ partial [Mantoniella squamata] %iden=91.700 %ovlp=99.60 evalue=1.16e-172
ORF2_AMEXTC_0340000008380:201:4271	0	0	XP_019407141.1 PREDICTED: ubiquitin carboxyl-terminal hydrolase 47 isoform X2 [Crocodylus porosus] %iden=81.705 %ovlp=99.85 evalue=0.0
ORF1_AMEXTC_0340000034161:36:1736	0	0	XP_008172337.1 neuroblast differentiation-associated protein AHNAK isoform X1 [Chrysemys picta bellii] %iden=56.623 %ovlp=99.82 evalue=0.0
ORF11_AMEXTC_0340000012162:104:700;ORF40_AMEXTC_0340000201758:1368:772	7.10028e-11	4.4783e-13	PIO14833.1 hypothetical protein AB205_0089960 [Rana catesbeiana] %iden=34.899 %ovlp=73.37 evalue=3.44e-20
ORF1_AMEXTC_0340000067577:75:515;ORF1_AMEXTC_0340000067522:105:626;ORF1_AMEXTC_0340000208256:24:560;ORF3_AMEXTC_0340000069367:64:504;ORF8_AMEXTC_0340000117631:86:526;ORF8_AMEXTC_0340000208257:529:969;ORF1_AMEXTC_0340000071102:0:371	0	0	XP_003221173.1 PREDICTED: 40S ribosomal protein S16 [Anolis carolinensis] %iden=99.315 %ovlp=98.64 evalue=4.54e-101
ORF20_AMEXTC_0340000014777:44:1942;ORF21_AMEXTC_0340000010576:44:1957;ORF39_AMEXTC_0340000185478:2139:241;ORF24_AMEXTC_0340000051753:1589:2920	0	0	OXB56346.1 hypothetical protein ASZ78_001754 [Callipepla squamata] %iden=41.549 %ovlp=64.77 evalue=5.42e-96
ORF28_AMEXTC_0340000025689:265:1809	2.98761e-13	2.1645e-15	NP_001081086.2 glutamate receptor U1 [Xenopus laevis] %iden=58.824 %ovlp=94.17 evalue=0.0
ORF19_AMEXTC_0340000068037:80:1513	0	0	XP_018424440.1 PREDICTED: keratin_ type II cytoskeletal 5-like [Nanorana parkeri] %iden=72.958 %ovlp=74.06 evalue=0.0
ORF37_AMEXTC_0340000274033:1336:734	8.58324e-09	4.79674e-11	XP_005288758.1 ras-related protein Rab-35 [Chrysemys picta bellii] %iden=98.010 %ovlp=99.00 evalue=2.39e-142
ORF7_AMEXTC_0340000053868:981:1757	3.19744e-14	2.4487e-16	Q91289.1 RecName: Full=Fibronectin; Short=FN %iden=62.353 %ovlp=93.82 evalue=3.57e-78
ORF8_AMEXTC_0340000016343:97:846	0	0	XP_005525463.2 PREDICTED: ras-related protein Rab-1A [Pseudopodoces humilis] %iden=97.608 %ovlp=83.20 evalue=5.55e-149
ORF3_AMEXTC_0340000067428:76:588	0	0	NP_001107717.1 myosin regulatory light chain 2_ ventricular/cardiac muscle isoform [Xenopus tropicalis] %iden=89.222 %ovlp=97.08 evalue=3.56e-105
ORF19_AMEXTC_0340000012679:241:2202;ORF19_AMEXTC_0340000016923:241:2103	0	0	NP_001027508.1 complement factor I precursor [Xenopus tropicalis] %iden=56.195 %ovlp=85.17 evalue=0.0
ORF1_AMEXTC_0340000145151:33:2201	1.10988e-09	6.50677e-12	AAX14805.1 matrix metalloproteinase 9 [Notophthalmus viridescens] %iden=88.156 %ovlp=91.84 evalue=0.0
ORF65_AMEXTC_0340000196248:338:6520;ORF1_AMEXTC_0340000196250:138:329;ORF8_AMEXTC_0340000196251:322:690	1.57707e-12	1.08504e-14	XP_019379138.1 PREDICTED: protein TANC2 isoform X4 [Gavialis gangeticus] %iden=91.235 %ovlp=99.90 evalue=0.0
ORF16_AMEXTC_0340000007695:169:1827	1.28786e-14	1.01892e-16	XP_006012210.1 PREDICTED: perforin-1-like [Latimeria chalumnae] %iden=45.385 %ovlp=92.95 evalue=7.66e-157
ORF1_AMEXTC_0340000070293:99:536;ORF3_AMEXTC_0340000067263:202:639;ORF2_AMEXTC_0340000083849:147:386	0	0	XP_012694747.1 PREDICTED: complement C3-like [Clupea harengus] %iden=41.221 %ovlp=86.99 evalue=1.17e-21
ORF2_AMEXTC_0340000001006:168:2195	0	0	NP_001086673.1 collagen_ type IX_ alpha 3 L homeolog precursor [Xenopus laevis] %iden=81.359 %ovlp=93.49 evalue=0.0
ORF16_AMEXTC_0340000230061:19:1086;ORF1_AMEXTC_0340000012668:27:953;ORF1_AMEXTC_0340000016913:27:953;ORF1_AMEXTC_0340000021050:27:953;ORF2_AMEXTC_0340000062034:261:881	0	0	XP_006114705.1 PREDICTED: mitochondrial 2-oxoglutarate/malate carrier protein [Pelodiscus sinensis] %iden=92.053 %ovlp=84.55 evalue=0.0
ORF2_AMEXTC_0340000167404:264:728	1.11022e-16	9.80824e-19	XP_018114610.1 PREDICTED: uncharacterized protein C3orf84 isoform X2 [Xenopus laevis] %iden=37.313 %ovlp=85.16 evalue=1.25e-15
ORF94_AMEXTC_0340000021254:197:3580;ORF96_AMEXTC_0340000017110:197:3580;ORF3_AMEXTC_0340000094287:243:692	0	0	XP_005285501.1 BTB/POZ domain-containing protein 7 [Chrysemys picta bellii] %iden=87.011 %ovlp=99.38 evalue=0.0
ORF5_AMEXTC_0340000061831:813:1331	3.01381e-12	2.03869e-14	XP_005990309.1 PREDICTED: leucine-rich repeat-containing protein 74B isoform X2 [Latimeria chalumnae] %iden=72.050 %ovlp=92.49 evalue=2.14e-69
ORF38_AMEXTC_0340000004041:142:2187;ORF38_AMEXTC_0340000049773:142:2229	0	0	XP_019503231.1 PREDICTED: glutamine--fructose-6-phosphate aminotransferase [isomerizing] 1 isoform X2 [Hipposideros armiger] %iden=91.777 %ovlp=99.71 evalue=0.0
ORF64_AMEXTC_0340000182793:2241:1;ORF15_AMEXTC_0340000182792:513:1	0	0	XP_019388566.1 PREDICTED: A-kinase anchor protein 9 isoform X2 [Crocodylus porosus] %iden=63.952 %ovlp=99.87 evalue=0.0
ORF41_AMEXTC_0340000217802:2379:202;ORF49_AMEXTC_0340000217803:1572:202	9.28857e-12	6.1209e-14	XP_005311743.1 Fanconi anemia group G protein [Chrysemys picta bellii] %iden=47.377 %ovlp=83.47 evalue=2.63e-180
ORF1_AMEXTC_0340000148269:177:1499;ORF26_AMEXTC_0340000012024:254:1576;ORF1_AMEXTC_0340000148270:177:1436;ORF24_AMEXTC_0340000007817:254:1513	0	0	XP_005281239.1 perilipin-3-like [Chrysemys picta bellii] %iden=69.108 %ovlp=97.73 evalue=0.0
ORF1_AMEXTC_0340000068098:9:1772	0	0	ERE86286.1 nuclear autoantigenic sperm protein [Cricetulus griseus] %iden=55.189 %ovlp=32.99 evalue=8.53e-50
ORF35_AMEXTC_0340000053222:26:1396;ORF51_AMEXTC_0340000246459:2180:777	0	0	XP_019375205.1 PREDICTED: nucleobindin-2 isoform X1 [Gavialis gangeticus] %iden=77.193 %ovlp=98.69 evalue=0.0
ORF2_AMEXTC_0340000023541:16:354	0	0	PIO33285.1 hypothetical protein AB205_0181500 [Rana catesbeiana] %iden=98.230 %ovlp=99.12 evalue=6.26e-77
ORF1_AMEXTC_0340000088391:39:887	0	0	OCA23545.1 hypothetical protein XENTR_v90024193mg [Xenopus tropicalis] %iden=58.228 %ovlp=54.77 evalue=3.58e-25
ORF31_AMEXTC_0340000052219:26:1024;ORF35_AMEXTC_0340000231686:1615:617;ORF11_AMEXTC_0340000069753:107:775;ORF2_AMEXTC_0340000060246:54:1022	0	0	XP_013816568.1 PREDICTED: prostaglandin reductase 1 [Apteryx australis mantelli] %iden=72.948 %ovlp=98.50 evalue=3.76e-178
ORF8_AMEXTC_0340000248058:238:2181;ORF1_AMEXTC_0340000070131:81:809	0	0	XP_018416155.1 PREDICTED: heat shock 70 kDa protein isoform X1 [Nanorana parkeri] %iden=88.958 %ovlp=99.07 evalue=0.0
ORF71_AMEXTC_0340000018215:266:6478;ORF20_AMEXTC_0340000184409:527:0	0	0	XP_011593763.1 PREDICTED: dedicator of cytokinesis protein 3 [Aquila chrysaetos canadensis] %iden=89.105 %ovlp=99.42 evalue=0.0
ORF39_AMEXTC_0340000301523:2305:464;ORF1_AMEXTC_0340000070280:33:467	0	0	NP_001025610.1 ATP synthase subunit alpha_ mitochondrial [Xenopus tropicalis] %iden=93.128 %ovlp=89.90 evalue=0.0
ORF2_AMEXTC_0340000027187:282:4958	3.91858e-07	2.03944e-09	XP_014343590.1 PREDICTED: immunoglobulin-like and fibronectin type III domain-containing protein 1 [Latimeria chalumnae] %iden=47.935 %ovlp=99.29 evalue=0.0
ORF6_AMEXTC_0340000150083:277:909	0	0	XP_015200747.1 PREDICTED: glutathione S-transferase P-like [Lepisosteus oculatus] %iden=59.512 %ovlp=96.68 evalue=8.22e-87
ORF5_AMEXTC_0340000029858:37:1038;ORF1_AMEXTC_0340000091782:54:341	0	0	XP_021242743.1 junctional protein associated with coronary artery disease isoform X1 [Numida meleagris] %iden=44.248 %ovlp=98.20 evalue=2.65e-61
ORF4_AMEXTC_0340000069500:181:624;ORF63_AMEXTC_0340000173991:1827:877;ORF31_AMEXTC_0340000173990:1950:877;ORF55_AMEXTC_0340000173992:1854:877	5.55404e-11	3.52046e-13	XP_017946140.1 PREDICTED: succinyl-CoA ligase [ADP/GDP-forming] subunit alpha_ mitochondrial-like_ partial [Xenopus tropicalis] %iden=84.553 %ovlp=82.43 evalue=1.75e-69
ORF2_AMEXTC_0340000067215:111:743;ORF26_AMEXTC_0340000268411:724:92;ORF1_AMEXTC_0340000073351:18:362	0	0	NP_001037877.1 ATP synthase subunit O_ mitochondrial [Xenopus tropicalis] %iden=70.192 %ovlp=98.10 evalue=2.25e-105
ORF1_AMEXTC_0340000066912:105:464;ORF5_AMEXTC_0340000067573:95:454;ORF7_AMEXTC_0340000180165:134:553	2.22045e-16	1.93484e-18	XP_005299830.1 ATP synthase subunit g_ mitochondrial [Chrysemys picta bellii] %iden=85.981 %ovlp=88.33 evalue=2.22e-62
ORF2_AMEXTC_0340000037381:225:1775;ORF13_AMEXTC_0340000058486:28:813;ORF15_AMEXTC_0340000221760:59:583	0	0	XP_007065389.1 PREDICTED: LOW QUALITY PROTEIN: tRNA (guanine(37)-N1)-methyltransferase [Chelonia mydas] %iden=61.858 %ovlp=96.71 evalue=0.0
ORF1_AMEXTC_0340000043244:87:2015;ORF14_AMEXTC_0340000161084:242:1150	1.11022e-16	9.80824e-19	XP_014802597.1 PREDICTED: calpain-5 [Calidris pugnax] %iden=82.399 %ovlp=99.69 evalue=0.0
ORF13_AMEXTC_0340000022392:28:1905;ORF1_AMEXTC_0340000083616:3:584;ORF1_AMEXTC_0340000067086:0:428	0	0	pir A46532 Ig mu chain C region - axolotl (fragment) %iden=97.279 %ovlp=70.29 evalue=0.0
ORF12_AMEXTC_0340000050048:103:2418	0	0	XP_004464249.1 DDB1- and CUL4-associated factor 6 isoform X1 [Dasypus novemcinctus] %iden=62.005 %ovlp=98.83 evalue=0.0
ORF21_AMEXTC_0340000044213:1:3378;ORF20_AMEXTC_0340000048333:1:3204	0	0	XP_019349863.1 PREDICTED: integrin beta-4 isoform X2 [Alligator mississippiensis] %iden=67.558 %ovlp=99.02 evalue=0.0
ORF1_AMEXTC_0340000242978:12:4640;ORF1_AMEXTC_0340000057757:42:2285;ORF1_AMEXTC_0340000242977:12:413	0	0	XP_008165077.1 neurobeachin-like protein 1 isoform X2 [Chrysemys picta bellii] %iden=76.550 %ovlp=99.74 evalue=0.0
ORF69_AMEXTC_0340000008876:425:3109;ORF87_AMEXTC_0340000242482:4092:1408	6.2559e-09	3.5115e-11	XP_021384848.1 dystroglycan [Lonchura striata domestica] %iden=72.859 %ovlp=99.78 evalue=0.0
ORF38_AMEXTC_0340000064400:137:2533;ORF10_AMEXTC_0340000069361:47:382	1.11022e-16	9.80824e-19	XP_008943342.1 PREDICTED: calcium-independent phospholipase A2-gamma [Merops nubicus] %iden=64.815 %ovlp=99.75 evalue=0.0
ORF13_AMEXTC_0340000061694:103:660	2.80442e-13	2.03564e-15	XP_012880490.1 PREDICTED: PDZ and LIM domain protein 3 [Dipodomys ordii] %iden=80.925 %ovlp=92.47 evalue=7.28e-101
ORF1_AMEXTC_0340000168778:10:372	1.19608e-08	6.631e-11	XP_023570734.1 14-3-3 protein beta/alpha_ partial [Octodon degus] %iden=98.230 %ovlp=92.56 evalue=2.81e-75
ORF172_AMEXTC_0340000021752:32:18241	0	0	XP_008175752.1 nesprin-1 isoform X14 [Chrysemys picta bellii] %iden=78.202 %ovlp=99.97 evalue=0.0
ORF1_AMEXTC_0340000062923:45:1433;ORF10_AMEXTC_0340000239741:469:2;ORF10_AMEXTC_0340000239742:475:2;ORF10_AMEXTC_0340000239743:498:43;ORF9_AMEXTC_0340000239740:449:57;ORF7_AMEXTC_0340000239739:343:2;ORF2_AMEXTC_0340000066473:85:261;ORF4_AMEXTC_0340000217196:160:561	0.003894	1.82883e-05	NP_001273851.1 elongation factor 1-alpha 1 [Pelodiscus sinensis] %iden=97.403 %ovlp=99.57 evalue=0.0
ORF1_AMEXTC_0340000006124:72:6062	0	0	XP_005293149.1 neuroblastoma-amplified sequence isoform X2 [Chrysemys picta bellii] %iden=76.827 %ovlp=99.90 evalue=0.0
ORF17_AMEXTC_0340000086087:23:1960	0	0	NP_001001244.1 myosin_ heavy chain 4_ skeletal muscle [Xenopus tropicalis] %iden=89.779 %ovlp=90.71 evalue=0.0
ORF18_AMEXTC_0340000238191:436:5949;ORF17_AMEXTC_0340000238193:436:5823;ORF13_AMEXTC_0340000099910:136:846	1.74145e-10	1.07014e-12	OCT79776.1 hypothetical protein XELAEV_18026587mg [Xenopus laevis] %iden=46.366 %ovlp=99.89 evalue=0.0
ORF1_AMEXTC_0340000046943:15:3251;ORF28_AMEXTC_0340000062272:11:607;ORF35_AMEXTC_0340000181153:1244:585;ORF11_AMEXTC_0340000181154:340:2	4.17006e-08	2.25947e-10	XP_003217054.2 PREDICTED: LOW QUALITY PROTEIN: extended synaptotagmin-1 [Anolis carolinensis] %iden=53.665 %ovlp=98.61 evalue=0.0
ORF2_AMEXTC_0340000038251:282:1730;ORF54_AMEXTC_0340000025774:3431:1983	0	0	XP_010296735.1 PREDICTED: tubulin beta-1 chain isoform X1 [Balearica regulorum gibbericeps] %iden=88.288 %ovlp=91.72 evalue=0.0
ORF32_AMEXTC_0340000301904:1374:370	6.22449e-11	3.93565e-13	XP_006019488.1 PREDICTED: aldose reductase [Alligator sinensis] %iden=76.266 %ovlp=94.03 evalue=0.0
ORF2_AMEXTC_0340000010240:366:3047;ORF2_AMEXTC_0340000018631:366:3194	4.91829e-14	3.72187e-16	XP_018121552.1 PREDICTED: DNA (cytosine-5)-methyltransferase 3A isoform X1 [Xenopus laevis] %iden=74.841 %ovlp=99.78 evalue=0.0
ORF142_AMEXTC_0340000170192:5114:0	0	0	XP_005287599.1 synaptotagmin-like protein 2 isoform X2 [Chrysemys picta bellii] %iden=25.459 %ovlp=41.88 evalue=8.09e-15
ORF5_AMEXTC_0340000064090:43:597	0	0	XP_008700562.1 PREDICTED: actin_ alpha cardiac muscle 1 [Ursus maritimus] %iden=79.570 %ovlp=97.30 evalue=2.49e-96
ORF23_AMEXTC_0340000001290:253:5667;ORF24_AMEXTC_0340000009631:253:5823;ORF1_AMEXTC_0340000093574:108:599	0	0	XP_018111766.1 PREDICTED: collagen alpha-1(XI) chain-like isoform X2 [Xenopus laevis] %iden=72.869 %ovlp=95.79 evalue=0.0
ORF12_AMEXTC_0340000016260:217:1503;ORF13_AMEXTC_0340000028820:256:1560;ORF16_AMEXTC_0340000062942:145:1449;ORF45_AMEXTC_0340000197294:2018:627;ORF48_AMEXTC_0340000197295:2036:627	0	0	XP_005530526.1 PREDICTED: TAR DNA-binding protein 43 [Pseudopodoces humilis] %iden=76.690 %ovlp=98.83 evalue=0.0
ORF10_AMEXTC_0340000056925:208:1974;ORF28_AMEXTC_0340000057188:152:2026;ORF2_AMEXTC_0340000066296:249:2015;ORF29_AMEXTC_0340000061107:1672:2892;ORF12_AMEXTC_0340000066130:134:787;ORF47_AMEXTC_0340000063996:2180:2908;ORF36_AMEXTC_0340000057793:2485:3327;ORF7_AMEXTC_0340000063754:762:1331;ORF1_AMEXTC_0340000061788:72:974	0.00019995	9.60897e-07	PIK55310.1 hypothetical protein BSL78_07782 [Apostichopus japonicus] %iden=38.165 %ovlp=90.49 evalue=4.62e-117
ORF44_AMEXTC_0340000226440:302:1252;ORF1_AMEXTC_0340000050057:18:587	3.46945e-13	2.49235e-15	XP_007194622.1 PREDICTED: protein SET isoform X2 [Balaenoptera acutorostrata scammoni] %iden=96.137 %ovlp=72.56 evalue=2.22e-158
ORF9_AMEXTC_0340000064304:130:723;ORF1_AMEXTC_0340000085590:96:446	0	0	XP_018081006.1 PREDICTED: LIM domain-binding protein 3-like isoform X6 [Xenopus laevis] %iden=77.273 %ovlp=98.99 evalue=1.61e-101
ORF29_AMEXTC_0340000065263:1199:2488	0	0	XP_007501539.1 PREDICTED: sciellin isoform X7 [Monodelphis domestica] %iden=34.597 %ovlp=92.09 evalue=2.10e-66
ORF12_AMEXTC_0340000281092:175:1317;ORF1_AMEXTC_0340000071041:3:473	0	0	XP_002934819.1 PREDICTED: alcohol dehydrogenase 4 [Xenopus tropicalis] %iden=87.632 %ovlp=99.48 evalue=0.0
ORF5_AMEXTC_0340000105654:11:586	0	0	OCA21245.1 hypothetical protein XENTR_v900254695mg_ partial [Xenopus tropicalis] %iden=92.670 %ovlp=98.96 evalue=1.67e-129
ORF6_AMEXTC_0340000054892:801:2468	0	0	XP_021146723.1 epiplakin-like [Columba livia] %iden=54.601 %ovlp=85.43 evalue=1.46e-178
ORF16_AMEXTC_0340000055994:224:1000;ORF7_AMEXTC_0340000076417:1:297	2.25718e-05	1.10556e-07	PIO29259.1 hypothetical protein AB205_0143480_ partial [Rana catesbeiana] %iden=87.500 %ovlp=83.01 evalue=5.92e-136
ORF2_AMEXTC_0340000264971:189:1778;ORF5_AMEXTC_0340000066128:169:612	1.03378e-08	5.74373e-11	NP_001004907.1 aldehyde dehydrogenase_ mitochondrial [Xenopus tropicalis] %iden=81.958 %ovlp=98.11 evalue=0.0
ORF8_AMEXTC_0340000044493:7:3189;ORF1_AMEXTC_0340000174523:15:455	0	0	XP_018096496.1 PREDICTED: centromere-associated protein E-like_ partial [Xenopus laevis] %iden=32.109 %ovlp=87.18 evalue=1.45e-82
ORF156_AMEXTC_0340000197031:4858:2;ORF6_AMEXTC_0340000197032:269:24	3.00227e-12	2.03448e-14	XP_008166367.1 PREDICTED: chromodomain-helicase-DNA-binding protein 6 isoform X1 [Chrysemys picta bellii] %iden=80.127 %ovlp=96.91 evalue=0.0
ORF34_AMEXTC_0340000061522:182:958	0	0	NP_001080637.1 TAR DNA binding protein L homeolog [Xenopus laevis] %iden=92.308 %ovlp=69.50 evalue=1.83e-121
ORF4_AMEXTC_0340000036595:43:783	0	0	OCA23810.1 hypothetical protein XENTR_v900244212mg_ partial [Xenopus tropicalis] %iden=82.591 %ovlp=99.60 evalue=4.03e-137
ORF8_AMEXTC_0340000003677:89:580	1.33668e-11	8.71819e-14	AGH15798.1 Trimx protein_ partial [Pachytriton brevipes] %iden=48.466 %ovlp=97.56 evalue=8.97e-49
ORF68_AMEXTC_0340000225847:1962:553;ORF3_AMEXTC_0340000073718:163:456	0	0	XP_020823716.1 aldehyde dehydrogenase family 3 member B1 [Phascolarctos cinereus] %iden=67.377 %ovlp=99.57 evalue=0.0
ORF1_AMEXTC_0340000025137:138:689;ORF1_AMEXTC_0340000067158:144:695;ORF9_AMEXTC_0340000066291:167:718;ORF3_AMEXTC_0340000070708:49:567;ORF7_AMEXTC_0340000069687:80:541	0	0	XP_018112967.1 PREDICTED: troponin I_ fast skeletal muscle-like [Xenopus laevis] %iden=88.525 %ovlp=98.91 evalue=4.29e-111
ORF2_AMEXTC_0340000050168:192:1010	0	0	XP_008977004.1 PREDICTED: sarcoplasmic/endoplasmic reticulum calcium ATPase 1-like [Pan paniscus] %iden=82.990 %ovlp=70.70 evalue=3.83e-114
ORF1_AMEXTC_0340000016589:36:1658;ORF59_AMEXTC_0340000235717:11:1741;ORF57_AMEXTC_0340000235718:11:1639;ORF1_AMEXTC_0340000016588:36:2156;ORF1_AMEXTC_0340000020743:36:1793;ORF1_AMEXTC_0340000041565:36:2027;ORF59_AMEXTC_0340000235715:11:1870;ORF1_AMEXTC_0340000029139:36:1832;ORF57_AMEXTC_0340000235716:11:1768;ORF26_AMEXTC_0340000055910:302:1075;ORF19_AMEXTC_0340000056042:301:1056	0	0	XP_008165985.1 PREDICTED: myc box-dependent-interacting protein 1 isoform X6 [Chrysemys picta bellii] %iden=75.937 %ovlp=91.68 evalue=0.0
ORF30_AMEXTC_0340000063642:37:531;ORF1_AMEXTC_0340000070140:12:479	0	0	XP_012609587.1 ATP synthase subunit beta_ mitochondrial-like [Microcebus murinus] %iden=90.826 %ovlp=65.45 evalue=4.04e-64
ORF4_AMEXTC_0340000066168:115:1131;ORF8_AMEXTC_0340000139955:448:1542;ORF1_AMEXTC_0340000070030:108:815	2.20598e-06	1.11696e-08	XP_013919916.1 PREDICTED: transaldolase [Thamnophis sirtalis] %iden=78.994 %ovlp=99.41 evalue=0.0
ORF64_AMEXTC_0340000289367:2253:1747	0	0	XP_005053238.2 PREDICTED: actin-related protein 2/3 complex subunit 4 [Ficedula albicollis] %iden=99.401 %ovlp=98.22 evalue=1.37e-118
ORF14_AMEXTC_0340000066569:53:712	0	0	XP_013908939.1 PREDICTED: histone H1.01-like [Thamnophis sirtalis] %iden=81.250 %ovlp=35.91 evalue=1.52e-37
ORF2_AMEXTC_0340000075454:189:1046	0	0	XP_006009800.2 PREDICTED: nebulin isoform X1 [Latimeria chalumnae] %iden=76.159 %ovlp=52.45 evalue=3.38e-69
ORF26_AMEXTC_0340000200361:1855:2937;ORF25_AMEXTC_0340000200362:1738:2820	3.64153e-14	2.77491e-16	XP_020787315.1 pyruvate dehydrogenase E1 component subunit beta_ mitochondrial [Boleophthalmus pectinirostris] %iden=84.680 %ovlp=99.17 evalue=0.0
ORF11_AMEXTC_0340000031274:40:2304	2.86837e-12	1.9472e-14	XP_014717670.1 PREDICTED: unconventional myosin-Id isoform X1 [Equus asinus] %iden=82.493 %ovlp=99.74 evalue=0.0
ORF5_AMEXTC_0340000168514:645:1319	2.59459e-13	1.88871e-15	XP_006006715.1 PREDICTED: ras-related protein Rab-10 [Latimeria chalumnae] %iden=99.500 %ovlp=88.44 evalue=4.29e-146
ORF20_AMEXTC_0340000009200:16:3699	1.05804e-13	7.905e-16	XP_008167824.1 uncharacterized protein C20orf194 homolog isoform X1 [Chrysemys picta bellii] %iden=73.675 %ovlp=93.49 evalue=0.0
ORF77_AMEXTC_0340000022575:296:1711;ORF1_AMEXTC_0340000123117:129:1544;ORF67_AMEXTC_0340000026788:296:1645;ORF14_AMEXTC_0340000056267:1:552	1.54724e-07	8.16375e-10	XP_009900873.1 PREDICTED: probable ATP-dependent RNA helicase DDX17 [Picoides pubescens] %iden=89.136 %ovlp=85.38 evalue=0.0
ORF2_AMEXTC_0340000020527:402:3041;ORF8_AMEXTC_0340000200322:412:1629;ORF3_AMEXTC_0340000076925:127:720	0	0	XP_005311214.1 stonin-2 isoform X1 [Chrysemys picta bellii] %iden=68.345 %ovlp=99.77 evalue=0.0
ORF189_AMEXTC_0340000182800:6932:4044;ORF3_AMEXTC_0340000083352:387:1091;ORF1_AMEXTC_0340000085779:270:1550	8.25698e-10	4.86682e-12	XP_006135594.1 PREDICTED: cell cycle and apoptosis regulator protein 2 [Pelodiscus sinensis] %iden=52.535 %ovlp=96.37 evalue=0.0
ORF1_AMEXTC_0340000018510:30:2693;ORF12_AMEXTC_0340000144455:529:11;ORF20_AMEXTC_0340000239100:5:1171;ORF7_AMEXTC_0340000091510:88:768	0	0	XP_007058957.1 PREDICTED: transforming growth factor beta receptor type 3 [Chelonia mydas] %iden=70.357 %ovlp=92.68 evalue=0.0
ORF13_AMEXTC_0340000237734:32:2773	0	0	XP_012692372.1 PREDICTED: repetitive proline-rich cell wall protein 2-like [Clupea harengus] %iden=35.602 %ovlp=20.79 evalue=1.04e-07
ORF8_AMEXTC_0340000065448:26:586	1.64366e-11	1.06388e-13	XP_018422969.1 PREDICTED: keratin_ type I cytoskeletal 18 [Nanorana parkeri] %iden=65.591 %ovlp=98.93 evalue=3.71e-74
ORF1_AMEXTC_0340000011793:138:4481;ORF4_AMEXTC_0340000059876:456:1103	0	0	XP_005290016.1 protein NPAT isoform X1 [Chrysemys picta bellii] %iden=43.585 %ovlp=99.65 evalue=0.0
ORF31_AMEXTC_0340000174490:1742:693	0	0	XP_005281166.1 septin-2 [Chrysemys picta bellii] %iden=98.567 %ovlp=99.43 evalue=0.0
ORF19_AMEXTC_0340000041721:16:4020;ORF14_AMEXTC_0340000208526:412:2;ORF1_AMEXTC_0340000208524:528:1262	0	0	XP_019378734.1 PREDICTED: aldehyde oxidase-like isoform X2 [Gavialis gangeticus] %iden=63.474 %ovlp=99.78 evalue=0.0
ORF22_AMEXTC_0340000010693:580:4356;ORF22_AMEXTC_0340000010694:580:4278;ORF22_AMEXTC_0340000031624:580:4227;ORF22_AMEXTC_0340000044055:580:4149;ORF22_AMEXTC_0340000019100:580:4482;ORF22_AMEXTC_0340000023272:580:4404;ORF41_AMEXTC_0340000014898:2:3883;ORF42_AMEXTC_0340000019099:2:3961	4.30767e-14	3.27274e-16	XP_012820907.1 PREDICTED: catenin delta-2 [Xenopus tropicalis] %iden=90.923 %ovlp=99.84 evalue=0.0
ORF13_AMEXTC_0340000058347:34:2349	0	0	OCT77350.1 hypothetical protein XELAEV_18032551mg [Xenopus laevis] %iden=60.892 %ovlp=99.74 evalue=0.0
ORF13_AMEXTC_0340000057805:52:2235	0	0	XP_018100364.1 PREDICTED: eosinophil peroxidase isoform X1 [Xenopus laevis] %iden=67.927 %ovlp=97.94 evalue=0.0
ORF4_AMEXTC_0340000003709:324:3881;ORF4_AMEXTC_0340000003710:324:4118;ORF4_AMEXTC_0340000007793:324:4238;ORF4_AMEXTC_0340000024589:324:4040;ORF4_AMEXTC_0340000032940:324:3944;ORF4_AMEXTC_0340000045350:324:4064	0	0	XP_017952658.1 PREDICTED: inositol hexakisphosphate and diphosphoinositol-pentakisphosphate kinase 2 isoform X7 [Xenopus tropicalis] %iden=88.561 %ovlp=93.59 evalue=0.0
ORF3_AMEXTC_0340000163046:432:2021	8.46034e-07	4.3209e-09	BAD17891.1 glucose-6-phosphate 1-dehydrogenase_ partial [Ambystoma mexicanum] %iden=100.000 %ovlp=88.49 evalue=0.0
ORF5_AMEXTC_0340000046610:166:2676	0	0	XP_021127751.1 cordon-bleu protein-like 1 isoform X3 [Anas platyrhynchos] %iden=43.376 %ovlp=94.27 evalue=0.0
ORF3_AMEXTC_0340000068438:25:402	5.72986e-13	4.0703e-15	XP_018616037.1 PREDICTED: keratin_ type II cytoskeletal 8-like [Scleropages formosus] %iden=33.051 %ovlp=78.57 evalue=0.034
ORF22_AMEXTC_0340000192737:376:1659	0	0	XP_018415852.1 PREDICTED: thioredoxin domain-containing protein 5 [Nanorana parkeri] %iden=71.611 %ovlp=90.42 evalue=0.0
ORF18_AMEXTC_0340000054483:611:1180	0	0	OCA19638.1 hypothetical protein XENTR_v90028523mg [Xenopus tropicalis] %iden=71.739 %ovlp=96.32 evalue=2.75e-86
ORF2_AMEXTC_0340000034813:210:1997;ORF2_AMEXTC_0340000038939:210:2126;ORF3_AMEXTC_0340000143497:540:1421;ORF7_AMEXTC_0340000085986:191:550	0	0	XP_008493597.1 PREDICTED: heterogeneous nuclear ribonucleoprotein Q isoform X3 [Calypte anna] %iden=94.474 %ovlp=93.96 evalue=0.0
ORF1_AMEXTC_0340000067022:84:1601;ORF14_AMEXTC_0340000264998:59:1525	1.81904e-05	8.93249e-08	NP_001292069.1 tubulin alpha-8 chain [Gallus gallus] %iden=98.441 %ovlp=88.54 evalue=0.0
ORF11_AMEXTC_0340000037193:1197:6470;ORF11_AMEXTC_0340000041317:1197:6329;ORF140_AMEXTC_0340000171251:5412:280	0	0	XP_005285658.1 inactive ubiquitin carboxyl-terminal hydrolase 54 isoform X1 [Chrysemys picta bellii] %iden=63.412 %ovlp=98.18 evalue=0.0
ORF1_AMEXTC_0340000061860:66:1583;ORF9_AMEXTC_0340000066901:134:859	2.95541e-13	2.14321e-15	XP_015333248.1 PREDICTED: catalase [Marmota marmota marmota] %iden=83.367 %ovlp=98.22 evalue=0.0
ORF38_AMEXTC_0340000057356:35:2560	0	0	XP_017951799.1 PREDICTED: filamin-A isoform X3 [Xenopus tropicalis] %iden=89.371 %ovlp=84.80 evalue=0.0
ORF1_AMEXTC_0340000026514:0:1712;ORF1_AMEXTC_0340000067017:15:2291;ORF8_AMEXTC_0340000062148:397:2052;ORF16_AMEXTC_0340000058224:1486:2313	0	0	XP_005283833.1 heterogeneous nuclear ribonucleoprotein M [Chrysemys picta bellii] %iden=61.471 %ovlp=92.82 evalue=0.0
ORF46_AMEXTC_0340000040207:892:5721	3.10862e-15	2.56007e-17	XP_019396171.1 PREDICTED: AT-hook-containing transcription factor isoform X2 [Crocodylus porosus] %iden=43.399 %ovlp=93.42 evalue=0.0
ORF16_AMEXTC_0340000167774:58:3144;ORF2_AMEXTC_0340000004002:87:3275;ORF2_AMEXTC_0340000008078:87:3362;ORF10_AMEXTC_0340000127926:329:0	0	0	XP_015352891.1 PREDICTED: transcription termination factor 1 [Marmota marmota marmota] %iden=50.343 %ovlp=42.27 evalue=2.77e-131
ORF1_AMEXTC_0340000002829:90:1967;ORF5_AMEXTC_0340000070383:116:727;ORF3_AMEXTC_0340000103769:214:438;ORF6_AMEXTC_0340000068568:20:322	0	0	XP_002191975.2 PREDICTED: keratin_ type II cytoskeletal cochleal-like [Taeniopygia guttata] %iden=60.736 %ovlp=76.20 evalue=0.0
ORF11_AMEXTC_0340000054796:190:879;ORF11_AMEXTC_0340000080643:92:610	0	0	XP_021081223.1 alpha-globin transcription factor CP2 isoform X3 [Mesocricetus auratus] %iden=94.074 %ovlp=58.26 evalue=9.57e-90
ORF14_AMEXTC_0340000062646:706:1860;ORF4_AMEXTC_0340000093895:1:1029	0	0	XP_006120973.1 PREDICTED: collagen alpha-6(VI) chain-like [Pelodiscus sinensis] %iden=61.345 %ovlp=91.69 evalue=2.43e-144
ORF10_AMEXTC_0340000027683:169:1116;ORF1_AMEXTC_0340000057239:0:1343;ORF10_AMEXTC_0340000069958:104:754;ORF1_AMEXTC_0340000070728:99:749;ORF3_AMEXTC_0340000101092:13:228	4.89941e-13	3.49336e-15	XP_015495796.1 PREDICTED: carbonic anhydrase 5A_ mitochondrial isoform X2 [Parus major] %iden=70.307 %ovlp=92.09 evalue=2.99e-155
ORF2_AMEXTC_0340000059311:117:2789;ORF12_AMEXTC_0340000014009:973:2157;ORF12_AMEXTC_0340000018226:973:2028;ORF12_AMEXTC_0340000022395:973:2121;ORF12_AMEXTC_0340000026607:973:1992	6.75412e-07	3.46569e-09	XP_007501539.1 PREDICTED: sciellin isoform X7 [Monodelphis domestica] %iden=32.990 %ovlp=72.84 evalue=1.31e-92
ORF11_AMEXTC_0340000034445:238:5367	6.78679e-13	4.77676e-15	XP_006036730.1 PREDICTED: regulation of nuclear pre-mRNA domain-containing protein 2 [Alligator sinensis] %iden=59.249 %ovlp=57.89 evalue=0.0
ORF1_AMEXTC_0340000065821:123:536;ORF7_AMEXTC_0340000084459:145:558;ORF9_AMEXTC_0340000069763:143:556;ORF4_AMEXTC_0340000069537:121:441	0.000764239	3.64068e-06	XP_016376032.1 PREDICTED: fatty acid-binding protein_ intestinal-like [Sinocyclocheilus rhinocerous] %iden=74.242 %ovlp=94.93 evalue=3.28e-68
ORF6_AMEXTC_0340000067981:445:1218;ORF7_AMEXTC_0340000149330:2:904	9.02688e-11	5.65152e-13	XP_009558752.1 PREDICTED: 60S ribosomal protein L6 isoform X2 [Cuculus canorus] %iden=81.081 %ovlp=99.22 evalue=4.29e-153
ORF54_AMEXTC_0340000217987:3133:1895	0	0	XP_006002899.1 PREDICTED: type I inositol 1_4_5-trisphosphate 5-phosphatase-like isoform X1 [Latimeria chalumnae] %iden=58.290 %ovlp=93.22 evalue=3.13e-176
ORF38_AMEXTC_0340000051921:326:1636;ORF7_AMEXTC_0340000082485:226:750	9.16937e-09	5.10565e-11	XP_006271966.1 PREDICTED: calpain-11 [Alligator mississippiensis] %iden=76.728 %ovlp=98.17 evalue=0.0
ORF32_AMEXTC_0340000046035:97:591;ORF12_AMEXTC_0340000041904:97:591;ORF1_AMEXTC_0340000066923:135:629;ORF5_AMEXTC_0340000060793:37:531;ORF6_AMEXTC_0340000269374:154:648;ORF7_AMEXTC_0340000123028:56:550;ORF2_AMEXTC_0340000065606:198:608	0	0	XP_019369097.1 PREDICTED: cold-inducible RNA-binding protein isoform X6 [Gavialis gangeticus] %iden=61.310 %ovlp=98.79 evalue=3.02e-48
ORF23_AMEXTC_0340000126550:104:1402	0	0	OCA35464.1 hypothetical protein XENTR_v90014874mg [Xenopus tropicalis] %iden=74.757 %ovlp=93.76 evalue=0.0
ORF24_AMEXTC_0340000003892:343:3663;ORF23_AMEXTC_0340000020564:343:3567;ORF23_AMEXTC_0340000024764:343:3588;ORF23_AMEXTC_0340000033122:343:3642;ORF23_AMEXTC_0340000041399:343:3663;ORF24_AMEXTC_0340000028970:343:3738;ORF24_AMEXTC_0340000045527:343:3759;ORF24_AMEXTC_0340000049632:343:3684;ORF21_AMEXTC_0340000050256:1060:3180;ORF1_AMEXTC_0340000064387:87:1238;ORF22_AMEXTC_0340000228067:1111:74;ORF22…	1.11022e-16	9.80824e-19	XP_012811567.1 PREDICTED: calpastatin isoform X17 [Xenopus tropicalis] %iden=46.045 %ovlp=60.16 evalue=8.51e-139
ORF56_AMEXTC_0340000018786:121:2103;ORF5_AMEXTC_0340000051049:1014:1631	0	0	NP_001080947.1 lamin B2 S homeolog [Xenopus laevis] %iden=73.239 %ovlp=94.25 evalue=0.0
ORF118_AMEXTC_0340000021479:221:9436	4.95924e-10	2.95494e-12	XP_018120983.1 PREDICTED: collagen alpha-1(XII) chain-like [Xenopus laevis] %iden=79.648 %ovlp=99.84 evalue=0.0
ORF7_AMEXTC_0340000066722:155:667	0	0	OCA19638.1 hypothetical protein XENTR_v90028523mg [Xenopus tropicalis] %iden=70.238 %ovlp=97.66 evalue=2.98e-73
ORF2_AMEXTC_0340000058817:285:2885;ORF32_AMEXTC_0340000055158:428:787	0	0	BAA82043.1 alpha1 type II collagen [Cynops pyrrhogaster] %iden=96.651 %ovlp=99.77 evalue=0.0
ORF2_AMEXTC_0340000027784:19:1362	1.72085e-14	1.34755e-16	XP_019509966.1 PREDICTED: myosin-4 [Hipposideros armiger] %iden=76.116 %ovlp=99.78 evalue=0.0
ORF30_AMEXTC_0340000060430:65:1855;ORF6_AMEXTC_0340000006547:148:990	0	0	XP_015278982.1 PREDICTED: hydroperoxide isomerase ALOXE3-like [Gekko japonicus] %iden=54.878 %ovlp=95.64 evalue=0.0
ORF16_AMEXTC_0340000285688:620:36;ORF2_AMEXTC_0340000067409:85:669;ORF4_AMEXTC_0340000071057:50:463;ORF1_AMEXTC_0340000063462:18:407;ORF1_AMEXTC_0340000073472:216:665	0	0	OCA35725.1 hypothetical protein XENTR_v90015099mg [Xenopus tropicalis] %iden=97.423 %ovlp=98.97 evalue=3.32e-134
ORF15_AMEXTC_0340000149512:621:79;ORF1_AMEXTC_0340000065726:48:470	4.95169e-07	2.55625e-09	XP_004282758.1 PREDICTED: 60S ribosomal protein L23 [Orcinus orca] %iden=94.194 %ovlp=82.87 evalue=3.45e-97
ORF3_AMEXTC_0340000012148:237:6635;ORF3_AMEXTC_0340000049599:237:6566;ORF3_AMEXTC_0340000016375:237:6593;ORF3_AMEXTC_0340000041370:237:6524;ORF6_AMEXTC_0340000214930:26:535;ORF7_AMEXTC_0340000214929:26:613	0	0	XP_005303954.1 dedicator of cytokinesis protein 9 isoform X3 [Chrysemys picta bellii] %iden=89.015 %ovlp=99.30 evalue=0.0
ORF14_AMEXTC_0340000066568:59:517;ORF1_AMEXTC_0340000030298:39:542	1.11022e-16	9.80824e-19	XP_023397541.1 LOW QUALITY PROTEIN: cold-inducible RNA-binding protein [Loxodonta africana] %iden=59.524 %ovlp=98.69 evalue=2.13e-46
ORF38_AMEXTC_0340000042417:403:4569;ORF54_AMEXTC_0340000194111:2185:551;ORF67_AMEXTC_0340000194110:2125:551;ORF21_AMEXTC_0340000056609:736:1806	5.9952e-14	4.52786e-16	XP_019408269.1 PREDICTED: histone-lysine N-methyltransferase NSD2 isoform X1 [Crocodylus porosus] %iden=68.948 %ovlp=97.84 evalue=0.0
ORF8_AMEXTC_0340000067103:220:1812	0	0	NP_001081284.1 annexin A2-A [Xenopus laevis] %iden=81.765 %ovlp=63.65 evalue=0.0
ORF35_AMEXTC_0340000121406:2147:102;ORF41_AMEXTC_0340000201555:2412:580	1.08162e-11	7.08487e-14	XP_006111024.1 PREDICTED: plasma protease C1 inhibitor [Pelodiscus sinensis] %iden=41.387 %ovlp=64.81 evalue=8.67e-94
ORF8_AMEXTC_0340000067627:50:808;ORF4_AMEXTC_0340000268759:127:867	0	0	XP_003219624.2 PREDICTED: 60S ribosomal protein L7 [Anolis carolinensis] %iden=85.944 %ovlp=97.63 evalue=3.04e-154
ORF7_AMEXTC_0340000066285:283:588	2.75335e-14	2.12563e-16	NP_001070742.1 uncharacterized protein LOC768128 [Danio rerio] %iden=42.424 %ovlp=96.08 evalue=5.94e-21
ORF3_AMEXTC_0340000080605:26:340	6.32672e-08	3.39198e-10	BAG62382.1 unnamed protein product [Homo sapiens] %iden=80.000 %ovlp=99.05 evalue=1.03e-55
ORF8_AMEXTC_0340000083122:32:436	6.2329e-07	3.20684e-09	CCX80902.1 putative uncharacterized protein [Clostridium sp. CAG:715] %iden=25.424 %ovlp=83.70 evalue=4.3
ORF30_AMEXTC_0340000043980:284:1285;ORF27_AMEXTC_0340000066582:137:1138;ORF1_AMEXTC_0340000250459:81:413	0	0	Q9W7M6.1 RecName: Full=L-lactate dehydrogenase A chain; Short=LDH-A %iden=100.000 %ovlp=99.40 evalue=0.0
ORF17_AMEXTC_0340000060680:23:2485	0	0	XP_012809637.1 PREDICTED: myosin-3 [Xenopus tropicalis] %iden=85.360 %ovlp=98.05 evalue=0.0
ORF15_AMEXTC_0340000013453:38:1030;ORF10_AMEXTC_0340000227252:211:1203;ORF10_AMEXTC_0340000070388:119:802;ORF1_AMEXTC_0340000066306:168:1013;ORF6_AMEXTC_0340000067203:40:687;ORF8_AMEXTC_0340000070788:2:628;ORF9_AMEXTC_0340000070056:134:763;ORF6_AMEXTC_0340000070028:109:633;ORF6_AMEXTC_0340000229904:53:424	0	0	XP_018114911.1 PREDICTED: ribosomal protein SA S homeolog isoform X1 [Xenopus laevis] %iden=92.182 %ovlp=92.45 evalue=0.0
ORF34_AMEXTC_0340000046067:131:1486	0	0	XP_014428187.1 PREDICTED: docking protein 6 isoform X2 [Pelodiscus sinensis] %iden=83.175 %ovlp=93.14 evalue=0.0
ORF54_AMEXTC_0340000180250:1998:412	0	0	OCT87305.1 hypothetical protein XELAEV_18021003mg [Xenopus laevis] %iden=88.802 %ovlp=96.03 evalue=0.0
ORF158_AMEXTC_0340000224201:4817:2652	0	0	OCT83982.1 hypothetical protein XELAEV_18022120mg [Xenopus laevis] %iden=82.138 %ovlp=98.34 evalue=0.0
ORF162_AMEXTC_0340000035816:347:9118;ORF15_AMEXTC_0340000220943:627:1	0	0	XP_014799912.1 PREDICTED: fibrillin-1 isoform X1 [Calidris pugnax] %iden=79.612 %ovlp=98.39 evalue=0.0
ORF2_AMEXTC_0340000061243:486:1676	0	0	OCA31841.1 hypothetical protein XENTR_v90016522mg [Xenopus tropicalis] %iden=61.741 %ovlp=95.21 evalue=3.68e-162
ORF5_AMEXTC_0340000067171:58:525;ORF1_AMEXTC_0340000070307:27:455;ORF1_AMEXTC_0340000070431:21:449;ORF3_AMEXTC_0340000069893:121:549;ORF8_AMEXTC_0340000067612:454:882;ORF9_AMEXTC_0340000070225:23:451;ORF9_AMEXTC_0340000069788:116:526;ORF7_AMEXTC_0340000070870:5:448;ORF1_AMEXTC_0340000069555:135:449;ORF1_AMEXTC_0340000070452:129:392;ORF5_AMEXTC_0340000070269:38:301;ORF3_AMEXTC_0340000070144:82:411…	0	0	BAD30048.1 major alpha globin chain [Ambystoma mexicanum] %iden=100.000 %ovlp=90.38 evalue=5.07e-102
ORF56_AMEXTC_0340000006207:20:5704;ORF35_AMEXTC_0340000231758:1328:669;ORF17_AMEXTC_0340000231760:460:41	1.46883e-13	1.08365e-15	XP_007054866.1 PREDICTED: receptor-type tyrosine-protein phosphatase beta isoform X2 [Chelonia mydas] %iden=74.446 %ovlp=99.89 evalue=0.0
ORF49_AMEXTC_0340000053687:188:721	0	0	BAH12687.1 unnamed protein product [Homo sapiens] %iden=63.314 %ovlp=94.38 evalue=1.57e-65
ORF6_AMEXTC_0340000041891:7:465;ORF2_AMEXTC_0340000046006:7:465	5.29696e-05	2.56814e-07	AAC25492.1 type 1 myosin heavy chain_ partial [Rana pipiens] %iden=88.816 %ovlp=98.69 evalue=2.93e-90
ORF7_AMEXTC_0340000066354:571:1713;ORF22_AMEXTC_0340000267545:383:1507;ORF11_AMEXTC_0340000067223:98:340;ORF1_AMEXTC_0340000083063:99:443	0	0	NP_001076817.1 NADH dehydrogenase [ubiquinone] 1 alpha subcomplex subunit 10_ mitochondrial [Xenopus tropicalis] %iden=67.930 %ovlp=89.50 evalue=6.04e-177
ORF13_AMEXTC_0340000066077:125:658;ORF10_AMEXTC_0340000041652:70:603;ORF27_AMEXTC_0340000224547:671:138;ORF17_AMEXTC_0340000224546:647:138;ORF20_AMEXTC_0340000224545:647:138;ORF1_AMEXTC_0340000070342:108:464	0	0	XP_010081634.1 PREDICTED: cytochrome c oxidase subunit 4 isoform 1_ mitochondrial isoform X2 [Pterocles gutturalis] %iden=72.781 %ovlp=94.38 evalue=6.54e-92
ORF14_AMEXTC_0340000056774:25:933;ORF25_AMEXTC_0340000067100:110:1018;ORF6_AMEXTC_0340000070840:98:628;ORF13_AMEXTC_0340000196126:652:119	0	0	XP_021142271.1 putative methyltransferase DDB_G0268948 isoform X3 [Columba livia] %iden=46.552 %ovlp=95.38 evalue=9.65e-92
ORF41_AMEXTC_0340000182240:1024:6666	0	0	XP_015224267.1 PREDICTED: rho GTPase-activating protein 33 [Lepisosteus oculatus] %iden=56.554 %ovlp=54.65 evalue=0.0
ORF8_AMEXTC_0340000001835:47:748;ORF3_AMEXTC_0340000067408:22:513	0	0	XP_004939740.1 PREDICTED: heterochromatin-associated protein MENT [Gallus gallus] %iden=44.131 %ovlp=88.46 evalue=2.71e-52
ORF15_AMEXTC_0340000000162:217:3159;ORF1_AMEXTC_0340000167161:21:1049	0	0	XP_008176681.1 interferon-induced helicase C domain-containing protein 1 [Chrysemys picta bellii] %iden=61.172 %ovlp=98.98 evalue=0.0
ORF28_AMEXTC_0340000040117:17:2083	0	0	XP_016834063.1 PREDICTED: kininogen-1 isoform X1 [Cricetulus griseus] %iden=29.834 %ovlp=93.03 evalue=1.81e-78
ORF19_AMEXTC_0340000239095:727:2610;ORF3_AMEXTC_0340000239096:672:2555;ORF11_AMEXTC_0340000061864:40:1587	1.11022e-16	9.80824e-19	XP_006129934.1 PREDICTED: plastin-3 [Pelodiscus sinensis] %iden=90.446 %ovlp=99.68 evalue=0.0
ORF1_AMEXTC_0340000059816:30:422	0	0	XP_014412896.1 PREDICTED: keratin_ type II cytoskeletal 72 [Camelus ferus] %iden=55.556 %ovlp=74.05 evalue=9.17e-28
ORF50_AMEXTC_0340000044424:206:2146;ORF2_AMEXTC_0340000072740:118:561;ORF15_AMEXTC_0340000246618:368:0	4.1961e-09	2.38329e-11	XP_006269264.1 PREDICTED: septin-9 isoform X2 [Alligator mississippiensis] %iden=79.216 %ovlp=89.80 evalue=0.0
ORF1_AMEXTC_0340000041262:84:3221;ORF3_AMEXTC_0340000170374:115:357	7.73379e-11	4.86184e-13	KFV87246.1 NEDD4-binding protein 2-like 2 [Struthio camelus australis] %iden=48.897 %ovlp=25.53 evalue=2.92e-72
ORF58_AMEXTC_0340000034670:74:3013	0	0	XP_014724716.1 PREDICTED: vacuolar protein sorting-associated protein 18 homolog [Sturnus vulgaris] %iden=82.341 %ovlp=99.29 evalue=0.0
ORF21_AMEXTC_0340000063500:16:378	0	0	XP_010724046.1 PREDICTED: annexin A1 [Meleagris gallopavo] %iden=65.753 %ovlp=59.50 evalue=2.41e-25
ORF21_AMEXTC_0340000029599:604:4782;ORF21_AMEXTC_0340000037900:604:4677;ORF5_AMEXTC_0340000248143:819:4808;ORF5_AMEXTC_0340000248145:819:4868;ORF5_AMEXTC_0340000248146:819:4934;ORF5_AMEXTC_0340000248144:819:4550;ORF6_AMEXTC_0340000117851:14:487	0	0	XP_005291040.1 partitioning defective 3 homolog isoform X4 [Chrysemys picta bellii] %iden=81.916 %ovlp=99.50 evalue=0.0
ORF86_AMEXTC_0340000048251:8:5701;ORF18_AMEXTC_0340000051161:67:756;ORF34_AMEXTC_0340000057982:296:685	2.78777e-13	2.02548e-15	XP_014127875.1 PREDICTED: myotubularin-related protein 13 isoform X2 [Zonotrichia albicollis] %iden=81.732 %ovlp=98.74 evalue=0.0
ORF22_AMEXTC_0340000017082:190:1260	0	0	NP_001011278.1 alpha-2-HS-glycoprotein precursor [Xenopus tropicalis] %iden=44.940 %ovlp=91.04 evalue=6.15e-80
ORF32_AMEXTC_0340000060931:1361:2203;ORF1_AMEXTC_0340000070797:42:377;ORF2_AMEXTC_0340000066710:57:500;ORF2_AMEXTC_0340000070911:49:297	1.92735e-12	1.32128e-14	XP_006003932.1 PREDICTED: ADP/ATP translocase 2 [Latimeria chalumnae] %iden=90.370 %ovlp=95.73 evalue=0.0
ORF96_AMEXTC_0340000206441:4233:3403	5.52935e-12	3.69138e-14	XP_006008964.1 PREDICTED: heterogeneous nuclear ribonucleoprotein K isoform X1 [Latimeria chalumnae] %iden=70.787 %ovlp=94.22 evalue=9.18e-130
ORF29_AMEXTC_0340000048624:62:466;ORF40_AMEXTC_0340000061941:20:379;ORF5_AMEXTC_0340000069441:61:420;ORF13_AMEXTC_0340000066189:230:589	0	0	XP_017694105.1 PREDICTED: protein S100-A4-like [Lepidothrix coronata] %iden=36.082 %ovlp=71.11 evalue=6.37e-10
ORF16_AMEXTC_0340000061520:1324:1869	0	0	XP_015191940.1 PREDICTED: tropomyosin alpha-3 chain isoform X3 [Lepisosteus oculatus] %iden=79.798 %ovlp=53.85 evalue=2.42e-45
ORF120_AMEXTC_0340000003502:8:5686;ORF120_AMEXTC_0340000041053:8:5662;ORF21_AMEXTC_0340000055831:832:1299	1.01485e-10	6.32301e-13	AAL05591.1 neuron navigator 1 [Homo sapiens] %iden=76.266 %ovlp=97.36 evalue=0.0
ORF73_AMEXTC_0340000031700:104:5035	0	0	XP_018079672.1 PREDICTED: myomesin-1-like isoform X1 [Xenopus laevis] %iden=73.067 %ovlp=97.51 evalue=0.0
ORF14_AMEXTC_0340000051804:157:1338;ORF28_AMEXTC_0340000061392:101:577	0	0	XP_018094512.1 PREDICTED: isocitrate dehydrogenase [NADP] cytoplasmic [Xenopus laevis] %iden=88.776 %ovlp=99.24 evalue=0.0
ORF13_AMEXTC_0340000033910:604:2247	4.04718e-05	1.96844e-07	XP_005994463.1 PREDICTED: copine-6 [Latimeria chalumnae] %iden=80.183 %ovlp=99.27 evalue=0.0
ORF1_AMEXTC_0340000059833:111:1190	0	0	BAN82195.1 hypothetical protein_ partial [Ovophis okinavensis] %iden=85.663 %ovlp=77.22 evalue=1.70e-172
ORF12_AMEXTC_0340000012172:97:4161;ORF145_AMEXTC_0340000242940:4768:704;ORF49_AMEXTC_0340000057039:1619:2119	1.84513e-10	1.12932e-12	XP_005296814.1 KN motif and ankyrin repeat domain-containing protein 1 isoform X2 [Chrysemys picta bellii] %iden=69.049 %ovlp=99.48 evalue=0.0
ORF10_AMEXTC_0340000037027:2004:5651;ORF10_AMEXTC_0340000041165:2004:5585;ORF9_AMEXTC_0340000171519:199:969;ORF5_AMEXTC_0340000074061:172:426	0	0	XP_008166892.1 protocadherin-17 isoform X3 [Chrysemys picta bellii] %iden=78.833 %ovlp=95.31 evalue=0.0
ORF20_AMEXTC_0340000216951:206:1642	0	0	NP_001079714.1 ubiquinol-cytochrome c reductase core protein 1 L homeolog [Xenopus laevis] %iden=77.615 %ovlp=99.58 evalue=0.0
ORF3_AMEXTC_0340000188424:480:2729;ORF4_AMEXTC_0340000056197:711:2345;ORF19_AMEXTC_0340000084569:68:1429;ORF26_AMEXTC_0340000058107:239:940;ORF32_AMEXTC_0340000064766:659:979	0	0	NP_998877.1 DNA replication licensing factor mcm7 [Xenopus tropicalis] %iden=92.211 %ovlp=95.73 evalue=0.0
ORF13_AMEXTC_0340000005632:40:3768;ORF16_AMEXTC_0340000239975:5:1594;ORF9_AMEXTC_0340000239978:2:1252	0	0	XP_020669178.1 integrin alpha-M-like [Pogona vitticeps] %iden=44.098 %ovlp=92.36 evalue=0.0
ORF41_AMEXTC_0340000002252:95:3988;ORF41_AMEXTC_0340000043955:95:3793;ORF38_AMEXTC_0340000006394:95:3733;ORF41_AMEXTC_0340000039816:95:3964;ORF38_AMEXTC_0340000035693:95:3709;ORF41_AMEXTC_0340000031525:95:3769;ORF93_AMEXTC_0340000168337:4160:717;ORF38_AMEXTC_0340000010585:95:3514	6.70536e-09	3.75552e-11	XP_013963892.1 pleckstrin homology domain-containing family A member 5 isoform X26 [Canis lupus familiaris] %iden=72.124 %ovlp=98.46 evalue=0.0
ORF39_AMEXTC_0340000002050:179:1576;ORF50_AMEXTC_0340000214791:641:2038	1.39888e-14	1.10334e-16	BAN16452.1 citrate synthase [Cynops pyrrhogaster] %iden=95.054 %ovlp=99.57 evalue=0.0
ORF1_AMEXTC_0340000072387:33:758	7.42487e-10	4.3865e-12	XP_012377082.1 ovostatin homolog 2 [Dasypus novemcinctus] %iden=42.077 %ovlp=74.79 evalue=1.77e-40
ORF58_AMEXTC_0340000009093:815:4864	1.02438e-07	5.4425e-10	XP_004410309.1 PREDICTED: mitogen-activated protein kinase kinase kinase 5 [Odobenus rosmarus divergens] %iden=80.161 %ovlp=99.48 evalue=0.0
ORF14_AMEXTC_0340000045823:304:933;ORF10_AMEXTC_0340000190833:137:721	0	0	XP_018096178.1 PREDICTED: uncharacterized protein LOC108704227 [Xenopus laevis] %iden=41.622 %ovlp=87.62 evalue=4.81e-34
ORF38_AMEXTC_0340000148697:1650:457	1.7295e-10	1.06365e-12	XP_019387322.1 PREDICTED: 3-ketoacyl-CoA thiolase_ mitochondrial isoform X2 [Crocodylus porosus] %iden=86.398 %ovlp=99.50 evalue=0.0
ORF87_AMEXTC_0340000000933:5:844	2.89768e-14	2.22806e-16	XP_020653054.1 myelin protein P0 [Pogona vitticeps] %iden=68.548 %ovlp=88.21 evalue=7.61e-115
ORF1_AMEXTC_0340000056442:96:1040;ORF9_AMEXTC_0340000150712:247:957;ORF4_AMEXTC_0340000068536:16:285	0	0	NP_776686.1 calpain small subunit 1 [Bos taurus] %iden=77.833 %ovlp=64.13 evalue=2.27e-116
ORF2_AMEXTC_0340000046845:135:3416;ORF46_AMEXTC_0340000060753:2660:3295	0	0	XP_018414374.1 PREDICTED: protein FAM83B [Nanorana parkeri] %iden=53.600 %ovlp=99.63 evalue=0.0
ORF14_AMEXTC_0340000001325:410:1465	0	0	XP_018099885.1 PREDICTED: hyaluronan and proteoglycan link protein 1-like [Xenopus laevis] %iden=83.569 %ovlp=99.43 evalue=0.0
ORF47_AMEXTC_0340000227203:2589:1150	0	0	XP_013057715.1 PREDICTED: selenium-binding protein 1-A-like isoform X2 [Anser cygnoides domesticus] %iden=83.051 %ovlp=97.92 evalue=0.0
ORF3_AMEXTC_0340000003970:567:3500;ORF3_AMEXTC_0340000008051:567:3344	0	0	XP_003230237.2 PREDICTED: ephrin type-B receptor 4 [Anolis carolinensis] %iden=73.347 %ovlp=98.57 evalue=0.0
ORF40_AMEXTC_0340000033620:38:1048;ORF20_AMEXTC_0340000260378:224:1234;ORF1_AMEXTC_0340000066770:72:1082	0	0	XP_019359965.1 PREDICTED: electron transfer flavoprotein subunit alpha_ mitochondrial isoform X2 [Gavialis gangeticus] %iden=86.228 %ovlp=98.81 evalue=0.0
ORF37_AMEXTC_0340000029386:10:1554	0	0	XP_010079055.1 PREDICTED: LIM domain-binding protein 3_ partial [Pterocles gutturalis] %iden=65.076 %ovlp=99.61 evalue=0.0
ORF43_AMEXTC_0340000001631:100:2742;ORF46_AMEXTC_0340000202571:2191:284;ORF31_AMEXTC_0340000202573:1304:0	0	0	XP_005293991.1 PREDICTED: oxysterol-binding protein-related protein 5 isoform X1 [Chrysemys picta bellii] %iden=79.571 %ovlp=99.55 evalue=0.0
ORF37_AMEXTC_0340000164918:1836:217	0	0	XP_008172393.1 phospholipase B-like 1 [Chrysemys picta bellii] %iden=65.849 %ovlp=97.78 evalue=0.0
ORF1_AMEXTC_0340000028403:36:6083;ORF9_AMEXTC_0340000178908:314:0	0	0	XP_005309426.1 protocadherin Fat 4 [Chrysemys picta bellii] %iden=83.861 %ovlp=99.90 evalue=0.0
ORF8_AMEXTC_0340000008867:11:937	0	0	PIO16158.1 hypothetical protein AB205_0005830_ partial [Rana catesbeiana] %iden=48.661 %ovlp=72.17 evalue=1.84e-56
ORF8_AMEXTC_0340000145893:199:1830;ORF18_AMEXTC_0340000054094:16:768;ORF7_AMEXTC_0340000057000:10:624;ORF20_AMEXTC_0340000051429:1642:2262;ORF23_AMEXTC_0340000056213:1621:2241;ORF38_AMEXTC_0340000057190:1895:2515;ORF41_AMEXTC_0340000052893:1670:2608;ORF5_AMEXTC_0340000062166:1311:2048	0	0	OCA25748.1 hypothetical protein XENTR_v90021049mg [Xenopus tropicalis] %iden=81.701 %ovlp=98.53 evalue=0.0
ORF1_AMEXTC_0340000241549:3:1298;ORF13_AMEXTC_0340000050026:982:1485	4.44089e-16	3.8261e-18	NP_989145.1 fructose-1_6-bisphosphatase 1 [Xenopus tropicalis] %iden=86.095 %ovlp=78.01 evalue=0.0
ORF14_AMEXTC_0340000045349:217:1434;ORF3_AMEXTC_0340000065334:237:845	1.0149e-10	6.32301e-13	XP_018620299.1 PREDICTED: interleukin enhancer-binding factor 2 [Scleropages formosus] %iden=86.610 %ovlp=86.21 evalue=0.0
ORF3_AMEXTC_0340000142481:150:728;ORF9_AMEXTC_0340000120265:482:117	0	0	XP_003224996.2 PREDICTED: heat shock protein beta-6 [Anolis carolinensis] %iden=68.156 %ovlp=89.12 evalue=1.41e-73
ORF192_AMEXTC_0340000194720:5867:2316;ORF193_AMEXTC_0340000194722:5945:2316;ORF107_AMEXTC_0340000194721:5810:2316;ORF1_AMEXTC_0340000012639:162:3791;ORF1_AMEXTC_0340000052537:21:536	6.3487e-12	4.22363e-14	XP_008171437.1 guanine nucleotide exchange factor DBS isoform X11 [Chrysemys picta bellii] %iden=78.857 %ovlp=92.82 evalue=0.0
ORF22_AMEXTC_0340000058502:358:723	0	0	XP_005295331.1 profilin-1 [Chrysemys picta bellii] %iden=54.098 %ovlp=49.18 evalue=2.80e-13
ORF23_AMEXTC_0340000130248:793:377;ORF4_AMEXTC_0340000201821:278:33;ORF5_AMEXTC_0340000200926:20:235	0	0	XP_008693976.1 PREDICTED: histone H2B type 2-F-like isoform X1 [Ursus maritimus] %iden=93.798 %ovlp=92.09 evalue=6.35e-83
ORF32_AMEXTC_0340000028470:190:1203;ORF16_AMEXTC_0340000065599:110:964;ORF32_AMEXTC_0340000032631:190:1203;ORF3_AMEXTC_0340000135186:360:1373;ORF3_AMEXTC_0340000135187:360:1373;ORF34_AMEXTC_0340000056368:164:1072;ORF20_AMEXTC_0340000053809:1036:1518;ORF7_AMEXTC_0340000068328:71:589;ORF18_AMEXTC_0340000062903:259:699	1.11022e-16	9.80824e-19	XP_005295929.1 heterogeneous nuclear ribonucleoprotein A/B isoform X1 [Chrysemys picta bellii] %iden=70.725 %ovlp=99.41 evalue=4.27e-142
ORF1_AMEXTC_0340000031557:45:3257	0	0	XP_005312969.1 ceruloplasmin [Chrysemys picta bellii] %iden=64.052 %ovlp=99.16 evalue=0.0
ORF1_AMEXTC_0340000003371:51:5942;ORF1_AMEXTC_0340000045049:51:5990;ORF1_AMEXTC_0340000036784:51:5879;ORF1_AMEXTC_0340000028477:51:5843;ORF1_AMEXTC_0340000015923:51:5897;ORF1_AMEXTC_0340000028476:51:5849;ORF1_AMEXTC_0340000049137:51:5786;ORF1_AMEXTC_0340000007483:51:5750;ORF1_AMEXTC_0340000011669:51:5921;ORF1_AMEXTC_0340000040922:51:5885;ORF1_AMEXTC_0340000020103:51:5822;ORF1_AMEXTC_0340000028478…	8.65974e-15	6.94472e-17	XP_014121504.1 PREDICTED: ankyrin-2 isoform X21 [Zonotrichia albicollis] %iden=85.321 %ovlp=99.80 evalue=0.0
ORF17_AMEXTC_0340000040154:230:1642	0	0	XP_014431826.1 PREDICTED: PDZ and LIM domain protein 5 isoform X5 [Pelodiscus sinensis] %iden=50.099 %ovlp=98.51 evalue=1.93e-128
ORF3_AMEXTC_0340000000847:348:1448	0	0	XP_018104059.1 PREDICTED: fibromodulin-like [Xenopus laevis] %iden=64.011 %ovlp=98.64 evalue=8.78e-176
ORF12_AMEXTC_0340000010147:25:4488	5.94494e-11	3.76201e-13	XP_007058949.1 PREDICTED: coiled-coil domain-containing protein 18 [Chelonia mydas] %iden=50.749 %ovlp=97.11 evalue=0.0
ORF31_AMEXTC_0340000031164:10:1245;ORF27_AMEXTC_0340000043590:10:1245	8.39262e-12	5.55441e-14	XP_006009586.1 PREDICTED: neurofilament light polypeptide-like [Latimeria chalumnae] %iden=76.826 %ovlp=95.63 evalue=0.0
ORF1_AMEXTC_0340000047018:108:4136;ORF6_AMEXTC_0340000087445:451:804	0	0	XP_019341684.1 PREDICTED: YEATS domain-containing protein 2 isoform X3 [Alligator mississippiensis] %iden=68.215 %ovlp=98.88 evalue=0.0
ORF1_AMEXTC_0340000036471:258:812	0	0	XP_018091469.1 PREDICTED: titin-like isoform X30 [Xenopus laevis] %iden=86.486 %ovlp=99.46 evalue=1.03e-107
ORF37_AMEXTC_0340000056997:80:1015;ORF1_AMEXTC_0340000057690:99:653	8.27213e-07	4.2276e-09	XP_006008964.1 PREDICTED: heterogeneous nuclear ribonucleoprotein K isoform X1 [Latimeria chalumnae] %iden=92.620 %ovlp=86.22 evalue=1.04e-178
ORF27_AMEXTC_0340000012201:319:6387;ORF21_AMEXTC_0340000247503:263:0	0	0	XP_007058407.1 PREDICTED: uncharacterized protein KIAA1671 homolog [Chelonia mydas] %iden=29.919 %ovlp=65.84 evalue=3.17e-94
ORF13_AMEXTC_0340000125938:1163:0	0	0	KFZ46989.1 Neuroblast differentiation-associated protein AHNAK_ partial [Antrostomus carolinensis] %iden=62.105 %ovlp=96.65 evalue=3.97e-144
ORF16_AMEXTC_0340000060732:452:1081	0	0	XP_016070582.1 PREDICTED: keratin_ type I cytoskeletal 24 [Miniopterus natalensis] %iden=75.676 %ovlp=87.62 evalue=7.82e-95
ORF54_AMEXTC_0340000054221:557:1906	0	0	XP_009879233.1 PREDICTED: transketolase isoform X2 [Charadrius vociferus] %iden=78.604 %ovlp=98.44 evalue=0.0
ORF45_AMEXTC_0340000246011:2438:840	0	0	OCA41510.1 hypothetical protein XENTR_v90008566mg [Xenopus tropicalis] %iden=90.943 %ovlp=99.25 evalue=0.0
ORF8_AMEXTC_0340000293229:397:1752	0	0	XP_005304790.1 PREDICTED: cytochrome b-c1 complex subunit 2_ mitochondrial [Chrysemys picta bellii] %iden=74.836 %ovlp=99.56 evalue=0.0
ORF7_AMEXTC_0340000066686:133:1500;ORF3_AMEXTC_0340000070191:37:348	0	0	XP_003768263.1 keratin_ type I cytoskeletal 42 [Sarcophilus harrisii] %iden=66.667 %ovlp=99.34 evalue=0.0
ORF12_AMEXTC_0340000204140:124:3759;ORF21_AMEXTC_0340000065619:59:676;ORF9_AMEXTC_0340000204139:124:1314;ORF3_AMEXTC_0340000069039:378:614	3.63359e-09	2.07458e-11	AGG81571.1 reticulon 4 isoform A [Ambystoma mexicanum] %iden=100.000 %ovlp=92.90 evalue=0.0
ORF54_AMEXTC_0340000256858:2113:1190;ORF10_AMEXTC_0340000066364:187:1011	6.66134e-16	5.68156e-18	XP_007518026.1 PREDICTED: LOW QUALITY PROTEIN: serine/arginine-rich splicing factor 9-like [Erinaceus europaeus] %iden=85.167 %ovlp=67.53 evalue=2.92e-120
ORF1_AMEXTC_0340000020164:75:1253	0	0	XP_007440431.1 PREDICTED: serpin B5 [Python bivittatus] %iden=57.600 %ovlp=95.17 evalue=9.18e-154
ORF56_AMEXTC_0340000009955:35:3991;ORF104_AMEXTC_0340000247968:4976:2241;ORF1_AMEXTC_0340000063539:27:605	0	0	XP_005292209.1 A-kinase anchor protein 2 isoform X3 [Chrysemys picta bellii] %iden=64.560 %ovlp=99.85 evalue=0.0
ORF45_AMEXTC_0340000036917:826:6060;ORF12_AMEXTC_0340000194525:7:2904;ORF4_AMEXTC_0340000116684:11:427	0	0	XP_008174141.1 PREDICTED: LOW QUALITY PROTEIN: signal-induced proliferation-associated 1-like protein 3 [Chrysemys picta bellii] %iden=71.194 %ovlp=99.89 evalue=0.0
ORF2_AMEXTC_0340000020132:264:2690	0	0	XP_015270687.1 PREDICTED: transitional endoplasmic reticulum ATPase-like [Gekko japonicus] %iden=91.111 %ovlp=99.75 evalue=0.0
ORF15_AMEXTC_0340000051494:526:1272;ORF1_AMEXTC_0340000071015:0:485	0	0	XP_007071377.1 PREDICTED: tropomyosin alpha-4 chain-like isoform X5 [Chelonia mydas] %iden=93.548 %ovlp=99.20 evalue=5.52e-154
ORF15_AMEXTC_0340000062860:1120:2241;ORF53_AMEXTC_0340000146074:2550:1429;ORF3_AMEXTC_0340000070236:244:807	0	0	PIO32947.1 hypothetical protein AB205_0156750 [Rana catesbeiana] %iden=85.255 %ovlp=99.47 evalue=0.0
ORF77_AMEXTC_0340000161459:2971:563	0	0	NP_001083114.1 uncharacterized protein LOC398753 precursor [Xenopus laevis] %iden=86.335 %ovlp=99.75 evalue=0.0
ORF89_AMEXTC_0340000123675:3511:1745;ORF18_AMEXTC_0340000051626:628:1104	7.9603e-14	5.98246e-16	XP_007943463.1 PREDICTED: ezrin isoform X1 [Orycteropus afer afer] %iden=84.041 %ovlp=99.66 evalue=0.0
ORF139_AMEXTC_0340000132636:2793:508	0	0	NP_001085618.1 hydroxyacyl-CoA dehydrogenase trifunctional multienzyme complex subunit alpha S homeolog [Xenopus laevis] %iden=82.245 %ovlp=99.74 evalue=0.0
ORF81_AMEXTC_0340000178406:3796:1697	0	0	NP_001080443.1 acyl-CoA synthetase long chain family member 1 protein S homeolog [Xenopus laevis] %iden=81.402 %ovlp=99.71 evalue=0.0
ORF11_AMEXTC_0340000123887:13:1818;ORF23_AMEXTC_0340000123888:20:1825;ORF30_AMEXTC_0340000186086:1946:156;ORF30_AMEXTC_0340000186087:1899:355;ORF24_AMEXTC_0340000186088:1578:355	9.77018e-12	6.43273e-14	CAO82107.1 immunoglobulin heavy chain constant region IgX_ partial [Ambystoma mexicanum] %iden=99.344 %ovlp=75.75 evalue=0.0
ORF3_AMEXTC_0340000006656:124:450	0	0	PNI82386.1 ACTA2 isoform 1_ partial [Pan troglodytes] %iden=96.330 %ovlp=99.08 evalue=9.84e-76
ORF14_AMEXTC_0340000226402:319:2922	0	0	XP_006116366.2 PREDICTED: glycogen phosphorylase_ liver form isoform X2 [Pelodiscus sinensis] %iden=87.705 %ovlp=98.16 evalue=0.0
ORF166_AMEXTC_0340000179215:3869:894;ORF125_AMEXTC_0340000179216:3890:894;ORF10_AMEXTC_0340000111902:295:2	5.55112e-16	4.76652e-18	XP_019524051.1 PREDICTED: serine/threonine-protein kinase PRP4 homolog isoform X1 [Hipposideros armiger] %iden=80.400 %ovlp=99.80 evalue=0.0
ORF1_AMEXTC_0340000065541:27:1103;ORF1_AMEXTC_0340000070833:111:398;ORF1_AMEXTC_0340000069375:45:332	0	0	XP_005297802.1 annexin A1 [Chrysemys picta bellii] %iden=65.924 %ovlp=87.19 evalue=2.96e-144
ORF3_AMEXTC_0340000067117:295:996	0	0	XP_019395102.1 PREDICTED: protein-glutamine gamma-glutamyltransferase E-like isoform X2 [Crocodylus porosus] %iden=47.642 %ovlp=90.17 evalue=1.77e-61
ORF5_AMEXTC_0340000008248:711:4988;ORF2_AMEXTC_0340000068056:100:801;ORF48_AMEXTC_0340000166023:956:4489;ORF4_AMEXTC_0340000166021:909:4442;ORF4_AMEXTC_0340000166022:909:4622	3.88578e-15	3.16938e-17	XP_008168871.1 erbin isoform X2 [Chrysemys picta bellii] %iden=77.856 %ovlp=98.04 evalue=0.0
ORF5_AMEXTC_0340000007299:55:780	0	0	XP_018094269.1 PREDICTED: nebulin-like [Xenopus laevis] %iden=81.405 %ovlp=99.59 evalue=1.63e-131
ORF3_AMEXTC_0340000046744:249:1745	1.17643e-11	7.69267e-14	XP_004915909.1 PREDICTED: alpha-internexin [Xenopus tropicalis] %iden=71.488 %ovlp=96.39 evalue=0.0
ORF113_AMEXTC_0340000250114:6621:1441;ORF14_AMEXTC_0340000250115:586:35	0	0	XP_018411335.1 PREDICTED: complement C4-like [Nanorana parkeri] %iden=46.284 %ovlp=97.86 evalue=0.0
ORF5_AMEXTC_0340000010084:163:951;ORF9_AMEXTC_0340000014265:146:847	0	0	NP_057683.1 myozenin-2 [Homo sapiens] %iden=64.015 %ovlp=99.24 evalue=6.29e-118
ORF4_AMEXTC_0340000268437:10:780	0	0	XP_017353814.1 PREDICTED: protein deglycase DJ-1 isoform X1 [Cebus capucinus imitator] %iden=84.127 %ovlp=73.15 evalue=6.61e-111
ORF22_AMEXTC_0340000066878:170:619	0	0	XP_022517811.1 calmodulin-like [Astyanax mexicanus] %iden=96.644 %ovlp=98.67 evalue=6.12e-102
ORF18_AMEXTC_0340000266565:235:5379	0.000208525	1.00148e-06	XP_005300684.1 ras GTPase-activating-like protein IQGAP1 isoform X1 [Chrysemys picta bellii] %iden=86.867 %ovlp=96.68 evalue=0.0
ORF35_AMEXTC_0340000033862:86:2425;ORF24_AMEXTC_0340000062196:1567:2058	0	0	XP_015272414.1 PREDICTED: heat shock protein HSP 90-beta [Gekko japonicus] %iden=91.896 %ovlp=93.21 evalue=0.0
ORF3_AMEXTC_0340000018168:321:1064;ORF59_AMEXTC_0340000147435:2935:2192	3.63553e-10	2.17979e-12	NP_001072309.1 14-3-3 protein gamma [Xenopus tropicalis] %iden=99.595 %ovlp=99.19 evalue=0.0
ORF42_AMEXTC_0340000205723:1525:266	0	0	XP_007059756.1 PREDICTED: acetyl-CoA acetyltransferase_ mitochondrial [Chelonia mydas] %iden=86.893 %ovlp=97.86 evalue=0.0
ORF1_AMEXTC_0340000066520:234:893;ORF8_AMEXTC_0340000207145:468:28	3.14297e-09	1.80388e-11	XP_015677208.1 PREDICTED: glutathione S-transferase Mu 1-like [Protobothrops mucrosquamatus] %iden=73.059 %ovlp=99.09 evalue=1.37e-117
ORF20_AMEXTC_0340000002534:154:4947;ORF1_AMEXTC_0340000241104:3:596	9.99201e-16	8.46571e-18	XP_015277157.1 PREDICTED: disco-interacting protein 2 homolog B_ partial [Gekko japonicus] %iden=90.663 %ovlp=97.06 evalue=0.0
ORF3_AMEXTC_0340000002492:32:433	0	0	XP_011885476.1 PREDICTED: glycogen phosphorylase_ brain form-like isoform X1 [Cercocebus atys] %iden=94.667 %ovlp=55.22 evalue=1.01e-45
ORF2_AMEXTC_0340000028140:351:1805	0	0	NP_001001235.1 peripherin [Xenopus tropicalis] %iden=77.681 %ovlp=93.61 evalue=0.0
ORF8_AMEXTC_0340000016727:193:885;ORF15_AMEXTC_0340000066040:98:790;ORF4_AMEXTC_0340000067300:100:525	3.37064e-13	2.4305e-15	XP_008490398.1 PREDICTED: myosin light chain 3 [Calypte anna] %iden=81.865 %ovlp=82.68 evalue=1.18e-112
ORF1_AMEXTC_0340000001756:3:725	0	0	OCA13872.1 hypothetical protein XENTR_v900289262mg_ partial [Xenopus tropicalis] %iden=87.500 %ovlp=98.34 evalue=3.07e-150
ORF10_AMEXTC_0340000032204:265:1338;ORF10_AMEXTC_0340000036343:265:1563;ORF10_AMEXTC_0340000044630:265:1419;ORF10_AMEXTC_0340000040486:265:1644;ORF2_AMEXTC_0340000079192:340:777	4.55191e-15	3.69693e-17	XP_017952317.1 PREDICTED: zinc finger protein 185 [Xenopus tropicalis] %iden=59.880 %ovlp=46.37 evalue=1.88e-48
ORF35_AMEXTC_0340000153716:1179:148	1.11022e-16	9.80824e-19	XP_005020724.2 cornulin-like [Anas platyrhynchos] %iden=30.366 %ovlp=50.00 evalue=1.05e-10
ORF2_AMEXTC_0340000010749:243:2201;ORF20_AMEXTC_0340000137797:389:2287;ORF5_AMEXTC_0340000066375:259:2190;ORF2_AMEXTC_0340000014953:243:1475;ORF15_AMEXTC_0340000070688:62:1048;ORF6_AMEXTC_0340000062515:1113:2123	1.57936e-11	1.02486e-13	Q61656.2 RecName: Full=Probable ATP-dependent RNA helicase DDX5; AltName: Full=DEAD box RNA helicase DEAD1; Short=mDEAD1; AltName: Full=DEAD box protein 5; AltName: Full=RNA helicase p68 %iden=75.610 %ovlp=99.69 evalue=0.0
ORF21_AMEXTC_0340000164039:509:1885	0	0	XP_014346416.1 PREDICTED: glial fibrillary acidic protein-like isoform X2 [Latimeria chalumnae] %iden=70.842 %ovlp=99.56 evalue=0.0
ORF3_AMEXTC_0340000057684:420:1355	0	0	XP_008176184.1 PREDICTED: vitronectin [Chrysemys picta bellii] %iden=59.684 %ovlp=80.77 evalue=3.95e-95
ORF2_AMEXTC_0340000135154:240:1826;ORF12_AMEXTC_0340000064503:70:1353	1.08247e-13	8.07172e-16	NP_001089889.1 aldehyde dehydrogenase 6 family member A1 L homeolog [Xenopus laevis] %iden=84.848 %ovlp=99.62 evalue=0.0
ORF10_AMEXTC_0340000227270:5:1012	4.50817e-12	3.02814e-14	XP_007666682.1 PREDICTED: collagen alpha-3(VI) chain [Ornithorhynchus anatinus] %iden=68.155 %ovlp=99.70 evalue=1.11e-146
ORF29_AMEXTC_0340000053057:1037:2074;ORF2_AMEXTC_0340000061598:885:1655;ORF30_AMEXTC_0340000053451:1388:1867	8.61533e-14	6.46205e-16	XP_017911974.1 PREDICTED: sciellin isoform X5 [Capra hircus] %iden=26.211 %ovlp=97.40 evalue=1.04e-15
ORF24_AMEXTC_0340000002314:215:1387	0	0	XP_013917059.1 PREDICTED: apovitellenin-1-like [Thamnophis sirtalis] %iden=28.235 %ovlp=21.48 evalue=0.007
ORF2_AMEXTC_0340000015832:96:674;ORF14_AMEXTC_0340000170355:152:730	0	0	XP_023648997.1 C-type lectin lectoxin-Thr1-like [Paramormyrops kingsleyae] %iden=35.135 %ovlp=90.67 evalue=7.68e-32
ORF27_AMEXTC_0340000063129:356:2164;ORF7_AMEXTC_0340000073496:20:595	0	0	P20233.3 RecName: Full=Serotransferrin-A; Flags: Precursor %iden=56.679 %ovlp=91.38 evalue=0.0
ORF2_AMEXTC_0340000056560:219:2042	0	0	XP_018093530.1 PREDICTED: matrilin-4-like isoform X3 [Xenopus laevis] %iden=69.154 %ovlp=98.19 evalue=0.0
ORF2_AMEXTC_0340000042071:117:1307;ORF2_AMEXTC_0340000037941:117:1307;ORF16_AMEXTC_0340000164798:140:1039	0	0	BAD17890.1 fructose-bisphosphate aldolase C_ partial [Ambystoma mexicanum] %iden=100.000 %ovlp=83.12 evalue=0.0
ORF56_AMEXTC_0340000225732:8:5698;ORF19_AMEXTC_0340000049441:13:4293	0	0	XP_013817039.1 PREDICTED: LOW QUALITY PROTEIN: centrosome-associated protein CEP250 [Apteryx australis mantelli] %iden=26.073 %ovlp=92.73 evalue=2.21e-60
ORF109_AMEXTC_0340000164360:4051:2036;ORF10_AMEXTC_0340000248478:327:40;ORF1_AMEXTC_0340000070410:132:356	2.22045e-16	1.93484e-18	XP_020668456.1 heat shock cognate 71 kDa protein-like isoform X1 [Pogona vitticeps] %iden=96.242 %ovlp=90.92 evalue=0.0
ORF2_AMEXTC_0340000066413:351:2927;ORF1_AMEXTC_0340000107374:18:359;ORF2_AMEXTC_0340000072046:276:515	0	0	XP_006017577.1 PREDICTED: elongation factor 2 [Alligator sinensis] %iden=95.105 %ovlp=99.77 evalue=0.0
ORF12_AMEXTC_0340000129040:116:727;ORF9_AMEXTC_0340000066068:155:766	0	0	XP_003896411.1 sorcin isoform X3 [Papio anubis] %iden=81.868 %ovlp=88.24 evalue=3.38e-109
ORF21_AMEXTC_0340000000225:116:1618	0	0	XP_006130356.1 PREDICTED: pleckstrin homology domain-containing family D member 1 isoform X2 [Pelodiscus sinensis] %iden=79.022 %ovlp=97.41 evalue=0.0
ORF1_AMEXTC_0340000031198:36:1391	0	0	XP_018124324.1 PREDICTED: tyrosinase [Xenopus laevis] %iden=30.396 %ovlp=98.23 evalue=1.48e-68
ORF23_AMEXTC_0340000041608:149:1402;ORF8_AMEXTC_0340000065591:100:1371;ORF6_AMEXTC_0340000166945:430:1260;ORF32_AMEXTC_0340000121623:1560:538;ORF31_AMEXTC_0340000051656:197:910;ORF13_AMEXTC_0340000068031:290:1240;ORF5_AMEXTC_0340000083846:256:510;ORF12_AMEXTC_0340000052303:2163:2480;ORF6_AMEXTC_0340000068259:8:523	0	0	KQL32298.1 heterogeneous nuclear ribonucleoprotein K isoform X2 [Amazona aestiva] %iden=87.500 %ovlp=99.52 evalue=0.0
ORF1_AMEXTC_0340000000945:24:2030	0	0	XP_008176889.1 PREDICTED: nck-associated protein 5 isoform X1 [Chrysemys picta bellii] %iden=54.805 %ovlp=96.56 evalue=0.0
ORF27_AMEXTC_0340000002378:404:5587;ORF26_AMEXTC_0340000044077:404:5377;ORF26_AMEXTC_0340000048199:404:5119;ORF2_AMEXTC_0340000143030:64:315	0	0	XP_018088697.1 PREDICTED: collagen alpha-2(XI) chain-like isoform X3 [Xenopus laevis] %iden=78.678 %ovlp=96.70 evalue=0.0
ORF1_AMEXTC_0340000027333:63:4691;ORF36_AMEXTC_0340000053226:131:1504	1.11722e-12	7.74927e-15	XP_005310991.1 PREDICTED: DNA excision repair protein ERCC-6-like [Chrysemys picta bellii] %iden=70.802 %ovlp=50.75 evalue=0.0
ORF172_AMEXTC_0340000131159:2986:1634	0	0	AAH43955.1 Gdi2-prov protein [Xenopus laevis] %iden=88.789 %ovlp=98.67 evalue=0.0
ORF8_AMEXTC_0340000005068:4:570;ORF4_AMEXTC_0340000009222:4:570	3.57727e-09	2.04395e-11	AAI16556.1 Zgc:153867 protein_ partial [Danio rerio] %iden=80.255 %ovlp=82.54 evalue=3.33e-91
ORF8_AMEXTC_0340000084801:922:2685	1.11022e-16	9.80824e-19	NP_001001244.1 myosin_ heavy chain 4_ skeletal muscle [Xenopus tropicalis] %iden=90.273 %ovlp=99.49 evalue=0.0
ORF38_AMEXTC_0340000028530:14:3580;ORF37_AMEXTC_0340000032681:14:3460	1.11022e-16	9.80824e-19	XP_019347513.1 PREDICTED: calcium-dependent secretion activator 2 isoform X2 [Alligator mississippiensis] %iden=87.963 %ovlp=99.83 evalue=0.0
ORF13_AMEXTC_0340000194597:787:1530;ORF14_AMEXTC_0340000038525:556:1299;ORF18_AMEXTC_0340000066941:161:904	0	0	XP_005288677.1 14-3-3 protein eta [Chrysemys picta bellii] %iden=96.761 %ovlp=99.19 evalue=2.72e-177
ORF24_AMEXTC_0340000268476:218:2017	0	0	NP_001001251.1 phosphoglucomutase-1 [Xenopus tropicalis] %iden=91.281 %ovlp=93.50 evalue=0.0
ORF16_AMEXTC_0340000003075:358:2223;ORF17_AMEXTC_0340000028150:358:2454;ORF17_AMEXTC_0340000032342:358:2355;ORF18_AMEXTC_0340000036483:358:2601;ORF16_AMEXTC_0340000015601:358:2313;ORF17_AMEXTC_0340000028149:358:2445;ORF17_AMEXTC_0340000044758:358:2559;ORF18_AMEXTC_0340000036484:358:2691;ORF13_AMEXTC_0340000058815:133:1638;ORF6_AMEXTC_0340000066273:130:537	0	0	XP_014131017.1 PREDICTED: actin-binding LIM protein 1 isoform X19 [Zonotrichia albicollis] %iden=88.443 %ovlp=99.68 evalue=0.0
ORF52_AMEXTC_0340000002624:338:5239	0	0	XP_014456522.1 PREDICTED: protein SCAF11 [Alligator mississippiensis] %iden=41.787 %ovlp=23.81 evalue=6.96e-60
ORF4_AMEXTC_0340000043518:130:462;ORF4_AMEXTC_0340000067157:115:447	0	0	P02616.1 RecName: Full=Parvalbumin beta %iden=81.481 %ovlp=96.40 evalue=1.65e-54
ORF21_AMEXTC_0340000011059:7:1251	0	0	XP_005026369.2 opticin isoform X1 [Anas platyrhynchos] %iden=58.449 %ovlp=86.75 evalue=6.83e-139
ORF11_AMEXTC_0340000056512:469:2475	0	0	OCA32131.1 hypothetical protein XENTR_v900167461mg_ partial [Xenopus tropicalis] %iden=41.404 %ovlp=95.96 evalue=3.12e-143
ORF63_AMEXTC_0340000157743:3036:667;ORF34_AMEXTC_0340000062452:1742:2569	0	0	XP_012406425.1 matrin-3 isoform X1 [Sarcophilus harrisii] %iden=59.451 %ovlp=99.62 evalue=0.0
ORF31_AMEXTC_0340000037307:148:5850;ORF19_AMEXTC_0340000194446:320:1681;ORF2_AMEXTC_0340000194439:324:1820;ORF3_AMEXTC_0340000194441:408:1856;ORF11_AMEXTC_0340000194442:320:841;ORF18_AMEXTC_0340000194448:320:1807	0	0	XP_019580343.1 PREDICTED: uncharacterized protein C10orf12 isoform X1 [Rhinolophus sinicus] %iden=48.875 %ovlp=30.72 evalue=4.44e-136
ORF8_AMEXTC_0340000018996:190:753;ORF8_AMEXTC_0340000083844:118:681	7.61324e-12	5.0561e-14	XP_006115751.1 PREDICTED: troponin I_ slow skeletal muscle [Pelodiscus sinensis] %iden=86.631 %ovlp=98.94 evalue=2.84e-112
ORF2_AMEXTC_0340000050542:435:1097	0	0	XP_007066747.1 PREDICTED: LOW QUALITY PROTEIN: collagen alpha-2(VI) chain [Chelonia mydas] %iden=56.039 %ovlp=89.14 evalue=1.01e-56
ORF1_AMEXTC_0340000035592:85:699	0	0	AAA65085.1 myosin II nonmuscle_ partial [Rana catesbeiana] %iden=84.390 %ovlp=99.51 evalue=7.69e-128
ORF43_AMEXTC_0340000057401:1088:1714	0	0	PIO37004.1 Pyruvate kinase PKM [Rana catesbeiana] %iden=84.127 %ovlp=59.81 evalue=6.09e-67
ORF23_AMEXTC_0340000039332:16:3168;ORF4_AMEXTC_0340000083137:16:666	0	0	XP_007894232.1 PREDICTED: otoancorin-like [Callorhinchus milii] %iden=35.367 %ovlp=96.00 evalue=0.0
ORF31_AMEXTC_0340000275186:1615:185;ORF4_AMEXTC_0340000079196:490:1281;ORF1_AMEXTC_0340000079197:6:368	0	0	XP_018422969.1 PREDICTED: keratin_ type I cytoskeletal 18 [Nanorana parkeri] %iden=68.736 %ovlp=90.99 evalue=0.0
ORF97_AMEXTC_0340000016002:50:8038	8.03121e-07	4.10722e-09	XP_007068085.1 PREDICTED: LOW QUALITY PROTEIN: nesprin-2 [Chelonia mydas] %iden=54.650 %ovlp=99.85 evalue=0.0
ORF9_AMEXTC_0340000214193:235:1578	0	0	XP_006025545.1 PREDICTED: alpha-1-antitrypsin-like [Alligator sinensis] %iden=49.657 %ovlp=97.32 evalue=2.15e-153
ORF55_AMEXTC_0340000184702:2131:1169;ORF13_AMEXTC_0340000083653:20:850	1.22052e-05	6.03215e-08	NP_001011219.1 enoyl-CoA delta isomerase 1_ mitochondrial [Xenopus tropicalis] %iden=68.439 %ovlp=92.83 evalue=3.53e-150
ORF1_AMEXTC_0340000028187:126:2438	0	0	XP_020669409.1 tenascin-X-like [Pogona vitticeps] %iden=57.642 %ovlp=99.22 evalue=0.0
ORF32_AMEXTC_0340000140651:296:2845	0	0	XP_018414639.1 PREDICTED: major vault protein isoform X1 [Nanorana parkeri] %iden=80.285 %ovlp=98.94 evalue=0.0
ORF1_AMEXTC_0340000020525:6:1325;ORF6_AMEXTC_0340000178502:35:526	5.88418e-15	4.75876e-17	NP_001274490.1 heat shock-related 70 kDa protein 2 [Pelodiscus sinensis] %iden=91.364 %ovlp=99.77 evalue=0.0
ORF2_AMEXTC_0340000021820:186:4928;ORF2_AMEXTC_0340000034404:186:4181;ORF34_AMEXTC_0340000026042:161:2494;ORF10_AMEXTC_0340000119391:137:1054;ORF1_AMEXTC_0340000053144:132:725	0	0	XP_012817931.1 PREDICTED: complement factor H-like isoform X1 [Xenopus tropicalis] %iden=33.380 %ovlp=87.48 evalue=0.0
ORF14_AMEXTC_0340000062960:620:1414	0	0	XP_015282396.1 PREDICTED: tubulin alpha-1D chain [Gekko japonicus] %iden=98.485 %ovlp=99.25 evalue=0.0
ORF1_AMEXTC_0340000155806:96:887	0	0	XP_005282702.1 NADH dehydrogenase [ubiquinone] flavoprotein 2_ mitochondrial [Chrysemys picta bellii] %iden=82.449 %ovlp=92.42 evalue=7.09e-152
ORF13_AMEXTC_0340000027853:136:3699;ORF4_AMEXTC_0340000227369:25:1740;ORF1_AMEXTC_0340000227370:15:506	0	0	XP_018422828.1 PREDICTED: cytoplasmic dynein 2 heavy chain 1 [Nanorana parkeri] %iden=84.441 %ovlp=99.83 evalue=0.0
ORF53_AMEXTC_0340000047506:149:4909;ORF1_AMEXTC_0340000223724:46:369;ORF30_AMEXTC_0340000135208:1282:2	2.55351e-15	2.11888e-17	XP_013810137.1 PREDICTED: RB1-inducible coiled-coil protein 1 isoform X2 [Apteryx australis mantelli] %iden=76.562 %ovlp=99.87 evalue=0.0
ORF1_AMEXTC_0340000052104:81:1685;ORF51_AMEXTC_0340000182576:1724:120;ORF7_AMEXTC_0340000067907:110:463	0	0	XP_007432373.1 PREDICTED: copine-3 [Python bivittatus] %iden=80.150 %ovlp=99.63 evalue=0.0
ORF39_AMEXTC_0340000044450:89:1831	0	0	NP_001011138.1 glutamate dehydrogenase 1_ mitochondrial [Xenopus tropicalis] %iden=94.074 %ovlp=92.08 evalue=0.0
ORF2_AMEXTC_0340000013731:222:7028;ORF12_AMEXTC_0340000203589:317:1117;ORF5_AMEXTC_0340000203585:295:2976;ORF6_AMEXTC_0340000203588:295:3096;ORF6_AMEXTC_0340000203592:295:3204	0	0	XP_008171321.1 microtubule-associated protein 4 isoform X5 [Chrysemys picta bellii] %iden=55.254 %ovlp=23.05 evalue=1.01e-128
ORF42_AMEXTC_0340000184237:1610:231	0	0	NP_001011275.1 serine proteinase inhibitor_ clade A_ member 1 precursor [Xenopus tropicalis] %iden=47.044 %ovlp=82.61 evalue=7.64e-116
ORF55_AMEXTC_0340000234895:1115:4648;ORF55_AMEXTC_0340000234896:1115:4609;ORF1_AMEXTC_0340000234897:105:401	0	0	XP_013979884.1 PREDICTED: carboxypeptidase Y-like [Salmo salar] %iden=33.168 %ovlp=16.89 evalue=4.57e-21
ORF13_AMEXTC_0340000205830:798:1;ORF6_AMEXTC_0340000205831:331:32	0	0	WP_023172994.1 transposase [Gloeobacter kilaueensis] %iden=27.215 %ovlp=51.88 evalue=0.80
ORF5_AMEXTC_0340000066300:193:1191;ORF21_AMEXTC_0340000281118:1241:243;ORF10_AMEXTC_0340000220726:256:47;ORF1_AMEXTC_0340000070361:126:236	0	0	AMA21735.1 glyceraldehyde 3-phosphate dehydrogenase [Ranodon sibiricus] %iden=93.656 %ovlp=99.10 evalue=0.0
ORF8_AMEXTC_0340000068010:44:1453;ORF1_AMEXTC_0340000071781:60:1001	3.19866e-12	2.16183e-14	XP_009887406.1 PREDICTED: keratin_ type I cytoskeletal 12-like isoform X1 [Charadrius vociferus] %iden=58.239 %ovlp=74.68 evalue=5.54e-126
ORF16_AMEXTC_0340000055097:25:939;ORF12_AMEXTC_0340000067145:71:946;ORF28_AMEXTC_0340000057775:359:1201;ORF12_AMEXTC_0340000068201:430:888	0	0	XP_001379179.2 PREDICTED: four and a half LIM domains protein 1 isoform X1 [Monodelphis domestica] %iden=78.716 %ovlp=96.72 evalue=9.69e-175
ORF38_AMEXTC_0340000168768:2664:358	0	0	OCA39725.1 hypothetical protein XENTR_v90007139mg [Xenopus tropicalis] %iden=79.942 %ovlp=89.08 evalue=0.0
ORF3_AMEXTC_0340000015473:288:6443;ORF28_AMEXTC_0340000051962:494:1351	0	0	XP_006031174.1 PREDICTED: PHD finger protein 3 isoform X1 [Alligator sinensis] %iden=46.308 %ovlp=99.90 evalue=0.0
ORF9_AMEXTC_0340000232945:217:1659;ORF4_AMEXTC_0340000067107:133:885	0	0	NP_001084937.1 tubulin alpha 1a L homeolog [Xenopus laevis] %iden=92.222 %ovlp=93.35 evalue=0.0
ORF13_AMEXTC_0340000084244:224:1417;ORF4_AMEXTC_0340000214107:46:327	0	0	XP_004684642.1 PREDICTED: myosin-3 [Condylura cristata] %iden=91.688 %ovlp=99.50 evalue=0.0
ORF4_AMEXTC_0340000185882:130:1329	7.88325e-12	5.22182e-14	XP_005581994.1 PREDICTED: annexin A1 isoform X1 [Macaca fascicularis] %iden=66.097 %ovlp=85.50 evalue=1.17e-157
ORF46_AMEXTC_0340000248486:1831:290;ORF6_AMEXTC_0340000066288:112:900	1.0227e-07	5.43735e-10	XP_006885827.1 PREDICTED: 6-phosphogluconate dehydrogenase_ decarboxylating [Elephantulus edwardii] %iden=87.371 %ovlp=93.58 evalue=0.0
ORF3_AMEXTC_0340000007022:351:5891;ORF28_AMEXTC_0340000181561:1727:240;ORF38_AMEXTC_0340000055738:743:1270	1.77636e-14	1.3896e-16	XP_005284673.1 zinc finger protein 106 isoform X1 [Chrysemys picta bellii] %iden=56.784 %ovlp=99.08 evalue=0.0
ORF7_AMEXTC_0340000031493:241:1194;ORF1_AMEXTC_0340000196583:174:761	0	0	XP_007182440.1 PREDICTED: mimecan [Balaenoptera acutorostrata scammoni] %iden=62.876 %ovlp=89.62 evalue=1.26e-129
ORF3_AMEXTC_0340000066228:202:795	0	0	XP_018416794.1 PREDICTED: ADP/ATP translocase 1 [Nanorana parkeri] %iden=81.281 %ovlp=98.99 evalue=9.77e-114
ORF4_AMEXTC_0340000023022:624:6473;ORF22_AMEXTC_0340000171512:592:29	0	0	XP_007067519.1 PREDICTED: methylcytosine dioxygenase TET3 [Chelonia mydas] %iden=56.169 %ovlp=99.18 evalue=0.0
ORF36_AMEXTC_0340000042648:220:1353	0	0	OCT85589.1 hypothetical protein XELAEV_18023760mg [Xenopus laevis] %iden=72.021 %ovlp=99.47 evalue=0.0
ORF17_AMEXTC_0340000067987:125:2269	0	0	AKN59013.1 vitellogenin [Andrias davidianus] %iden=72.985 %ovlp=63.92 evalue=0.0
ORF1_AMEXTC_0340000071835:6:503	0	0	XP_017336301.1 PREDICTED: myosin light chain 4 [Ictalurus punctatus] %iden=73.723 %ovlp=81.93 evalue=3.05e-69
ORF12_AMEXTC_0340000066926:155:565;ORF23_AMEXTC_0340000207976:770:360;ORF3_AMEXTC_0340000133135:438:848;ORF4_AMEXTC_0340000067167:184:594;ORF2_AMEXTC_0340000085322:40:402;ORF1_AMEXTC_0340000069757:117:344	4.9455e-08	2.66829e-10	XP_015819260.1 PREDICTED: histone H3.3 isoform X1 [Nothobranchius furzeri] %iden=100.000 %ovlp=98.54 evalue=5.39e-93
ORF29_AMEXTC_0340000217064:508:1980;ORF3_AMEXTC_0340000083945:139:348	0	0	XP_012398297.1 fascin [Sarcophilus harrisii] %iden=80.527 %ovlp=99.59 evalue=0.0
ORF112_AMEXTC_0340000174310:6092:741	0	0	XP_018415849.1 PREDICTED: desmoplakin isoform X2 [Nanorana parkeri] %iden=65.188 %ovlp=99.55 evalue=0.0
ORF1_AMEXTC_0340000011736:81:2459;ORF1_AMEXTC_0340000106202:114:656	0	0	XP_007055627.1 PREDICTED: obscurin [Chelonia mydas] %iden=77.737 %ovlp=99.87 evalue=0.0
ORF7_AMEXTC_0340000069996:104:715	2.36712e-09	1.36473e-11	ALC79268.1 EF-1 alpha_ partial [Acipenser ruthenus] %iden=91.176 %ovlp=99.51 evalue=1.17e-133
ORF69_AMEXTC_0340000007400:449:7060;ORF69_AMEXTC_0340000020018:449:7006;ORF67_AMEXTC_0340000044970:449:6880;ORF67_AMEXTC_0340000015830:449:6826;ORF15_AMEXTC_0340000085778:425:1330	1.75748e-13	1.29039e-15	XP_005287600.1 synaptotagmin-like protein 2 isoform X4 [Chrysemys picta bellii] %iden=45.917 %ovlp=41.29 evalue=0.0
ORF1_AMEXTC_0340000071471:54:896	0	0	XP_018422968.1 PREDICTED: keratin_ type II cytoskeletal 3-like [Nanorana parkeri] %iden=75.610 %ovlp=58.01 evalue=2.72e-83
ORF13_AMEXTC_0340000004779:83:1360	0	0	NP_001081358.1 serpin peptidase inhibitor_ clade A (alpha-1 antiproteinase_ antitrypsin)_ member 1 L homeolog precursor [Xenopus laevis] %iden=56.757 %ovlp=86.62 evalue=5.42e-148
ORF12_AMEXTC_0340000050145:55:1263;ORF34_AMEXTC_0340000183037:2721:1513;ORF5_AMEXTC_0340000066308:73:606;ORF6_AMEXTC_0340000197666:577:1029	0	0	XP_006009596.2 PREDICTED: plasminogen activator inhibitor 1 [Latimeria chalumnae] %iden=64.500 %ovlp=99.01 evalue=0.0
ORF29_AMEXTC_0340000250229:296:1666	0	0	XP_014711566.1 PREDICTED: LOW QUALITY PROTEIN: tubulin alpha-1D chain-like [Equus asinus] %iden=84.055 %ovlp=95.84 evalue=0.0
ORF3_AMEXTC_0340000031960:336:4796	0	0	XP_005511510.1 rho GTPase-activating protein 31 isoform X1 [Columba livia] %iden=52.437 %ovlp=99.87 evalue=0.0
ORF85_AMEXTC_0340000125903:4328:0	0	0	XP_014431149.1 PREDICTED: fibronectin isoform X2 [Pelodiscus sinensis] %iden=78.520 %ovlp=96.33 evalue=0.0
ORF9_AMEXTC_0340000060158:187:1362;ORF5_AMEXTC_0340000082298:49:933;ORF1_AMEXTC_0340000069799:120:680;ORF12_AMEXTC_0340000247448:304:2;ORF13_AMEXTC_0340000247451:295:2;ORF13_AMEXTC_0340000247452:265:2;ORF14_AMEXTC_0340000247447:229:2;ORF7_AMEXTC_0340000247450:259:2	1.79301e-10	1.09917e-12	BAD17889.1 fructose-bisphosphate aldolase B_ partial [Ambystoma mexicanum] %iden=100.000 %ovlp=84.18 evalue=0.0
ORF3_AMEXTC_0340000070094:43:678	2.61096e-07	1.36632e-09	XP_016133376.1 PREDICTED: elongation factor 1-alpha_ somatic form-like [Sinocyclocheilus grahami] %iden=91.146 %ovlp=90.09 evalue=1.02e-125
ORF1_AMEXTC_0340000062906:93:1682;ORF28_AMEXTC_0340000180107:530:2119;ORF29_AMEXTC_0340000180106:530:2020	0	0	BAE54372.1 54 kD nuclear RNA-binding protein [Xenopus laevis] %iden=68.000 %ovlp=98.87 evalue=0.0
ORF7_AMEXTC_0340000057945:1827:2675	0	0	PIO10189.1 hypothetical protein AB205_0042200_ partial [Rana catesbeiana] %iden=70.204 %ovlp=86.22 evalue=7.16e-114
ORF28_AMEXTC_0340000001655:265:2199;ORF17_AMEXTC_0340000147113:332:1315	0	0	XP_007069796.1 PREDICTED: prothrombin [Chelonia mydas] %iden=67.320 %ovlp=94.42 evalue=0.0
ORF25_AMEXTC_0340000044552:46:1743	1.36557e-14	1.07818e-16	XP_020955555.1 cochlin [Sus scrofa] %iden=75.895 %ovlp=93.64 evalue=0.0
ORF1_AMEXTC_0340000012851:28:1173	0	0	XP_012809637.1 PREDICTED: myosin-3 [Xenopus tropicalis] %iden=85.602 %ovlp=99.74 evalue=0.0
ORF28_AMEXTC_0340000049825:628:1719;ORF2_AMEXTC_0340000189258:291:1370;ORF1_AMEXTC_0340000071143:76:399	0	0	NP_001093704.1 decorin precursor [Xenopus tropicalis] %iden=79.121 %ovlp=99.45 evalue=0.0
ORF15_AMEXTC_0340000018258:334:1074	1.81666e-12	1.24763e-14	XP_015668838.1 PREDICTED: 14-3-3 protein zeta/delta [Protobothrops mucrosquamatus] %iden=88.259 %ovlp=99.19 evalue=5.51e-155
ORF66_AMEXTC_0340000026686:32:6085;ORF19_AMEXTC_0340000200777:1164:376;ORF12_AMEXTC_0340000200776:537:253	0	0	XP_005310440.1 structural maintenance of chromosomes flexible hinge domain-containing protein 1 [Chrysemys picta bellii] %iden=73.367 %ovlp=97.77 evalue=0.0
ORF50_AMEXTC_0340000029402:29:2377;ORF3_AMEXTC_0340000080385:49:387	0	0	XP_020636619.1 cartilage oligomeric matrix protein isoform X1 [Pogona vitticeps] %iden=79.073 %ovlp=95.53 evalue=0.0
ORF22_AMEXTC_0340000068004:149:1390;ORF11_AMEXTC_0340000071484:338:853	0	0	XP_020374758.1 coagulation factor XI-like [Rhincodon typus] %iden=43.288 %ovlp=86.96 evalue=1.74e-83
ORF10_AMEXTC_0340000008010:208:1878	8.46978e-11	5.30707e-13	NP_001096410.1 copine-9 [Xenopus tropicalis] %iden=93.165 %ovlp=99.64 evalue=0.0
ORF37_AMEXTC_0340000181501:1399:617	0	0	NP_001079399.1 apolipoprotein A-I L homeolog precursor [Xenopus laevis] %iden=43.874 %ovlp=95.79 evalue=8.43e-77
ORF9_AMEXTC_0340000057204:175:1500;ORF4_AMEXTC_0340000009878:322:1479	1.9984e-15	1.66729e-17	P31231.1 RecName: Full=Calsequestrin-1; AltName: Full=Calsequestrin_ skeletal muscle isoform; Flags: Precursor %iden=87.234 %ovlp=84.84 evalue=0.0
ORF2_AMEXTC_0340000003489:132:971	0	0	AAH78490.1 LOC446919 protein_ partial [Xenopus laevis] %iden=42.215 %ovlp=98.57 evalue=2.92e-66
ORF35_AMEXTC_0340000048201:211:4494	0.00415693	1.95112e-05	XP_014373310.1 PREDICTED: myomesin-3 [Alligator sinensis] %iden=65.656 %ovlp=99.16 evalue=0.0
ORF2_AMEXTC_0340000062036:249:1349;ORF1_AMEXTC_0340000070106:117:626	3.82543e-09	2.18086e-11	OCT57415.1 hypothetical protein XELAEV_18003549mg [Xenopus laevis] %iden=79.675 %ovlp=99.46 evalue=0.0
ORF32_AMEXTC_0340000002393:317:3526;ORF12_AMEXTC_0340000089510:17:376	0	0	XP_006000786.1 PREDICTED: myosin-16 isoform X2 [Latimeria chalumnae] %iden=71.192 %ovlp=90.09 evalue=0.0
ORF37_AMEXTC_0340000052787:1316:2674	0	0	XP_012614377.1 sarcoplasmic/endoplasmic reticulum calcium ATPase 1 isoform X1 [Microcebus murinus] %iden=90.618 %ovlp=96.25 evalue=0.0
ORF66_AMEXTC_0340000007017:593:6658;ORF68_AMEXTC_0340000048676:593:6859;ORF141_AMEXTC_0340000200946:7387:1127;ORF17_AMEXTC_0340000057134:325:1536	4.44089e-16	3.8261e-18	XP_005285463.1 protein Daple isoform X4 [Chrysemys picta bellii] %iden=70.299 %ovlp=99.90 evalue=0.0
ORF9_AMEXTC_0340000044036:62:1177	0	0	XP_002932939.2 PREDICTED: myosin-7B [Xenopus tropicalis] %iden=92.473 %ovlp=99.73 evalue=0.0
ORF30_AMEXTC_0340000015619:410:1480;ORF5_AMEXTC_0340000026670:80:424	0	0	XP_018111513.1 PREDICTED: lumican-like [Xenopus laevis] %iden=75.637 %ovlp=98.04 evalue=0.0
ORF40_AMEXTC_0340000125485:2435:492;ORF37_AMEXTC_0340000055673:911:2146;ORF1_AMEXTC_0340000241574:27:341	0	0	XP_018416155.1 PREDICTED: heat shock 70 kDa protein isoform X1 [Nanorana parkeri] %iden=90.047 %ovlp=99.07 evalue=0.0
ORF2_AMEXTC_0340000047873:333:2075;ORF2_AMEXTC_0340000251654:399:2141	8.41035e-11	5.27415e-13	NP_001090034.1 moesin L homeolog [Xenopus laevis] %iden=89.138 %ovlp=99.66 evalue=0.0
ORF3_AMEXTC_0340000000918:255:2243;ORF3_AMEXTC_0340000017652:255:2150	1.20824e-10	7.48488e-13	XP_018414950.1 PREDICTED: tripartite motif-containing protein 29 [Nanorana parkeri] %iden=60.510 %ovlp=70.74 evalue=0.0
ORF17_AMEXTC_0340000055571:332:2653	0	0	XP_018092323.1 PREDICTED: myosin-4 [Xenopus laevis] %iden=91.180 %ovlp=94.96 evalue=0.0
ORF3_AMEXTC_0340000037883:438:6089;ORF7_AMEXTC_0340000205069:233:0	0	0	XP_007066044.1 PREDICTED: breast cancer type 2 susceptibility protein [Chelonia mydas] %iden=30.303 %ovlp=56.48 evalue=4.98e-92
ORF2_AMEXTC_0340000026511:13:2541	0	0	BAA82043.1 alpha1 type II collagen [Cynops pyrrhogaster] %iden=86.595 %ovlp=99.88 evalue=0.0
ORF1_AMEXTC_0340000065206:45:2213	0	0	XP_008171936.1 nucleolin [Chrysemys picta bellii] %iden=61.175 %ovlp=81.47 evalue=0.0
ORF9_AMEXTC_0340000003827:253:1674	0	0	XP_020641280.1 keratin_ type I cytoskeletal 14-like [Pogona vitticeps] %iden=59.657 %ovlp=95.99 evalue=1.54e-176
ORF6_AMEXTC_0340000035357:79:4644;ORF6_AMEXTC_0340000039463:79:4599;ORF6_AMEXTC_0340000047745:79:4677;ORF5_AMEXTC_0340000043609:79:4551;ORF22_AMEXTC_0340000187848:1376:0	0	0	XP_008177730.1 PREDICTED: golgin subfamily B member 1-like isoform X2 [Chrysemys picta bellii] %iden=57.933 %ovlp=97.31 evalue=0.0
ORF20_AMEXTC_0340000022114:236:1576	0	0	XP_019379072.1 PREDICTED: glial fibrillary acidic protein [Gavialis gangeticus] %iden=74.718 %ovlp=98.88 evalue=0.0
ORF33_AMEXTC_0340000010143:11:2809;ORF22_AMEXTC_0340000054838:8:1009	1.60593e-11	1.04102e-13	XP_018117435.1 PREDICTED: collagen_ type IX_ alpha 1 L homeolog isoform X1 [Xenopus laevis] %iden=70.811 %ovlp=99.04 evalue=0.0
ORF36_AMEXTC_0340000059662:2:2434;ORF33_AMEXTC_0340000060985:494:2140;ORF1_AMEXTC_0340000070189:177:377;ORF7_AMEXTC_0340000072078:2:499;ORF6_AMEXTC_0340000070882:8:256	0	0	XP_010175035.1 PREDICTED: LOW QUALITY PROTEIN: myeloperoxidase-like [Antrostomus carolinensis] %iden=44.627 %ovlp=81.50 evalue=0.0
ORF81_AMEXTC_0340000231268:2854:431	1.14749e-09	6.71527e-12	XP_011595702.1 PREDICTED: transitional endoplasmic reticulum ATPase [Aquila chrysaetos canadensis] %iden=98.017 %ovlp=99.75 evalue=0.0
ORF22_AMEXTC_0340000063069:20:2476;ORF2_AMEXTC_0340000005209:85:309	0	0	XP_018085079.1 PREDICTED: myosin-4-like [Xenopus laevis] %iden=88.639 %ovlp=97.68 evalue=0.0
ORF1_AMEXTC_0340000066825:156:1289;ORF2_AMEXTC_0340000070259:97:750;ORF3_AMEXTC_0340000069877:58:600;ORF11_AMEXTC_0340000075648:353:709;ORF2_AMEXTC_0340000074921:90:545;ORF7_AMEXTC_0340000266198:439:2;ORF5_AMEXTC_0340000206776:118:387;ORF6_AMEXTC_0340000206777:62:331;ORF1_AMEXTC_0340000085538:210:497;ORF4_AMEXTC_0340000068869:139:420	0	0	OPJ72754.1 nuclear pore complex protein Nup133 [Patagioenas fasciata monilis] %iden=99.204 %ovlp=99.47 evalue=0.0
ORF21_AMEXTC_0340000002632:292:5241;ORF21_AMEXTC_0340000040193:292:5220;ORF21_AMEXTC_0340000031900:292:5091;ORF21_AMEXTC_0340000044311:292:5112;ORF143_AMEXTC_0340000227364:5109:220;ORF21_AMEXTC_0340000048436:292:5052;ORF9_AMEXTC_0340000069342:227:637	0	0	XP_019342980.1 PREDICTED: kinesin-like protein KIF21A isoform X5 [Alligator mississippiensis] %iden=79.449 %ovlp=99.70 evalue=0.0
ORF41_AMEXTC_0340000201551:2223:676;ORF1_AMEXTC_0340000071184:1:363;ORF1_AMEXTC_0340000268581:52:360	0	0	XP_018425104.1 PREDICTED: ATP synthase subunit beta_ mitochondrial [Nanorana parkeri] %iden=93.103 %ovlp=99.61 evalue=0.0
ORF1_AMEXTC_0340000062801:192:1364;ORF1_AMEXTC_0340000063254:12:1184;ORF28_AMEXTC_0340000050083:32:1204;ORF46_AMEXTC_0340000180215:1829:597;ORF2_AMEXTC_0340000065396:147:1085;ORF19_AMEXTC_0340000057919:829:1278;ORF2_AMEXTC_0340000069449:157:504;ORF12_AMEXTC_0340000053068:412:1101;ORF1_AMEXTC_0340000143909:60:311	0	0	OCT59636.1 hypothetical protein XELAEV_18001058mg [Xenopus laevis] %iden=97.436 %ovlp=99.49 evalue=0.0
ORF1_AMEXTC_0340000016756:45:3842;ORF1_AMEXTC_0340000020902:45:3980;ORF1_AMEXTC_0340000025092:45:3818;ORF1_AMEXTC_0340000029293:45:3956;ORF1_AMEXTC_0340000241141:3:344;ORF4_AMEXTC_0340000241140:77:448	3.29559e-12	2.22537e-14	XP_007057339.1 PREDICTED: CDK5 regulatory subunit-associated protein 2 [Chelonia mydas] %iden=38.896 %ovlp=99.76 evalue=0.0
ORF11_AMEXTC_0340000216813:457:1428;ORF3_AMEXTC_0340000066675:160:1005	0	0	P70075.1 RecName: Full=Annexin A5; AltName: Full=Annexin V; AltName: Full=Annexin-5 %iden=71.207 %ovlp=99.38 evalue=2.71e-166
ORF30_AMEXTC_0340000047812:13:8115	5.04505e-09	2.85277e-11	XP_020832606.1 LOW QUALITY PROTEIN: absent in melanoma 1 protein [Phascolarctos cinereus] %iden=57.196 %ovlp=39.21 evalue=0.0
ORF66_AMEXTC_0340000034391:179:6211	0	0	XP_002936983.2 PREDICTED: laminin subunit alpha-4 [Xenopus tropicalis] %iden=60.156 %ovlp=95.43 evalue=0.0
ORF35_AMEXTC_0340000033377:104:1867;ORF124_AMEXTC_0340000269389:2260:497;ORF2_AMEXTC_0340000191992:28:408;ORF7_AMEXTC_0340000070015:104:565	2.02332e-08	1.10914e-10	XP_015336674.1 PREDICTED: 60 kDa heat shock protein_ mitochondrial [Marmota marmota marmota] %iden=91.921 %ovlp=94.56 evalue=0.0
ORF2_AMEXTC_0340000044044:126:1571;ORF2_AMEXTC_0340000162996:189:527;ORF5_AMEXTC_0340000162995:59:397	3.33067e-16	2.88256e-18	NP_001079922.1 tripartite motif-containing protein 72 [Xenopus laevis] %iden=73.053 %ovlp=98.13 evalue=0.0
ORF9_AMEXTC_0340000064066:40:2067;ORF7_AMEXTC_0340000246708:182:670	0	0	XP_012825898.1 PREDICTED: calcium-binding mitochondrial carrier protein Aralar1 isoform X1 [Xenopus tropicalis] %iden=87.199 %ovlp=98.08 evalue=0.0
ORF34_AMEXTC_0340000260530:2453:1101	4.47198e-13	3.20052e-15	NP_001080543.1 glutamic-oxaloacetic transaminase 1 homeolog [Xenopus laevis] %iden=88.780 %ovlp=90.69 evalue=0.0
ORF19_AMEXTC_0340000170363:199:1641	0	0	XP_019403131.1 PREDICTED: adenylyl cyclase-associated protein 1 [Crocodylus porosus] %iden=74.113 %ovlp=98.96 evalue=0.0
ORF20_AMEXTC_0340000229304:407:1447;ORF7_AMEXTC_0340000229303:295:1335	0	0	XP_009245622.1 glyceraldehyde-3-phosphate dehydrogenase isoform X1 [Pongo abelii] %iden=84.036 %ovlp=95.39 evalue=0.0
ORF1_AMEXTC_0340000000507:30:1916	2.12719e-13	1.55438e-15	NP_989214.1 kelch-like protein 41 [Xenopus tropicalis] %iden=78.218 %ovlp=95.55 evalue=0.0
ORF16_AMEXTC_0340000066868:236:1207;ORF16_AMEXTC_0340000219820:266:1237;ORF18_AMEXTC_0340000120380:1128:10	0	0	XP_018420170.1 PREDICTED: uncharacterized protein LOC108793661 isoform X2 [Nanorana parkeri] %iden=74.295 %ovlp=98.15 evalue=0.0
ORF49_AMEXTC_0340000012644:907:6663;ORF42_AMEXTC_0340000000152:907:6705;ORF42_AMEXTC_0340000025214:907:6678;ORF49_AMEXTC_0340000033582:907:6636;ORF42_AMEXTC_0340000021025:907:6678;ORF42_AMEXTC_0340000029419:907:6651;ORF49_AMEXTC_0340000004332:907:6609;ORF49_AMEXTC_0340000029418:907:6636;ORF14_AMEXTC_0340000021024:535:3603;ORF14_AMEXTC_0340000041862:535:3576;ORF14_AMEXTC_0340000029417:535:3576;ORF…	0	0	XP_005295272.1 receptor-type tyrosine-protein phosphatase delta isoform X15 [Chrysemys picta bellii] %iden=92.131 %ovlp=99.90 evalue=0.0
ORF13_AMEXTC_0340000029562:55:1416	0	0	XP_018428422.1 PREDICTED: hemopexin_ partial [Nanorana parkeri] %iden=56.440 %ovlp=92.51 evalue=6.46e-178
ORF86_AMEXTC_0340000246688:4978:1784	1.77211e-05	8.71326e-08	XP_023786273.1 collagen alpha-1(VI) chain [Cyanistes caeruleus] %iden=73.422 %ovlp=92.11 evalue=0.0
ORF42_AMEXTC_0340000260789:2162:336	0	0	XP_013816559.1 PREDICTED: complement component C9 [Apteryx australis mantelli] %iden=52.764 %ovlp=96.72 evalue=0.0
ORF29_AMEXTC_0340000029591:50:3046	0	0	XP_018108235.1 PREDICTED: inter-alpha-trypsin inhibitor heavy chain H2-like [Xenopus laevis] %iden=63.371 %ovlp=96.10 evalue=0.0
ORF79_AMEXTC_0340000202493:5231:2181	0	0	XP_009943196.1 PREDICTED: collagen alpha-2(VI) chain [Opisthocomus hoazin] %iden=73.998 %ovlp=99.80 evalue=0.0
ORF36_AMEXTC_0340000050223:836:1441	0	0	XP_011787584.1 PREDICTED: desmin [Colobus angolensis palliatus] %iden=85.075 %ovlp=99.01 evalue=2.26e-126
ORF54_AMEXTC_0340000165670:2437:833	0	0	XP_008173357.1 PREDICTED: copine-1 isoform X2 [Chrysemys picta bellii] %iden=85.227 %ovlp=98.50 evalue=0.0
ORF9_AMEXTC_0340000182913:358:1860	0	0	NP_989329.1 protein disulfide-isomerase A3 precursor [Xenopus tropicalis] %iden=80.632 %ovlp=94.01 evalue=0.0
ORF13_AMEXTC_0340000066410:296:895	0	0	XP_018109611.1 PREDICTED: tropomyosin isoform X12 [Xenopus laevis] %iden=87.701 %ovlp=93.00 evalue=1.50e-103
ORF16_AMEXTC_0340000066446:143:889;ORF22_AMEXTC_0340000136694:407:1153	0	0	BAD17894.1 triose phosphate isomerase_ partial [Ambystoma mexicanum] %iden=99.569 %ovlp=92.77 evalue=9.67e-168
ORF16_AMEXTC_0340000017366:85:4182;ORF14_AMEXTC_0340000029901:85:3828;ORF19_AMEXTC_0340000057496:1480:1926	0	0	XP_006121193.1 PREDICTED: sal-like protein 1 isoform X1 [Pelodiscus sinensis] %iden=79.287 %ovlp=98.54 evalue=0.0
ORF13_AMEXTC_0340000017776:337:4692	0	0	XP_018427060.1 PREDICTED: aggrecan core protein [Nanorana parkeri] %iden=56.347 %ovlp=99.93 evalue=0.0
ORF17_AMEXTC_0340000164499:233:2323;ORF10_AMEXTC_0340000055079:892:2295;ORF1_AMEXTC_0340000248476:118:315	5.55112e-08	2.98872e-10	AAK31583.1 heat shock protein 70 [Ambystoma mexicanum] %iden=99.846 %ovlp=93.26 evalue=0.0
ORF1_AMEXTC_0340000066947:129:980;ORF9_AMEXTC_0340000135001:136:1077	9.99201e-16	8.46571e-18	XP_006116126.1 PREDICTED: voltage-dependent anion-selective channel protein 1 [Pelodiscus sinensis] %iden=94.681 %ovlp=98.94 evalue=0.0
ORF94_AMEXTC_0340000176294:3733:2072;ORF6_AMEXTC_0340000070791:113:586	0	0	OPJ77931.1 glucose-6-phosphate isomerase [Patagioenas fasciata monilis] %iden=86.257 %ovlp=99.64 evalue=0.0
ORF8_AMEXTC_0340000064260:1:1470;ORF37_AMEXTC_0340000281367:1094:216	4.28062e-08	2.31609e-10	XP_006022586.1 PREDICTED: keratin_ type I cytoskeletal 15-like [Alligator sinensis] %iden=61.186 %ovlp=74.69 evalue=1.64e-146
ORF8_AMEXTC_0340000026250:127:1932;ORF16_AMEXTC_0340000060351:8:895	0	0	XP_013922283.1 PREDICTED: neurofilament light polypeptide [Thamnophis sirtalis] %iden=77.823 %ovlp=78.24 evalue=0.0
ORF35_AMEXTC_0340000165407:2205:877	6.83853e-07	3.50665e-09	BAD17893.1 phosphoglycerate kinase_ partial [Ambystoma mexicanum] %iden=99.742 %ovlp=87.36 evalue=0.0
ORF51_AMEXTC_0340000122233:2028:637;ORF41_AMEXTC_0340000122234:2112:637	0	0	Q02084.2 RecName: Full=Zinc-binding protein A33 %iden=91.613 %ovlp=99.57 evalue=0.0
ORF2_AMEXTC_0340000291869:309:1706	1.9762e-14	1.54435e-16	XP_018108678.1 PREDICTED: isocitrate dehydrogenase [NADP]_ mitochondrial-like [Xenopus laevis] %iden=89.497 %ovlp=97.85 evalue=0.0
ORF36_AMEXTC_0340000031037:83:1024;ORF1_AMEXTC_0340000057121:33:1178;ORF31_AMEXTC_0340000057115:41:1105;ORF37_AMEXTC_0340000039326:83:1147;ORF38_AMEXTC_0340000035214:83:1195;ORF7_AMEXTC_0340000123713:46:1035;ORF7_AMEXTC_0340000199286:187:1251;ORF9_AMEXTC_0340000123714:46:819;ORF1_AMEXTC_0340000069395:60:782;ORF2_AMEXTC_0340000070587:231:812	2.79776e-14	2.15556e-16	XP_018087455.1 PREDICTED: RNA-binding motif protein_ X chromosome isoform X1 [Xenopus laevis] %iden=72.674 %ovlp=90.76 evalue=3.26e-144
ORF16_AMEXTC_0340000052405:38:934	0	0	KFV82937.1 Heterochromatin-associated protein MENT [Struthio camelus australis] %iden=47.500 %ovlp=93.31 evalue=4.58e-81
ORF23_AMEXTC_0340000054337:1672:2508	0	0	NP_001086492.1 actinin alpha 3 (gene/pseudogene) L homeolog [Xenopus laevis] %iden=90.598 %ovlp=82.44 evalue=3.71e-147
ORF3_AMEXTC_0340000020396:10:912	0	0	CAA35207.1 Titin (1016 AA)_ partial [Oryctolagus cuniculus] %iden=84.718 %ovlp=99.67 evalue=0.0
ORF24_AMEXTC_0340000004588:209:1615;ORF12_AMEXTC_0340000065974:137:1543	0	0	XP_021407422.1 vimentin [Lonchura striata domestica] %iden=80.983 %ovlp=98.72 evalue=0.0
ORF1_AMEXTC_0340000064805:39:1313;ORF11_AMEXTC_0340000142712:316:1590	0	0	XP_008175935.1 aspartate aminotransferase_ mitochondrial isoform X1 [Chrysemys picta bellii] %iden=85.437 %ovlp=96.00 evalue=0.0
ORF2_AMEXTC_0340000016723:366:3251;ORF40_AMEXTC_0340000062874:38:1474;ORF2_AMEXTC_0340000082430:333:926	0	0	OCT74689.1 hypothetical protein XELAEV_18033676mg [Xenopus laevis] %iden=51.114 %ovlp=92.93 evalue=0.0
ORF44_AMEXTC_0340000171595:1824:949;ORF7_AMEXTC_0340000066345:172:1047;ORF7_AMEXTC_0340000070248:167:607;ORF1_AMEXTC_0340000067776:42:557;ORF16_AMEXTC_0340000067955:29:700;ORF1_AMEXTC_0340000076101:162:380	7.77213e-11	4.88193e-13	XP_003215431.1 PREDICTED: 14-3-3 protein theta [Anolis carolinensis] %iden=81.967 %ovlp=83.22 evalue=2.85e-144
ORF1_AMEXTC_0340000062861:66:1865	0	0	XP_007067818.1 PREDICTED: protein-glutamine gamma-glutamyltransferase E_ partial [Chelonia mydas] %iden=53.898 %ovlp=97.00 evalue=0.0
ORF21_AMEXTC_0340000003731:232:1266;ORF4_AMEXTC_0340000066197:112:1182;ORF30_AMEXTC_0340000238738:1411:341;ORF8_AMEXTC_0340000070694:316:837;ORF1_AMEXTC_0340000069576:121:561	0	0	XP_018417771.1 PREDICTED: annexin A1-like [Nanorana parkeri] %iden=73.333 %ovlp=99.42 evalue=1.71e-175
ORF2_AMEXTC_0340000058731:456:1832;ORF22_AMEXTC_0340000243042:389:1597;ORF4_AMEXTC_0340000243041:306:1514	0	0	BAI43373.1 Ouroboros 1_ partial [Hynobius retardatus] %iden=83.607 %ovlp=66.23 evalue=0.0
ORF16_AMEXTC_0340000015933:37:1833;ORF9_AMEXTC_0340000201667:260:655	0	0	XP_002932240.2 PREDICTED: copine-8 [Xenopus tropicalis] %iden=89.637 %ovlp=96.49 evalue=0.0
ORF16_AMEXTC_0340000037137:4:3717;ORF3_AMEXTC_0340000085299:216:704;ORF1_AMEXTC_0340000093153:6:902	0	0	XP_018415091.1 PREDICTED: myosin-10-like isoform X2 [Nanorana parkeri] %iden=81.966 %ovlp=99.35 evalue=0.0
ORF26_AMEXTC_0340000030807:163:4659	6.38811e-10	3.79156e-12	AFH40437.1 carbamoyl phosphate synthetase_ partial [Litoria caerulea] %iden=87.166 %ovlp=99.73 evalue=0.0
ORF49_AMEXTC_0340000141013:2788:950	0	0	XP_012817045.1 PREDICTED: vitamin D3 hydroxylase-associated protein-like isoform X3 [Xenopus tropicalis] %iden=72.461 %ovlp=93.96 evalue=0.0
ORF1_AMEXTC_0340000006450:24:1631;ORF20_AMEXTC_0340000214661:224:1360	0	0	XP_018408069.1 PREDICTED: keratin_ type II cytoskeletal 8-like [Nanorana parkeri] %iden=60.915 %ovlp=89.18 evalue=0.0
ORF1_AMEXTC_0340000036605:33:1952	0	0	XP_012810130.1 PREDICTED: epiplakin isoform X1 [Xenopus tropicalis] %iden=50.560 %ovlp=96.72 evalue=0.0
ORF64_AMEXTC_0340000026147:314:5593	1.14808e-09	6.71527e-12	XP_018092157.1 PREDICTED: periplakin [Xenopus laevis] %iden=69.026 %ovlp=99.83 evalue=0.0
ORF9_AMEXTC_0340000038929:28:1071;ORF13_AMEXTC_0340000213328:394:2;ORF6_AMEXTC_0340000083677:44:298	1.11022e-16	9.80824e-19	XP_002942726.1 PREDICTED: uncharacterized protein LOC100495238 [Xenopus tropicalis] %iden=68.622 %ovlp=97.70 evalue=0.0
ORF30_AMEXTC_0340000053620:521:3250	0	0	XP_018084804.1 PREDICTED: myosin-4-like [Xenopus laevis] %iden=88.591 %ovlp=98.13 evalue=0.0
ORF21_AMEXTC_0340000000577:170:2467;ORF42_AMEXTC_0340000171317:2535:205;ORF10_AMEXTC_0340000070717:53:583	0	0	XP_018085003.1 PREDICTED: gelsolin-like isoform X1 [Xenopus laevis] %iden=76.954 %ovlp=98.43 evalue=0.0
ORF117_AMEXTC_0340000022045:3362:9127;ORF120_AMEXTC_0340000026257:3362:9127;ORF1_AMEXTC_0340000085587:63:1112;ORF3_AMEXTC_0340000244311:31:399;ORF4_AMEXTC_0340000244312:31:504	0	0	XP_022517907.1 uncharacterized protein LOC111188456 [Astyanax mexicanus] %iden=39.671 %ovlp=86.89 evalue=0.0
ORF56_AMEXTC_0340000227228:2323:359;ORF7_AMEXTC_0340000229012:314:0	0	0	XP_002941690.1 PREDICTED: 78 kDa glucose-regulated protein [Xenopus tropicalis] %iden=94.351 %ovlp=99.69 evalue=0.0
ORF104_AMEXTC_0340000005238:161:8647	0	0	XP_012820988.1 PREDICTED: collagen alpha-6(VI) chain-like isoform X1 [Xenopus tropicalis] %iden=59.780 %ovlp=99.51 evalue=0.0
ORF9_AMEXTC_0340000063809:997:2622	0	0	XP_018085079.1 PREDICTED: myosin-4-like [Xenopus laevis] %iden=85.265 %ovlp=93.73 evalue=0.0
ORF2_AMEXTC_0340000000117:231:1172	6.00742e-13	4.25956e-15	XP_015684386.1 PREDICTED: myozenin-1 [Protobothrops mucrosquamatus] %iden=62.382 %ovlp=99.36 evalue=1.14e-124
ORF117_AMEXTC_0340000161883:7921:4895	0	0	AAI67326.1 ATPase_ Ca++ transporting_ ubiquitous [Xenopus tropicalis] %iden=88.431 %ovlp=98.41 evalue=0.0
ORF87_AMEXTC_0340000175732:4946:1686;ORF23_AMEXTC_0340000064850:1228:2880	0	0	XP_008166942.1 NAD(P) transhydrogenase_ mitochondrial [Chrysemys picta bellii] %iden=91.228 %ovlp=99.54 evalue=0.0
ORF10_AMEXTC_0340000066381:154:1923;ORF5_AMEXTC_0340000085179:67:1836	0	0	AFN68290.1 keratin 5_ partial [Ambystoma mexicanum] %iden=100.000 %ovlp=62.88 evalue=0.0
ORF2_AMEXTC_0340000025409:180:1202;ORF11_AMEXTC_0340000068016:442:1464;ORF1_AMEXTC_0340000069751:123:770;ORF5_AMEXTC_0340000069410:77:571	0	0	NP_001080144.1 annexin A1 [Xenopus laevis] %iden=70.326 %ovlp=98.53 evalue=7.27e-174
ORF33_AMEXTC_0340000150598:221:2569	0	0	XP_018420044.1 PREDICTED: ATP-dependent 6-phosphofructokinase_ muscle type isoform X2 [Nanorana parkeri] %iden=90.402 %ovlp=98.34 evalue=0.0
ORF100_AMEXTC_0340000005074:175:5706;ORF100_AMEXTC_0340000046754:175:5643;ORF14_AMEXTC_0340000013413:175:1551;ORF14_AMEXTC_0340000038482:175:1488;ORF1_AMEXTC_0340000117453:75:338;ORF8_AMEXTC_0340000190365:371:129	7.60813e-11	4.79071e-13	OCT63324.1 hypothetical protein XELAEV_18044422mg [Xenopus laevis] %iden=70.856 %ovlp=98.64 evalue=0.0
ORF25_AMEXTC_0340000269364:1380:181;ORF1_AMEXTC_0340000066990:159:1172;ORF12_AMEXTC_0340000083829:14:829	0	0	XP_415765.1 PREDICTED: malate dehydrogenase_ mitochondrial [Gallus gallus] %iden=88.757 %ovlp=84.25 evalue=0.0
ORF2_AMEXTC_0340000012112:120:1550	0	0	XP_010125247.1 PREDICTED: keratin_ type I cytoskeletal 12-like isoform X1 [Chlamydotis macqueenii] %iden=66.583 %ovlp=83.02 evalue=0.0
ORF25_AMEXTC_0340000261197:520:3237;ORF36_AMEXTC_0340000154456:502:2	0	0	NP_001006810.1 alpha-actinin-4 [Xenopus tropicalis] %iden=91.602 %ovlp=99.78 evalue=0.0
ORF21_AMEXTC_0340000005572:37:2661;ORF21_AMEXTC_0340000018140:37:2529;ORF21_AMEXTC_0340000022302:37:2517;ORF21_AMEXTC_0340000026519:37:2589;ORF21_AMEXTC_0340000034862:37:2457;ORF21_AMEXTC_0340000047251:37:2601;ORF5_AMEXTC_0340000083014:756:2255	2.44249e-15	2.02895e-17	NP_001001235.1 peripherin [Xenopus tropicalis] %iden=48.980 %ovlp=37.71 evalue=8.12e-81
ORF69_AMEXTC_0340000260598:5404:1019;ORF5_AMEXTC_0340000061011:164:571	0	0	XP_018091705.1 PREDICTED: collagen alpha-1(III) chain-like [Xenopus laevis] %iden=77.566 %ovlp=99.86 evalue=0.0
ORF1_AMEXTC_0340000017743:156:2036	0	0	XP_005287214.1 plastin-2 [Chrysemys picta bellii] %iden=87.200 %ovlp=99.52 evalue=0.0
ORF1_AMEXTC_0340000012167:48:440;ORF12_AMEXTC_0340000067231:77:469;ORF18_AMEXTC_0340000187237:864:472;ORF21_AMEXTC_0340000055201:680:1072;ORF3_AMEXTC_0340000025881:471:827;ORF5_AMEXTC_0340000083196:224:472;ORF8_AMEXTC_0340000254976:370:2;ORF10_AMEXTC_0340000136075:252:1;ORF14_AMEXTC_0340000159383:484:302;ORF1_AMEXTC_0340000069237:54:446	0	0	XP_013006888.1 histone H2A type 1-like [Cavia porcellus] %iden=96.923 %ovlp=98.47 evalue=5.65e-85
ORF2_AMEXTC_0340000060835:108:1817	0	0	CAA04655.1 cytokeratin type II_ partial [Notophthalmus viridescens] %iden=79.867 %ovlp=79.12 evalue=0.0
ORF3_AMEXTC_0340000003132:591:8531	0	0	XP_012824064.1 PREDICTED: filamin-A isoform X1 [Xenopus tropicalis] %iden=91.534 %ovlp=99.92 evalue=0.0
ORF1_AMEXTC_0340000027496:99:5144;ORF1_AMEXTC_0340000031658:99:5066;ORF12_AMEXTC_0340000250981:401:0	0	0	XP_004912530.1 PREDICTED: uncharacterized protein KIAA1551 homolog isoform X3 [Xenopus tropicalis] %iden=42.105 %ovlp=6.72 evalue=5.59e-11
ORF12_AMEXTC_0340000018468:148:6285;ORF1_AMEXTC_0340000067349:225:782;ORF23_AMEXTC_0340000189367:1527:1	0	0	XP_018427965.1 PREDICTED: envoplakin [Nanorana parkeri] %iden=63.427 %ovlp=98.73 evalue=0.0
ORF2_AMEXTC_0340000049296:192:764;ORF7_AMEXTC_0340000070715:221:844;ORF8_AMEXTC_0340000069982:242:811;ORF2_AMEXTC_0340000153681:70:354	0	0	AAU86906.1 myosin essential light chain fast [Rana pipiens] %iden=85.789 %ovlp=98.95 evalue=3.89e-112
ORF30_AMEXTC_0340000010402:29:2728	0	0	XP_006127649.1 PREDICTED: inter-alpha-trypsin inhibitor heavy chain H3 [Pelodiscus sinensis] %iden=64.784 %ovlp=99.67 evalue=0.0
ORF1_AMEXTC_0340000071672:87:1229	0	0	XP_018412073.1 PREDICTED: keratin_ type I cytoskeletal 47 kDa-like [Nanorana parkeri] %iden=66.393 %ovlp=63.78 evalue=3.71e-105
ORF4_AMEXTC_0340000027344:10:633	0	0	PIO36418.1 Keratin_ type I cytoskeletal 13 [Rana catesbeiana] %iden=60.847 %ovlp=90.38 evalue=2.83e-71
ORF1_AMEXTC_0340000068053:48:1592;ORF1_AMEXTC_0340000071475:54:905	0	0	OCT62046.1 hypothetical protein XELAEV_18043130mg [Xenopus laevis] %iden=58.465 %ovlp=84.85 evalue=1.61e-172
ORF92_AMEXTC_0340000155453:3713:1491	1.77636e-15	1.48528e-17	XP_014814677.1 PREDICTED: junction plakoglobin [Calidris pugnax] %iden=87.092 %ovlp=97.98 evalue=0.0
ORF2_AMEXTC_0340000018189:90:5258;ORF2_AMEXTC_0340000047294:90:5279;ORF52_AMEXTC_0340000161106:2562:1;ORF6_AMEXTC_0340000055145:945:1628;ORF10_AMEXTC_0340000081789:31:240;ORF10_AMEXTC_0340000081790:31:240;ORF17_AMEXTC_0340000161104:333:1	0	0	XP_018110256.1 PREDICTED: uncharacterized protein LOC108712538 [Xenopus laevis] %iden=25.112 %ovlp=24.43 evalue=6.78e-11
ORF28_AMEXTC_0340000025922:178:6024;ORF30_AMEXTC_0340000030106:178:5880;ORF131_AMEXTC_0340000240438:6022:332;ORF93_AMEXTC_0340000240437:4476:493;ORF1_AMEXTC_0340000055598:12:899;ORF32_AMEXTC_0340000240440:2097:493	0	0	XP_014108893.1 PREDICTED: microtubule cross-linking factor 1 [Pseudopodoces humilis] %iden=70.022 %ovlp=89.89 evalue=0.0
ORF38_AMEXTC_0340000020760:17:2200;ORF25_AMEXTC_0340000056413:1474:2205	0	0	XP_018410501.1 PREDICTED: eosinophil peroxidase-like [Nanorana parkeri] %iden=70.168 %ovlp=97.94 evalue=0.0
ORF12_AMEXTC_0340000066114:539:1237;ORF1_AMEXTC_0340000083743:12:518;ORF1_AMEXTC_0340000069926:96:470	0	0	XP_018429167.1 PREDICTED: myosin regulatory light chain 10 [Nanorana parkeri] %iden=92.262 %ovlp=71.67 evalue=3.25e-110
ORF23_AMEXTC_0340000046536:127:2541;ORF22_AMEXTC_0340000059319:286:1452;ORF37_AMEXTC_0340000218051:1424:0;ORF13_AMEXTC_0340000218052:305:0	0	0	XP_018432334.1 PREDICTED: plakophilin-1 [Nanorana parkeri] %iden=57.561 %ovlp=99.75 evalue=0.0
ORF3_AMEXTC_0340000077138:19:975	0	0	XP_018428536.1 PREDICTED: myosin-3-like isoform X1 [Nanorana parkeri] %iden=87.147 %ovlp=99.69 evalue=0.0
ORF23_AMEXTC_0340000027422:49:1242	0	0	XP_007058882.1 PREDICTED: heterochromatin-associated protein MENT-like [Chelonia mydas] %iden=60.880 %ovlp=99.50 evalue=2.39e-171
ORF97_AMEXTC_0340000220768:6552:739	0	0	XP_023353327.1 myosin-11 isoform X2 [Sarcophilus harrisii] %iden=88.533 %ovlp=99.79 evalue=0.0
ORF11_AMEXTC_0340000058209:37:1779	0	0	AAH54950.1 MGC64251 protein [Xenopus laevis] %iden=55.061 %ovlp=84.17 evalue=3.99e-178
ORF17_AMEXTC_0340000013957:118:1245	0	0	XP_005308328.1 prolargin [Chrysemys picta bellii] %iden=77.748 %ovlp=98.67 evalue=0.0
ORF1_AMEXTC_0340000019121:249:2279;ORF8_AMEXTC_0340000063210:52:2082;ORF6_AMEXTC_0340000063162:1074:2006	0	0	NP_001072329.1 transforming growth factor-beta-induced protein ig-h3 precursor [Xenopus tropicalis] %iden=79.616 %ovlp=99.70 evalue=0.0
ORF48_AMEXTC_0340000137289:1726:347;ORF3_AMEXTC_0340000070959:82:525	0	0	XP_010114971.1 PREDICTED: alpha-enolase isoform X1 [Chlamydotis macqueenii] %iden=89.401 %ovlp=94.13 evalue=0.0
ORF32_AMEXTC_0340000175492:305:3238	1.33474e-11	8.71302e-14	KFU87681.1 SURP and G-patch domain-containing protein 2 [Chaetura pelagica] %iden=33.196 %ovlp=69.53 evalue=5.55e-102
ORF1_AMEXTC_0340000026338:105:5816;ORF4_AMEXTC_0340000157424:235:897;ORF1_AMEXTC_0340000233152:31:303;ORF80_AMEXTC_0340000160967:476:6886	0	0	XP_002937710.2 PREDICTED: GRIP and coiled-coil domain-containing protein 2 isoform X1 [Xenopus tropicalis] %iden=49.638 %ovlp=99.79 evalue=0.0
ORF27_AMEXTC_0340000056505:386:2113	0	0	XP_018100738.1 PREDICTED: keratin 5_ type II L homeolog isoform X1 [Xenopus laevis] %iden=67.322 %ovlp=69.97 evalue=0.0
ORF11_AMEXTC_0340000036594:265:3591	0	0	XP_018092344.1 PREDICTED: nebulin-like [Xenopus laevis] %iden=74.840 %ovlp=98.47 evalue=0.0
ORF7_AMEXTC_0340000023417:22:3735	1.11022e-16	9.80824e-19	XP_004461804.1 neurofilament heavy polypeptide isoform X1 [Dasypus novemcinctus] %iden=47.804 %ovlp=90.63 evalue=0.0
ORF112_AMEXTC_0340000174786:5477:3111	1.11022e-16	9.80824e-19	NP_001337055.1 aconitase 2 L homeolog [Xenopus laevis] %iden=89.642 %ovlp=98.99 evalue=0.0
ORF1_AMEXTC_0340000227835:27:4313;ORF1_AMEXTC_0340000227836:27:1358	6.66134e-16	5.68156e-18	XP_016083930.1 PREDICTED: neuroblast differentiation-associated protein AHNAK isoform X3 [Ornithorhynchus anatinus] %iden=45.197 %ovlp=99.72 evalue=0.0
ORF55_AMEXTC_0340000230479:287:2932	0	0	XP_014433294.1 PREDICTED: glycogen phosphorylase_ muscle form [Pelodiscus sinensis] %iden=89.324 %ovlp=95.46 evalue=0.0
ORF31_AMEXTC_0340000052891:1790:3790	0	0	XP_014353459.1 PREDICTED: myosin-4 [Latimeria chalumnae] %iden=84.139 %ovlp=99.10 evalue=0.0
ORF19_AMEXTC_0340000066193:149:1321	0	0	NP_001080073.1 muscle creatine kinase [Xenopus laevis] %iden=89.764 %ovlp=97.19 evalue=0.0
ORF81_AMEXTC_0340000014615:20:7753	0	0	XP_009899137.1 PREDICTED: fibronectin [Picoides pubescens] %iden=74.830 %ovlp=96.16 evalue=0.0
ORF10_AMEXTC_0340000008215:16:2184	0	0	NP_001027487.1 serotransferrin precursor [Xenopus tropicalis] %iden=57.223 %ovlp=97.51 evalue=0.0
ORF27_AMEXTC_0340000017795:451:3579;ORF22_AMEXTC_0340000050789:496:1119	0	0	XP_004910568.1 PREDICTED: sarcoplasmic/endoplasmic reticulum calcium ATPase 2 [Xenopus tropicalis] %iden=94.434 %ovlp=99.81 evalue=0.0
ORF5_AMEXTC_0340000069860:116:811	0	0	NP_989158.1 myosin regulatory light chain 2_ skeletal muscle isoform [Xenopus tropicalis] %iden=90.533 %ovlp=71.55 evalue=3.01e-105
ORF18_AMEXTC_0340000002150:131:1483;ORF1_AMEXTC_0340000069955:138:746;ORF5_AMEXTC_0340000066942:500:838;ORF4_AMEXTC_0340000070173:506:649	0	0	OCT90895.1 hypothetical protein XELAEV_18019512mg [Xenopus laevis] %iden=92.627 %ovlp=96.01 evalue=0.0
ORF2_AMEXTC_0340000000348:28:2808	0	0	XP_018428535.1 PREDICTED: myosin-1B-like [Nanorana parkeri] %iden=87.379 %ovlp=99.89 evalue=0.0
ORF47_AMEXTC_0340000053290:1196:2995	0	0	XP_019797196.1 PREDICTED: alpha-actinin-2 isoform X2 [Tursiops truncatus] %iden=86.509 %ovlp=98.67 evalue=0.0
ORF8_AMEXTC_0340000002216:127:2931;ORF1_AMEXTC_0340000055643:144:2369	0	0	XP_005991940.1 PREDICTED: neurofilament medium polypeptide [Latimeria chalumnae] %iden=84.222 %ovlp=50.05 evalue=0.0
ORF2_AMEXTC_0340000059583:213:1991;ORF1_AMEXTC_0340000066470:132:776;ORF2_AMEXTC_0340000069910:130:693	0	0	CAA04656.1 cytokeratin 8_ partial [Notophthalmus viridescens] %iden=83.648 %ovlp=79.43 evalue=0.0
ORF20_AMEXTC_0340000043511:46:2493;ORF1_AMEXTC_0340000055429:12:968	0	0	XP_002938616.2 PREDICTED: plasminogen [Xenopus tropicalis] %iden=63.804 %ovlp=99.75 evalue=0.0
ORF43_AMEXTC_0340000023242:179:4270	0	0	ADZ04657.1 collagen type I alpha 2 [Ambystoma mexicanum] %iden=99.927 %ovlp=99.85 evalue=0.0
ORF28_AMEXTC_0340000046733:43:2103	0	0	XP_023358020.1 lamin [Sarcophilus harrisii] %iden=76.418 %ovlp=96.65 evalue=0.0
ORF45_AMEXTC_0340000120294:77:4693;ORF21_AMEXTC_0340000062995:1453:2805	0	0	XP_006277342.1 PREDICTED: ovostatin isoform X2 [Alligator mississippiensis] %iden=35.810 %ovlp=95.91 evalue=0.0
ORF2_AMEXTC_0340000025600:297:3638;ORF2_AMEXTC_0340000033957:297:3614;ORF2_AMEXTC_0340000029796:297:3593;ORF2_AMEXTC_0340000038094:297:3569;ORF3_AMEXTC_0340000100780:495:1013	0	0	XP_021257096.1 myosin-binding protein C_ cardiac-type [Numida meleagris] %iden=74.104 %ovlp=99.91 evalue=0.0
ORF35_AMEXTC_0340000065249:191:2890;ORF1_AMEXTC_0340000083199:42:2741;ORF29_AMEXTC_0340000012436:32:568;ORF6_AMEXTC_0340000064919:1170:1901	0	0	XP_003229218.1 PREDICTED: alpha-actinin-3 [Anolis carolinensis] %iden=95.089 %ovlp=99.44 evalue=0.0
ORF14_AMEXTC_0340000033098:58:4461;ORF19_AMEXTC_0340000208913:283:3744;ORF1_AMEXTC_0340000060720:36:1067;ORF8_AMEXTC_0340000073203:86:490	0	0	AAH93458.1 a2m protein_ partial [Xenopus tropicalis] %iden=52.962 %ovlp=97.41 evalue=0.0
ORF6_AMEXTC_0340000235177:453:5645	0	0	XP_008160968.1 PREDICTED: interferon-induced very large GTPase 1-like [Chrysemys picta bellii] %iden=60.075 %ovlp=91.68 evalue=0.0
ORF162_AMEXTC_0340000174309:9118:593;ORF4_AMEXTC_0340000086048:8:433	0	0	XP_018415848.1 PREDICTED: desmoplakin isoform X1 [Nanorana parkeri] %iden=69.922 %ovlp=98.35 evalue=0.0
ORF10_AMEXTC_0340000056793:823:3357	1.11022e-16	9.80824e-19	XP_002932939.2 PREDICTED: myosin-7B [Xenopus tropicalis] %iden=93.254 %ovlp=99.76 evalue=0.0
ORF4_AMEXTC_0340000019935:759:14561	0	0	XP_018079507.1 PREDICTED: plectin-like isoform X6 [Xenopus laevis] %iden=80.349 %ovlp=99.59 evalue=0.0
ORF113_AMEXTC_0340000246769:4690:176	0	0	OCT71333.1 hypothetical protein XELAEV_18034311mg [Xenopus laevis] %iden=49.966 %ovlp=97.08 evalue=0.0
ORF10_AMEXTC_0340000002081:79:2139;ORF27_AMEXTC_0340000052120:323:757;ORF6_AMEXTC_0340000069504:22:192	0	0	AAH43901.1 LOC398464 protein_ partial [Xenopus laevis] %iden=65.506 %ovlp=45.85 evalue=5.17e-138
ORF15_AMEXTC_0340000007329:19:1536	0	0	XP_006134615.1 PREDICTED: cartilage matrix protein [Pelodiscus sinensis] %iden=78.455 %ovlp=96.64 evalue=0.0
ORF1_AMEXTC_0340000026805:9:1367	0	0	XP_007071327.1 PREDICTED: fibrinogen gamma chain [Chelonia mydas] %iden=65.501 %ovlp=93.82 evalue=0.0
ORF44_AMEXTC_0340000000864:65:5887	0	0	NP_001001244.1 myosin_ heavy chain 4_ skeletal muscle [Xenopus tropicalis] %iden=88.866 %ovlp=99.90 evalue=0.0
ORF40_AMEXTC_0340000034061:242:2947;ORF40_AMEXTC_0340000021495:242:2902;ORF39_AMEXTC_0340000025708:242:2887;ORF39_AMEXTC_0340000029886:242:2842;ORF38_AMEXTC_0340000042325:242:2740;ORF39_AMEXTC_0340000038193:242:2785;ORF37_AMEXTC_0340000046467:242:2680;ORF1_AMEXTC_0340000066781:180:761;ORF2_AMEXTC_0340000084502:67:519;ORF7_AMEXTC_0340000068443:98:379	0	0	XP_007070961.1 PREDICTED: periostin isoform X1 [Chelonia mydas] %iden=69.333 %ovlp=99.45 evalue=0.0
ORF26_AMEXTC_0340000021824:32:1909;ORF14_AMEXTC_0340000276628:507:1;ORF1_AMEXTC_0340000073501:51:659;ORF4_AMEXTC_0340000071928:34:660;ORF5_AMEXTC_0340000073479:52:672;ORF1_AMEXTC_0340000071929:48:737	0	0	AAL56645.1 serum albumin precursor [Ambystoma texanum] %iden=72.917 %ovlp=99.36 evalue=0.0
ORF23_AMEXTC_0340000015724:55:7971;ORF12_AMEXTC_0340000053675:2439:2831	0	0	XP_012826615.1 PREDICTED: nebulin isoform X9 [Xenopus tropicalis] %iden=78.092 %ovlp=99.92 evalue=0.0
ORF15_AMEXTC_0340000000391:22:1869	0	0	XP_002933535.2 PREDICTED: fibrinogen alpha chain [Xenopus tropicalis] %iden=42.079 %ovlp=96.27 evalue=2.12e-136
ORF2_AMEXTC_0340000022994:102:6092;ORF21_AMEXTC_0340000216697:559:6549;ORF1_AMEXTC_0340000173620:33:413;ORF4_AMEXTC_0340000089573:55:423	0	0	XP_005309911.1 myosin-10 isoform X2 [Chrysemys picta bellii] %iden=94.118 %ovlp=99.50 evalue=0.0
ORF1_AMEXTC_0340000009553:105:1607;ORF2_AMEXTC_0340000073484:96:563;ORF6_AMEXTC_0340000071927:130:540;ORF1_AMEXTC_0340000235453:171:599	0	0	XP_018098739.1 PREDICTED: fibrinogen beta chain-like [Xenopus laevis] %iden=66.802 %ovlp=97.80 evalue=0.0
ORF36_AMEXTC_0340000043869:5:3418;ORF4_AMEXTC_0340000068084:107:610;ORF5_AMEXTC_0340000083850:11:595	0	0	XP_018082657.1 PREDICTED: myosin-binding protein C_ fast-type-like [Xenopus laevis] %iden=79.527 %ovlp=96.05 evalue=0.0
ORF17_AMEXTC_0340000028042:61:4326;ORF19_AMEXTC_0340000032236:61:4416;ORF16_AMEXTC_0340000036374:61:3525;ORF18_AMEXTC_0340000040517:61:3615;ORF8_AMEXTC_0340000079281:56:451	0	0	XP_004912956.1 PREDICTED: myosin-binding protein C_ slow-type isoform X5 [Xenopus tropicalis] %iden=78.973 %ovlp=99.58 evalue=0.0
ORF17_AMEXTC_0340000041456:16:5073	0	0	AIC77181.1 complement component C3_ partial [Pleurodeles waltl] %iden=73.383 %ovlp=96.14 evalue=0.0
ORF18_AMEXTC_0340000025233:133:4569	0	0	XP_018430419.1 PREDICTED: myomesin-2 [Nanorana parkeri] %iden=76.584 %ovlp=97.16 evalue=0.0
ORF65_AMEXTC_0340000279815:6133:1787	0	0	Q9YIB4.1 RecName: Full=Collagen alpha-1(I) chain; AltName: Full=Alpha-1 type I collagen; Flags: Precursor %iden=92.138 %ovlp=99.86 evalue=0.0
ORF36_AMEXTC_0340000007955:125:5962;ORF5_AMEXTC_0340000072169:29:634;ORF7_AMEXTC_0340000062039:688:1221;ORF12_AMEXTC_0340000272578:470:246;ORF39_AMEXTC_0340000227517:2118:247;ORF6_AMEXTC_0340000016388:32:418;ORF77_AMEXTC_0340000227516:4073:846;ORF99_AMEXTC_0340000227518:3992:846	0	0	XP_018411608.1 PREDICTED: myosin-7 [Nanorana parkeri] %iden=90.989 %ovlp=99.64 evalue=0.0
ORF19_AMEXTC_0340000014026:19:6750;ORF19_AMEXTC_0340000018243:19:6654	0	0	XP_002931884.2 PREDICTED: LOW QUALITY PROTEIN: filamin-C [Xenopus tropicalis] %iden=90.954 %ovlp=99.96 evalue=0.0
ORF18_AMEXTC_0340000047511:319:9780	0	0	XP_007666682.1 PREDICTED: collagen alpha-3(VI) chain [Ornithorhynchus anatinus] %iden=54.270 %ovlp=99.30 evalue=0.0
ORF3_AMEXTC_0340000138910:351:6227	3.21965e-15	2.64865e-17	XP_017949131.1 PREDICTED: LOW QUALITY PROTEIN: myosin-9 [Xenopus tropicalis] %iden=88.617 %ovlp=99.85 evalue=0.0
ORF1_AMEXTC_0340000029898:30:31676;ORF14_AMEXTC_0340000060673:316:948;ORF3_AMEXTC_0340000253317:73:426	1.11022e-16	9.80824e-19	XP_014444499.1 PREDICTED: LOW QUALITY PROTEIN: titin [Tupaia chinensis] %iden=79.334 %ovlp=99.98 evalue=0.0
