# Supplementary material for: Proteome data to explore the axolotl limb regeneration capacity at neotenic and metamorphic stages
Source: Data Brief. 2020 Jan 28;29:105179. doi: 10.1016/j.dib.2020.105179 (PMC7005509; doi:10.1016/j.dib.2020.105179)
Supplement: Multimedia component 5 [file mmc5.xlsx]

## Sheet: Mouse orthologous
Accession	Description	Annotations(Mouse_Orthologes)	Gene_Symbols (Mouse_Orthologes)	NEO_D0_R1	NEO_D0_R2	NEO_D0_R3	NEO_D1_R1	NEO_D1_R2	NEO_D1_R3	NEO_D4_R1	NEO_D4_R2	NEO_D4_R3	NEO_D7_R1	NEO_D7_R2	NEO_D7_R3	MET_D0_R1	MET_D0_R2	MET_D0_R3	MET_D1_R1	MET_D1_R2	MET_D1_R3	MET_D4_R1	MET_D4_R2	MET_D4_R3	MET_D7_R1	MET_D7_R2	MET_D7_R3
ORF1_AMEXTC_0340000000009:48:2282	AIT69686.1 CD9 [Andrias davidianus] %iden=78.879 %ovlp=99.13 evalue=2.82e-134	BAD32573.1 mKIAA1905 protein, partial [Mus musculus] %iden=77.964 %ovlp=96.11 evalue=0.0	Scin	436.752	1953.12	1526.28	179.498	3259.34	4611.12	1866.67	2245.77	8905.07	443.543	3287.63	1260.16	4909.01	7384.04	1562.76	550.611	2342.79	4408.47	5910.08	482.86	4435.46	1639.06	1323.25	1131.84
ORF1_AMEXTC_0340000000507:30:1916	XP_008175935.1 aspartate aminotransferase_ mitochondrial isoform X1 [Chrysemys picta bellii] %iden=85.437 %ovlp=96.00 evalue=0.0	AAI50699.1 Kelch repeat and BTB (POZ) domain containing 10 [Mus musculus] %iden=76.073 %ovlp=95.55 evalue=0.0	Klhl41	5668.67	4134.54	5479.35	5751.72	5957.14	3779.2	6000.09	4683.4	6170.79	3126.34	5325.94	4407.51	5482.82	6802.39	4240.97	5695.52	4639.1	5545.33	5970.22	2502.62	4585.75	3437.36	2988.52	2750.71
ORF1_AMEXTC_0340000000945:24:2030	P31231.1 RecName: Full=Calsequestrin-1; AltName: Full=Calsequestrin_ skeletal muscle isoform; Flags: Precursor %iden=87.234 %ovlp=84.84 evalue=0.0	XP_011246265.1 PREDICTED: nck-associated protein 5 isoform X13 [Mus musculus] %iden=45.299 %ovlp=51.87 evalue=2.20e-71	Nckap5	1718.13	670.598	1036.01	1720.39	1253.81	999.301	1180.08	1603.89	1054.39	758.507	1201.13	986.502	1001.07	2079.3	2191.55	782.343	1908.49	1224.09	1011.85	1345.66	854.842	727.434	257.306	528.707
ORF1_AMEXTC_0340000001756:3:725; ORF3_AMEXTC_0340000035721:55:504	OCT63324.1 hypothetical protein XELAEV_18044422mg [Xenopus laevis] %iden=70.856 %ovlp=98.64 evalue=0.0	BAE21268.1 unnamed protein product, partial [Mus musculus] %iden=80.247 %ovlp=99.59 evalue=2.32e-141	Myh3	1363.24	2405.33	2044.43	1449.62	2251.34	2518.06	779.645	1310.95	1085.07	380.148	842.269	1431.36	814.462	2368.06	2038.89	1180.51	919.036	2033.42	1000.28	2993.39	1982.01	1975.07	907.246	946.44
ORF1_AMEXTC_0340000002214:75:611	XP_014428187.1 PREDICTED: docking protein 6 isoform X2 [Pelodiscus sinensis] %iden=83.175 %ovlp=93.14 evalue=0.0	NP_038896.2 heat shock protein beta-7 [Mus musculus] %iden=71.223 %ovlp=77.09 evalue=4.97e-66	Hspb7	2069.67	1349.94	1141.88	2576.8	1888.62	1648.92	2516.11	2172.96	1803.07	5279.88	2902.01	2154.49	1584.37	1187.79	1985.07	1354.79	2173.63	1260.24	1670.37	1196.38	1703.29	2155.29	1323.98	2187.7
ORF1_AMEXTC_0340000003371:51:5942	XP_007070235.1 PREDICTED: ski oncogene isoform X1 [Chelonia mydas] %iden=70.997 %ovlp=99.74 evalue=0.0	XP_006500969.1 PREDICTED: ankyrin-2 isoform X42 [Mus musculus] %iden=83.410 %ovlp=99.90 evalue=0.0	Ank2	1257.22	2850.24	1588.5	1201.87	1344.86	12515.1	1225.74	1185.85	1111.45	975.714	1088.89	1382.18	1516.53	7863.16	1235.27	4671.31	1146.71	4057.88	1076.81	2777.98	3226.73	899.015	1260.19	731.952
ORF1_AMEXTC_0340000004994:45:977	XP_014432588.1 PREDICTED: disks large homolog 4 [Pelodiscus sinensis] %iden=88.803 %ovlp=78.23 evalue=0.0	NP_033791.1 arachidonate 8S-lipoxygenase [Mus musculus] %iden=40.000 %ovlp=99.68 evalue=1.30e-77	Alox8	18.8803	281.514	225.524	16.7317	90.2238	146.496	58.354	55.8284	28.5431	25.1271	56.026	23.8313	168.522	1216.09	354.866	683.71	94.2005	113.457	15.4708	37.7927	506.911	30.9086	62.1954	14.112
ORF1_AMEXTC_0340000006124:72:6062	XP_018079672.1 PREDICTED: myomesin-1-like isoform X1 [Xenopus laevis] %iden=73.067 %ovlp=97.51 evalue=0.0	XP_006515278.2 PREDICTED: neuroblastoma-amplified sequence isoform X1 [Mus musculus] %iden=67.782 %ovlp=99.90 evalue=0.0	Nbas	13351	24329.9	15217.3	9603.63	23544.3	15660.7	4990.64	8280.33	10593	2979.89	5800.48	8849.28	8347.03	15954.4	35642.5	15070.5	7276.19	18800.6	6547.14	19944.1	20142.8	13355.1	8207.75	5942.52
ORF1_AMEXTC_0340000006450:24:1631	OCA13872.1 hypothetical protein XENTR_v900289262mg_ partial [Xenopus tropicalis] %iden=87.500 %ovlp=98.34 evalue=3.07e-150	AAA37551.1 EndoA' cytokeratin (5' end put.); putative [Mus musculus] %iden=47.101 %ovlp=77.05 evalue=8.84e-115	Krt8	2762.76	3731.45	3250.18	4099.27	2560.27	3938.21	4698.5	3959.78	3447.38	4885.46	4245.23	2223	3139.78	3273.33	2928.73	4134.47	3495.48	2764.86	2577.06	2074.44	3319.72	2126.02	1777.66	1923.18
ORF1_AMEXTC_0340000009035:189:833	XP_018117435.1 PREDICTED: collagen_ type IX_ alpha 1 L homeolog isoform X1 [Xenopus laevis] %iden=70.811 %ovlp=99.04 evalue=0.0	NP_038588.2 heat shock protein beta-1 [Mus musculus] %iden=67.130 %ovlp=99.07 evalue=6.35e-99	Hspb1	2435.26	1737.89	2250.23	5336.05	3250.35	1768.48	980.688	1897.92	1386.53	2349.28	1514.37	2139.3	528.886	1253.75	4441.72	584.078	1784.17	1619.09	2122.99	2277.19	2165.75	2754.4	1029.78	2752.41
ORF1_AMEXTC_0340000009553:105:1607	XP_007061045.1 PREDICTED: complement C5 [Chelonia mydas] %iden=58.554 %ovlp=99.53 evalue=0.0	NP_862897.1 fibrinogen beta chain preproprotein [Mus musculus] %iden=63.430 %ovlp=96.21 evalue=0.0	Fgb	336.337	52.5635	54.3862	129.428	75.9287	85.4078	197.407	129.198	224.636	78.1838	251.159	67.0066	222.094	434.366	81.5951	123.047	191.811	119.596	141.87	226.991	55.3096	639.878	130.306	259.472
ORF1_AMEXTC_0340000011736:81:2459	XP_009567801.1 PREDICTED: collagen alpha-1(V) chain isoform X1 [Cuculus canorus] %iden=85.614 %ovlp=99.46 evalue=0.0	NP_954603.3 obscurin isoform 2 [Mus musculus] %iden=68.850 %ovlp=99.87 evalue=0.0	Obscn	610.717	399.961	389.834	919.719	541.676	427.374	516.055	458.25	467.474	643.945	474.156	476.291	502.773	497.177	944.762	545.635	469.889	390.784	476.001	412.896	434.11	560.53	368.54	708.633
ORF1_AMEXTC_0340000011793:138:4481	AAH88031.1 hypothetical LOC496762 [Xenopus tropicalis] %iden=48.971 %ovlp=95.97 evalue=6.42e-75	BAC28125.1 unnamed protein product, partial [Mus musculus] %iden=56.233 %ovlp=23.83 evalue=3.12e-104	Npat	1459.56	869.143	888.825	1662.91	572.175	350.115	2763.64	1122.7	722.839	2326.06	1083.68	644.877	1181.5	406.716	1991.44	1552.46	2090.41	799.714	1414.59	253.775	708.072	748.865	722.691	1392.92
ORF1_AMEXTC_0340000012167:48:440	pir A46532 Ig mu chain C region - axolotl (fragment) %iden=97.279 %ovlp=70.29 evalue=0.0	CAA83210.1 histone H2A, partial [Mus musculus domesticus] %iden=96.154 %ovlp=98.47 evalue=2.13e-83	Hist2h2aa1/Hist2h2aa2	433.165	105.337	95.843	326.931	220.306	212.052	116.938	162.315	217.151	217.672	162.856	296.876	324.646	57.4139	122.934	101.651	256.351	235.542	458.25	199.48	113.231	451.848	1482.43	548.493
ORF1_AMEXTC_0340000012585:27:2381	XP_008160750.1 heat shock protein 75 kDa_ mitochondrial [Chrysemys picta bellii] %iden=83.451 %ovlp=96.56 evalue=0.0	NP_780752.1 rab11 family-interacting protein 4 [Mus musculus] %iden=76.122 %ovlp=78.98 evalue=0.0	Rab11fip4	350.919	71.1146	11.3973	17.2225	179.645	0	5.60833	0	0	0	0	2.71841	17.0004	3.00551	95.2467	4.59178	17.0845	18.934	15.4459	88.5399	7.94884	64.0995	4.93491	12.3159
ORF1_AMEXTC_0340000012851:28:1173	XP_006277342.1 PREDICTED: ovostatin isoform X2 [Alligator mississippiensis] %iden=35.810 %ovlp=95.91 evalue=0.0	NP_542766.1 myosin-7 [Mus musculus] %iden=84.293 %ovlp=99.74 evalue=0.0	Myh7	30208.3	14536.2	17858.3	15953.6	11892.6	15963.3	15525.8	15146.2	13757.9	16270.6	14141.6	14794	30069.5	24786.7	21089.8	26049	25791.3	26472.6	28300.4	47642.4	13668	48105	33957.4	34433.8
ORF1_AMEXTC_0340000014241:66:2207	XP_019356981.1 PREDICTED: macrophage-capping protein [Gavialis gangeticus] %iden=63.081 %ovlp=81.10 evalue=5.35e-158	NP_082748.1 BMP-binding endothelial regulator protein precursor [Mus musculus] %iden=82.000 %ovlp=90.76 evalue=0.0	Bmper	813.668	630.893	576.444	1098.3	943.421	593.64	817.155	583.317	890.735	1252.05	719.587	1118.66	512.564	130.175	295.059	179.376	442.238	360.948	764.697	1264.03	716.552	1279.76	1223.71	1267.5
ORF1_AMEXTC_0340000015880:114:3818	NP_001011219.1 enoyl-CoA delta isomerase 1_ mitochondrial [Xenopus tropicalis] %iden=68.439 %ovlp=92.83 evalue=3.53e-150	NP_848494.2 arf-GAP with Rho-GAP domain, ANK repeat and PH domain-containing protein 2 [Mus musculus] %iden=63.115 %ovlp=98.14 evalue=0.0	Arap2	573.563	82.8603	121.97	114.045	56.0959	115.519	103.822	155.086	162.384	328.93	199.661	164.792	134.842	460.763	64.5809	201.403	102.815	179.986	121.887	76.7631	91.8812	138.238	97.7223	203.393
ORF1_AMEXTC_0340000016589:36:1658	XP_018096496.1 PREDICTED: centromere-associated protein E-like_ partial [Xenopus laevis] %iden=32.109 %ovlp=87.18 evalue=1.45e-82	XP_006526052.1 PREDICTED: myc box-dependent-interacting protein 1 isoform X13 [Mus musculus] %iden=76.660 %ovlp=91.68 evalue=0.0	Bin1	7493.72	4014.19	3781.28	6024.2	7547.8	8540.69	4423.64	6042.99	5406.79	7802.63	8031.85	7162.75	4770.58	3485.13	4571.64	4680.99	3929.28	4143.75	5172.07	14103.7	5082.52	9741.66	7776.96	8306.72
ORF1_AMEXTC_0340000016756:45:3842	XP_007071377.1 PREDICTED: tropomyosin alpha-4 chain-like isoform X5 [Chelonia mydas] %iden=93.548 %ovlp=99.20 evalue=5.52e-154	EDL31069.1 CDK5 regulatory subunit associated protein 2 [Mus musculus] 307 384 63% 2e-85 36.43%	Cdk5rap2	8859.75	9963.55	10860.1	16084.9	9325.14	9081.81	16893.2	11416.9	14906.2	11185.4	16388.4	8697.75	13541.2	17855.1	19420.7	19977.1	11211.5	11015.9	10168.3	2074.91	8137	2344.03	9487.67	7454.66
ORF1_AMEXTC_0340000017743:156:2036	XP_013917059.1 PREDICTED: apovitellenin-1-like [Thamnophis sirtalis] %iden=28.235 %ovlp=21.48 evalue=0.007	NP_032905.2 plastin-2 [Mus musculus] %iden=86.174 %ovlp=99.04 evalue=0.0	Lcp1	2851.77	513.681	642.069	2471.37	558.186	2430.4	1229.81	1389.75	5237.83	1290.35	2131.04	2063.23	1702.62	1392.08	754.728	1540.84	1507.94	3542.96	1556.64	11214.9	469.703	2784.4	7023.47	1145.43
ORF1_AMEXTC_0340000018510:30:2693	NP_998877.1 DNA replication licensing factor mcm7 [Xenopus tropicalis] %iden=92.211 %ovlp=95.73 evalue=0.0	NP_035708.2 transforming growth factor beta receptor type 3 precursor [Mus musculus] %iden=61.772 %ovlp=94.03 evalue=0.0	Tgfbr3	763.636	1861.31	1609.84	1226.25	744.514	1946.87	2064.17	1759.61	1105.28	1412.16	1975.91	1236.34	1508.54	2696.2	1507.51	2458.63	1420.77	1463.1	826.588	660.885	1586.53	545.486	569.231	392.445
ORF1_AMEXTC_0340000019121:249:2279	XP_415765.1 PREDICTED: malate dehydrogenase_ mitochondrial [Gallus gallus] %iden=88.757 %ovlp=84.25 evalue=0.0	NP_033395.1 transforming growth factor-beta-induced protein ig-h3 precursor [Mus musculus] %iden=74.398 %ovlp=97.64 evalue=0.0	Tgfbi	11521	15985.4	18375.6	16355.7	11740.6	9267.68	22523.4	12027.1	15289	9304.36	13166.4	11536.9	13745.8	21079.9	15795.9	20881.6	12057	16890.8	12574.9	3110.65	11091	4561.07	6841.26	7138.11
ORF1_AMEXTC_0340000019271:174:830	XP_008171437.1 guanine nucleotide exchange factor DBS isoform X11 [Chrysemys picta bellii] %iden=78.857 %ovlp=92.82 evalue=0.0	NP_001032220.1 phospholipase A2 inhibitor and Ly6/PLAUR domain-containing protein precursor [Mus musculus] %iden=29.221 %ovlp=68.04 evalue=0.001	Pinlyp	369.741	381.505	421.588	759.819	275.905	651.842	913.412	661.616	1056.79	392.353	693.653	886.314	470.019	1326.59	361.316	535.843	359.82	825.776	333.048	367.132	464.132	661.596	409.503	557.719
ORF1_AMEXTC_0340000020164:75:1253	NP_001006810.1 alpha-actinin-4 [Xenopus tropicalis] %iden=91.602 %ovlp=99.78 evalue=0.0	NP_033283.1 serpin B5 isoform a [Mus musculus] %iden=52.267 %ovlp=95.17 evalue=5.83e-138	Serpinb5	2545.76	2693.66	2187.25	1455.28	3535.85	2205.65	1246.55	1941.5	1468.51	2143.31	1567.38	2104.97	2275.02	2853.87	4876.74	1678.52	2066.28	2585.15	2469.2	2674.61	2442.19	4142.64	1997.62	4029.4
ORF1_AMEXTC_0340000020525:6:1325	NP_001011278.1 alpha-2-HS-glycoprotein precursor [Xenopus tropicalis] %iden=44.940 %ovlp=91.04 evalue=6.15e-80	NP_032327.2 heat shock-related 70 kDa protein 2 [Mus musculus] %iden=90.227 %ovlp=99.77 evalue=0.0	Hspa2	461.019	54.7727	113.405	407.19	528.07	52.807	415.645	199.386	285.89	192.495	201.246	667.406	306.279	89.6431	82.737	134.79	182.988	239.584	258.249	661.801	73.1626	497.624	152.47	967.136
ORF1_AMEXTC_0340000022393:90:3716	BAD17894.1 triose phosphate isomerase_ partial [Ambystoma mexicanum] %iden=99.569 %ovlp=92.77 evalue=9.67e-168	No Hits	No Match	21519.6	20376.6	30721.4	25285.6	12234.3	11756.1	47057.4	34538.8	25242.1	29173.7	31409	30960	17853.1	17883.3	29764.1	23122.2	20942.4	22671.8	12634.9	5841.71	13961.8	10478.5	10763.4	11995.8
ORF1_AMEXTC_0340000023208:33:1526	XP_005309426.1 protocadherin Fat 4 [Chrysemys picta bellii] %iden=83.861 %ovlp=99.90 evalue=0.0	AAH18376.1 PRP31 pre-mRNA processing factor 31 homolog (yeast) [Mus musculus] %iden=92.077 %ovlp=93.57 evalue=0.0	Prpf31	328.29	538.89	350.945	485.876	72.3802	105.282	1512.75	700.885	247.256	1198.03	757.924	741.178	190.149	223.619	447.592	466.349	214.076	161.784	87.3612	13.6041	393.03	42.6417	44.9639	105.309
ORF1_AMEXTC_0340000025137:138:689	AFH40437.1 carbamoyl phosphate synthetase_ partial [Litoria caerulea] %iden=87.166 %ovlp=99.73 evalue=0.0	NP_033431.1 troponin I, fast skeletal muscle [Mus musculus] %iden=75.410 %ovlp=98.91 evalue=8.60e-90	Tnni2	2912.25	164.15	160.625	97.4331	90.4286	233.388	156.346	153.173	369.315	45.498	145.642	51.9081	3060.2	950.014	236.194	2285.28	269.779	486.468	3463.03	111.747	145.556	59.3917	83.3088	20.3319
ORF1_AMEXTC_0340000026338:105:5816;ORF80_AMEXTC_0340000160967:476:6886	XP_005581994.1 PREDICTED: annexin A1 isoform X1 [Macaca fascicularis] %iden=66.097 %ovlp=85.50 evalue=1.17e-157	NP_081651.2 GRIP and coiled-coil domain-containing protein 2 [Mus musculus] %iden=60.258 %ovlp=52.63 evalue=0.0 NP_796188.2 U5 small nuclear ribonucleoprotein 200 kDa helicase [Mus musculus] %iden=95.037 %ovlp=99.91 evalue=0.0	Gcc2	10709.7	7981.56	8261.77	7996.99	9046.03	8794.96	7231.01	8386.2	6840.08	10023.9	6909.64	8530.3	8251.51	7208.49	9926.12	5522.33	9261.75	7055.44	10683.9	16883.1	8208.04	21894.4	12799	15341
ORF1_AMEXTC_0340000026401:138:5699	XP_008168871.1 erbin isoform X2 [Chrysemys picta bellii] %iden=77.856 %ovlp=98.04 evalue=0.0	NP_001289962.1 E3 ubiquitin-protein ligase UBR3 isoform 3 [Mus musculus] %iden=80.863 %ovlp=97.30 evalue=0.0	Ubr3	10.0681	6.0368	18.2567	43.3273	4.25512	2.0976	90.703	33.8922	90.5611	11.2559	24.1404	1.81258	116.421	11.4013	115.142	576.512	104.435	49.5521	87.6796	449.352	28.792	22.9993	81.7894	8.53772
ORF1_AMEXTC_0340000026514:0:1712	XP_015224267.1 PREDICTED: rho GTPase-activating protein 33 [Lepisosteus oculatus] %iden=56.554 %ovlp=54.65 evalue=0.0	NP_084080.1 heterogeneous nuclear ribonucleoprotein M isoform a [Mus musculus] 526 590 93% 9e-180 55.90%	Hnrnpm	755.998	665.863	722.957	1907.56	391.02	4099.31	1388.21	3253.29	1750.85	2307.4	4078.24	593.972	396.601	346.411	248.623	230.068	464.73	441.97	412.388	2352.42	252.371	859.217	1493.76	534.675
ORF1_AMEXTC_0340000026805:9:1367	XP_013874896.1 PREDICTED: uncharacterized protein LOC106525272_ partial [Austrofundulus limnaeus] %iden=34.000 %ovlp=79.20 evalue=3.64e-06	NP_001304034.1 fibrinogen gamma chain isoform 2 precursor [Mus musculus] %iden=62.864 %ovlp=90.29 evalue=0.0	Fgg	1802.89	183.223	238.019	248.827	61.0872	112.65	952.373	337.789	230.07	198.132	350.367	242.603	263.473	395.289	230.574	408.873	325.209	219.459	117.079	952.131	92.5383	572.862	285.786	95.6879
ORF1_AMEXTC_0340000026924:24:2201	XP_013057715.1 PREDICTED: selenium-binding protein 1-A-like isoform X2 [Anser cygnoides domesticus] %iden=83.051 %ovlp=97.92 evalue=0.0	NP_647468.2 vasorin precursor [Mus musculus] %iden=48.457 %ovlp=87.33 evalue=1.66e-177	Vasn	1279.82	959.548	537.908	884.448	1386.25	563.425	769.971	430.723	1080.05	1234.25	933.929	1095.4	806.91	325.061	1273.02	448.719	514.785	672.943	1457.09	1764.34	1454.82	1571.62	1794.55	1438.33
ORF1_AMEXTC_0340000027333:63:4691	XP_003220236.1 PREDICTED: glutathione S-transferase Mu 1 [Anolis carolinensis] %iden=75.342 %ovlp=87.90 evalue=5.05e-121	NP_666347.2 DNA excision repair protein ERCC-6-like [Mus musculus] %iden=64.331 %ovlp=50.29 evalue=0.0	Ercc6l	655.587	610.025	593.385	518.927	464.361	508.732	836.261	672.658	903.15	1416.55	693.795	511.359	753.807	644.573	779.792	957.948	891.775	624.123	652.758	454.765	814.189	624.841	373.409	435.716
ORF1_AMEXTC_0340000027496:99:5144	XP_019362795.1 PREDICTED: peripheral-type benzodiazepine receptor-associated protein 1 isoform X3 [Gavialis gangeticus] %iden=37.943 %ovlp=98.00 evalue=7.24e-112	AAH55761.1 2810474O19Rik protein, partial [Mus musculus] %iden=33.636 %ovlp=6.48 evalue=0.94	Resf1	609.204	322.084	414.148	811.336	777.307	838.82	777.079	764.751	811.768	820.115	830.842	945.108	594.881	477.357	188.172	335.817	361.946	500.998	724.211	814.206	384.82	876.315	1088.59	1080.47
ORF1_AMEXTC_0340000027644:81:797	AIR07783.1 catalase [Cynops orientalis] %iden=88.826 %ovlp=96.17 evalue=0.0	NP_076341.1 ras-related protein Rab-3C isoform 1 [Mus musculus] %iden=90.308 %ovlp=94.56 evalue=6.09e-156	Rab3c	379.364	277.657	293.619	138.524	408.149	164.696	137.995	156.576	143.112	136.256	140.706	274.796	365.177	230.158	389.418	376.684	218.688	250.362	462.809	371.666	289.947	445.921	287.532	458.573
ORF1_AMEXTC_0340000028187:126:2438	XP_006126798.1 PREDICTED: pollen-specific leucine-rich repeat extensin-like protein 1 [Pelodiscus sinensis] %iden=26.298 %ovlp=36.92 evalue=3.12e-23	EDL26779.1 mCG134590, isoform CRA_b [Mus musculus] %iden=50.128 %ovlp=98.83 evalue=0.0	No Match	313.128	227.246	401.987	528.247	493.976	473.243	601.543	678.115	373.532	689.573	656.479	422.538	429.223	369.831	213.151	619.697	374.564	350.003	290.009	151.171	578.063	152.797	390.537	258.388
ORF1_AMEXTC_0340000028276:12:2357	ABA41242.1 alpha-tubulin_ partial [Mantoniella squamata] %iden=91.700 %ovlp=99.60 evalue=1.16e-172	XP_006497838.1 PREDICTED: nebulin isoform X22 [Mus musculus] 1129 13537 99% 0.0 69.36%	Neb	12.2733	69.5743	164.667	490.349	754.889	60.0806	846.61	44.6957	2292.51	9.20833	3.57135	46.646	33.5216	5.02981	1.78993	2.94082	4.6326	34.2762	54.3602	398.915	59.5033	252.728	134.581	26.0559
ORF1_AMEXTC_0340000028403:36:6083	XP_006625340.1 PREDICTED: ubiquitin-like modifier-activating enzyme 1 [Lepisosteus oculatus] %iden=61.084 %ovlp=96.83 evalue=0.0	NP_899044.3 protocadherin Fat 4 precursor [Mus musculus] %iden=78.940 %ovlp=99.90 evalue=0.0	Fat4	290.829	387.893	375.389	726.939	574.933	567.549	519.266	542.065	869.014	494.727	546.914	395.613	528.813	498.121	285.728	430.735	700.191	501.536	897.079	1265.51	746.324	1331.31	701.681	718.466
ORF1_AMEXTC_0340000028813:153:689	AAL56645.1 serum albumin precursor [Ambystoma texanum] %iden=72.917 %ovlp=99.36 evalue=0.0	NP_033420.1 troponin C, skeletal muscle [Mus musculus] %iden=89.937 %ovlp=88.27 evalue=9.24e-97	Tnnc2	39628.9	24394.6	47301.4	62134.3	43577.2	36338.2	31877.3	34219.7	42722.1	46340.3	44202	69322.9	48315.4	16554.2	31340.5	15202.9	36483.6	40437.9	73327	49527	37305.3	37867.4	92561.1	63477.6
ORF1_AMEXTC_0340000030281:48:6209	XP_018091705.1 PREDICTED: collagen alpha-1(III) chain-like [Xenopus laevis] %iden=77.566 %ovlp=99.86 evalue=0.0	XP_006508563.1 PREDICTED: mucin-5AC isoform X2 [Mus musculus] %iden=45.012 %ovlp=58.71 evalue=0.0	Muc5ac	1941.69	7904.05	4896.59	3032.79	11127.1	9882.52	2389.79	4976.69	5189.87	2537.23	3061.84	2528.25	3414.48	10252.6	13364	2814.32	5487.03	5647.25	6073.78	3936.28	10050.3	5925.29	2683.41	4771.17
ORF1_AMEXTC_0340000031198:36:1391	CAO82107.1 immunoglobulin heavy chain constant region IgX_ partial [Ambystoma mexicanum] %iden=99.344 %ovlp=75.75 evalue=0.0	NP_035791.1 tyrosinase isoform 1 precursor [Mus musculus] %iden=28.875 %ovlp=98.67 evalue=8.72e-57	Tyr	2201.09	2047.37	1742.4	1643.96	1172.89	1539.07	993.021	1008.77	1358.14	1286.11	1028.15	1105.52	4509.35	2975.72	2989.07	3045.75	3361.98	3058.32	5461.6	2098.26	2084.44	3218.73	18337.2	6514.26
ORF1_AMEXTC_0340000031557:45:3257	BAA82043.1 alpha1 type II collagen [Cynops pyrrhogaster] %iden=96.651 %ovlp=99.77 evalue=0.0	NP_001263179.1 ceruloplasmin isoform c precursor [Mus musculus] %iden=56.518 %ovlp=99.25 evalue=0.0	Cp	22.2955	336.837	231.605	39.0365	297.716	215.995	86.2332	120.039	107.638	80.8625	100.671	57.7077	158.61	444.831	454.914	184.135	167.566	113.138	179.655	5.02693	304.339	29.5741	258.385	122.08
ORF1_AMEXTC_0340000032985:21:1142	XP_018114610.1 PREDICTED: uncharacterized protein C3orf84 isoform X2 [Xenopus laevis] %iden=37.313 %ovlp=85.16 evalue=1.25e-15	NP_001334108.1 eukaryotic initiation factor 4A-II isoform d [Mus musculus] %iden=97.784 %ovlp=96.26 evalue=0.0	Eif4a2	181.497	112.547	97.419	53.4291	297.891	278.68	139.375	139.475	123.88	453.641	156.92	178.682	90.3549	176.567	219.711	60.4459	127.697	223.511	143.097	488.095	160.883	304.017	188.677	235.293
ORF1_AMEXTC_0340000034161:36:1736	XP_004282758.1 PREDICTED: 60S ribosomal protein L23 [Orcinus orca] %iden=94.194 %ovlp=82.87 evalue=3.45e-97	EDL33414.1 mCG148133, partial [Mus musculus] %iden=49.206 %ovlp=98.94 evalue=4.01e-178	No Match	593.728	233.059	206.488	290.532	279.588	319.532	323.686	342.49	234.697	422.461	318.83	383.779	376.083	265.746	213.617	225.674	361.04	277.074	337.371	324.324	274.733	456.998	320.752	519.698
ORF1_AMEXTC_0340000034762:291:1691	XP_013796267.1 PREDICTED: apoptosis-stimulating of p53 protein 1 [Apteryx australis mantelli] %iden=82.126 %ovlp=99.54 evalue=0.0	NP_543120.1 antithrombin-III precursor [Mus musculus] %iden=68.150 %ovlp=91.22 evalue=0.0	Serpinc1	84.4224	7.28117	2.81483	8.90804	7.71058	0.488925	8.08167	0	1.12339	22.0502	0	1.1383	80.3754	2.71311	43.3267	0.966299	242.906	67.3583	193.815	46.0942	14.3992	21.9292	143.341	68.3533
ORF1_AMEXTC_0340000035363:66:896	XP_005284509.1 NADPH--cytochrome P450 reductase isoform X2 [Chrysemys picta bellii] %iden=88.626 %ovlp=92.67 evalue=0.0	NP_083844.1 microfibril-associated glycoprotein 4 isoform 2 precursor [Mus musculus] %iden=75.688 %ovlp=78.34 evalue=4.13e-122	Mfap4	243.628	633.297	787.837	99.7024	740.458	612.91	838.349	711.844	111.515	869.49	1768.2	1368.02	449.836	744.099	1525.28	1215.09	153.922	251.777	591.392	307.014	604.595	535.167	230.615	850.068
ORF1_AMEXTC_0340000035592:85:699	XP_005282702.1 NADH dehydrogenase [ubiquinone] flavoprotein 2_ mitochondrial [Chrysemys picta bellii] %iden=82.449 %ovlp=92.42 evalue=7.09e-152	BAC30831.1 unnamed protein product, partial [Mus musculus] %iden=79.512 %ovlp=99.51 evalue=9.90e-111	Myh1	532.529	995.039	877.522	659.998	678.012	1100.4	879.478	819.935	957.713	523.569	1094.75	579.385	1047.73	2041.19	1064.52	1488.19	853.502	1209.77	692.343	357.518	1111.03	267.947	408.227	375.91
ORF1_AMEXTC_0340000036207:36:2816	XP_005026369.2 opticin isoform X1 [Anas platyrhynchos] %iden=58.449 %ovlp=86.75 evalue=6.83e-139	NP_031970.2 epidermal growth factor receptor substrate 15-like 1 isoform a [Mus musculus] %iden=73.792 %ovlp=98.38 evalue=0.0	Eps15l1	1174.04	1964.71	1265.64	1087.34	4528.8	2239.8	382.447	1087.65	1157.08	455.101	1305.12	2907.18	902.059	986.495	1225.96	841.885	432.314	663.904	1462.32	1851.91	3090.82	2981.27	1387.27	2743.36
ORF1_AMEXTC_0340000037592:168:1028	XP_013006888.1 histone H2A type 1-like [Cavia porcellus] %iden=96.923 %ovlp=98.47 evalue=5.65e-85	AAA80543.1 30kDa adipocyte complement-related protein Acrp30 [Mus musculus] %iden=64.840 %ovlp=75.96 evalue=2.51e-101	Adipoq	238877	193321	169287	305422	308825	269075	200584	233881	227701	371170	286947	286699	177099	119717	151404	101772	172638	157637	230185	356796	235290	334811	230769	304420
ORF1_AMEXTC_0340000037700:21:1268;ORF1_AMEXTC_0340000051143:297:2003	XP_006134092.1 PREDICTED: histone-lysine N-methyltransferase NSD3 isoform X1 [Pelodiscus sinensis] %iden=78.027 %ovlp=99.25 evalue=0.0	EDL11238.1 carboxylesterase 5, isoform CRA_a, partial [Mus musculus] %iden=48.544 %ovlp=98.08 evalue=1.54e-129	Ces2e	937.507	501.32	542.143	932.172	2289.95	944.961	675.978	1087.9	1013.9	1457.08	589.034	803.703	432.458	572.449	1088.4	325.166	657.951	663.195	487.927	1246.09	542.214	2029.7	1569.97	1919.8
ORF1_AMEXTC_0340000040365:135:2684	XP_006130615.1 PREDICTED: fatty acyl-CoA hydrolase precursor_ medium chain-like isoform X1 [Pelodiscus sinensis] %iden=52.038 %ovlp=99.28 evalue=7.16e-150	AAH55691.1 Bzrap1 protein, partial [Mus musculus] %iden=57.843 %ovlp=21.29 evalue=8.77e-68	Tspoap1	1461.27	674.275	810.474	164.442	475.384	357.654	117.284	243.155	276.982	160.615	107.023	292.213	1024.62	601.582	600.934	1095.02	774.699	827.981	899.086	626.939	513.062	321.506	963.05	469.852
ORF1_AMEXTC_0340000041262:84:3221	XP_004410309.1 PREDICTED: mitogen-activated protein kinase kinase kinase 5 [Odobenus rosmarus divergens] %iden=80.161 %ovlp=99.48 evalue=0.0	NP_958757.2 NEDD4-binding protein 2-like 2 [Mus musculus] %iden=51.220 %ovlp=19.31 evalue=2.33e-60	N4bp2l2	350.403	291.57	330.142	348.086	159.853	359.345	343.913	309.763	315.117	178.907	290.171	322.858	278.822	622.721	218.872	437.167	366.038	361.893	228.331	318.61	161.691	310.269	315.339	134.738
ORF1_AMEXTC_0340000042749:186:2777	OPJ77931.1 glucose-6-phosphate isomerase [Patagioenas fasciata monilis] %iden=86.257 %ovlp=99.64 evalue=0.0	XP_017174934.1 PREDICTED: collagen alpha-1(XI) chain isoform X4 [Mus musculus] %iden=89.455 %ovlp=99.77 evalue=0.0	Col11a1	3325.25	1888.81	2156.63	3516.02	2500.03	3884.55	1591.78	1939.37	4786.7	1327.05	2076.39	1862.4	1708.19	5288.59	1644.98	3466.21	1487.04	3194.45	1459.87	6892.46	1471.14	2180.63	4980.69	1396.86
ORF1_AMEXTC_0340000043244:87:2015	XP_020823716.1 aldehyde dehydrogenase family 3 member B1 [Phascolarctos cinereus] %iden=67.377 %ovlp=99.57 evalue=0.0	XP_006507338.1 PREDICTED: calpain-5 isoform X1 [Mus musculus] %iden=75.389 %ovlp=99.69 evalue=0.0	Capn5	888.318	332.4	593.444	1119.86	439.415	507.896	1205.23	554.366	628.396	615.83	403.902	532.218	727.075	143.89	550.254	688.607	1063.41	394.492	867.088	864.33	262.111	1001.89	714.63	697.883
ORF1_AMEXTC_0340000046943:15:3251	XP_006000786.1 PREDICTED: myosin-16 isoform X2 [Latimeria chalumnae] %iden=71.192 %ovlp=90.09 evalue=0.0	NP_035973.1 extended synaptotagmin-1 [Mus musculus] %iden=51.374 %ovlp=99.07 evalue=0.0	Esyt1	93159.5	72598.4	58254	76578.4	40791.8	100632	90923.9	85835.1	55664.8	126970	156857	52757.5	129804	128320	126288	209758	105308	116707	85952	13830.7	85286.4	11664.2	35269.1	44992.8
ORF1_AMEXTC_0340000047018:108:4136	XP_006006048.1 PREDICTED: nicotinamide phosphoribosyltransferase [Latimeria chalumnae] %iden=87.680 %ovlp=98.78 evalue=0.0	NP_001139402.1 YEATS domain-containing protein 2 isoform 1 [Mus musculus] %iden=59.721 %ovlp=98.88 evalue=0.0	Yeats2	3117.25	5747.85	3741.46	2296.23	4788.53	4102.36	1760.03	3004.87	3880.92	4616.76	3726.51	2687.56	2347.01	3534.31	4622	2337.25	2202.66	3200.55	2899.58	3541.45	5374.01	2966.19	3211.22	3069.58
ORF1_AMEXTC_0340000048775:0:521	XP_008172337.1 neuroblast differentiation-associated protein AHNAK isoform X1 [Chrysemys picta bellii] %iden=56.623 %ovlp=99.82 evalue=0.0	AAH37757.1 Myh4 protein, partial [Mus musculus] %iden=73.780 %ovlp=93.68 evalue=2.99e-80	Myh4	580.98	730.83	515.255	789.541	813.923	886.193	651.803	762.969	770.541	770.052	807.974	695.384	588.812	472.517	496.368	556.393	526.024	441.335	567.594	722.029	766.556	702.808	675.678	696.735
ORF1_AMEXTC_0340000052104:81:1685	XP_019359965.1 PREDICTED: electron transfer flavoprotein subunit alpha_ mitochondrial isoform X2 [Gavialis gangeticus] %iden=86.228 %ovlp=98.81 evalue=0.0	NP_082045.1 copine-3 isoform 1 [Mus musculus] %iden=81.579 %ovlp=99.25 evalue=0.0	Cpne3	285.222	5009.3	3289.38	1230.32	3232.24	2595.8	701.048	1413.84	2017.52	959.892	935.093	2137.43	315.157	1006.26	341.308	500.551	517.995	534.302	296.395	87.4106	3681.91	150.939	163.119	307.15
ORF1_AMEXTC_0340000056340:120:1091	XP_018121552.1 PREDICTED: DNA (cytosine-5)-methyltransferase 3A isoform X1 [Xenopus laevis] %iden=74.841 %ovlp=99.78 evalue=0.0	NP_001070734.1 heterogeneous nuclear ribonucleoprotein D0 isoform b [Mus musculus] %iden=79.720 %ovlp=87.65 evalue=4.41e-130	Hnrnpd	18.7597	50.4793	13.9811	13.9798	76.5978	68.5451	11.9747	6.41673	16.103	2.29737	9.13988	6.08458	16.2201	43.5557	9.72279	70.6106	7.91369	14.162	3.93233	14.7	132.16	10.143	4.67647	2.05914
ORF1_AMEXTC_0340000057121:33:1178	XP_016133376.1 PREDICTED: elongation factor 1-alpha_ somatic form-like [Sinocyclocheilus grahami] %iden=91.146 %ovlp=90.09 evalue=1.02e-125	NP_035382.1 RNA-binding motif protein, X chromosome [Mus musculus] %iden=74.728 %ovlp=90.31 evalue=4.95e-137	Rbmx	1114.7	933.893	1181.96	646.223	858.602	1547.61	350.887	793.628	585.898	559.11	318.378	833.376	1447.26	1146.64	358.035	1109.5	549.82	910.545	1294.86	1553.79	975.827	1308.57	827.237	821.589
ORF1_AMEXTC_0340000059816:30:422	XP_005289847.2 PREDICTED: protein fantom [Chrysemys picta bellii] %iden=66.510 %ovlp=99.60 evalue=0.0	NP_998893.1 keratin, type II cytoskeletal 72 [Mus musculus] %iden=59.140 %ovlp=69.47 evalue=4.54e-23	Krt72	128.45	103.432	56.9204	13.246	51.6229	19.4023	50.5619	29.3056	10.281	14.0552	8.25533	14.7834	171.606	148.94	133.854	60.9106	156.346	58.2287	184.846	237.985	85.6333	418.9	109.329	357.562
ORF1_AMEXTC_0340000061966:282:2021	XP_015677208.1 PREDICTED: glutathione S-transferase Mu 1-like [Protobothrops mucrosquamatus] %iden=73.059 %ovlp=99.09 evalue=1.37e-117	AAL16774.1 type II keratin 5 [Mus musculus] %iden=70.765 %ovlp=62.93 evalue=0.0	Krt5	3034.93	2336.83	2006.04	3468.79	3797.44	3470.11	2401.74	2877.65	3154.11	3977.94	2955.63	3880.86	2714.9	1845.25	4676.75	1649.7	1975.52	2074.27	2758.08	3960.34	2628.21	3844.89	4176.61	3867.14
ORF1_AMEXTC_0340000062801:192:1364	XP_018087455.1 PREDICTED: RNA-binding motif protein_ X chromosome isoform X1 [Xenopus laevis] %iden=72.674 %ovlp=90.76 evalue=3.26e-144	AAH99392.1 Eif4a1 protein, partial [Mus musculus] %iden=96.154 %ovlp=99.49 evalue=0.0	Eif4a1	581.105	379.386	568.72	681.016	546.997	858.608	474.607	603.609	620.337	656.217	697.727	787.485	398.758	948.08	796.9	595.261	427.364	572.968	302.088	266.779	375.026	379.8	241.819	584.165
ORF1_AMEXTC_0340000062861:66:1865	XP_005281253.1 fibronectin type III and SPRY domain-containing protein 1 [Chrysemys picta bellii] %iden=85.111 %ovlp=96.69 evalue=0.0	NP_033400.2 protein-glutamine gamma-glutamyltransferase E precursor [Mus musculus] %iden=48.976 %ovlp=96.33 evalue=0.0	Tgm3	281.69	728.156	306.103	259.798	527.806	74.4976	166.596	141.308	221.24	79.5561	114.94	155.526	258.344	501.104	266.033	256.913	184.503	134.505	224.811	1021.91	938.992	272.096	201.526	292.71
ORF1_AMEXTC_0340000062906:93:1682	NP_001085618.1 hydroxyacyl-CoA dehydrogenase trifunctional multienzyme complex subunit alpha S homeolog [Xenopus laevis] %iden=82.245 %ovlp=99.74 evalue=0.0	EDL14142.1 mCG119680, isoform CRA_a, partial [Mus musculus] %iden=68.217 %ovlp=96.42 evalue=0.0	No Match	1968.64	2578.84	2667.48	3053.59	1561.88	3213.91	4367.09	4044.67	2451.55	3328.74	5161.7	2630.81	3785.48	6880.75	4956.26	7725.9	4604.98	3423.44	1666.2	821.388	2144.37	831.221	952.181	860.715
ORF1_AMEXTC_0340000062923:45:1433	XP_007055627.1 PREDICTED: obscurin [Chelonia mydas] %iden=77.737 %ovlp=99.87 evalue=0.0	AAA50406.1 elongation factor Tu [Mus musculus] %iden=96.537 %ovlp=99.57 evalue=0.0	Eef1a1	2679.2	698.407	707.796	1006.34	898.135	693.214	1041.13	680.561	398.858	1279.74	292.982	771.501	1507.87	1427.59	4742.03	1922.3	2349.61	1005.22	1258.07	1805.13	765.891	3072.71	1720.98	3505.17
ORF1_AMEXTC_0340000064805:39:1313	XP_005146210.1 PREDICTED: rab11 family-interacting protein 4 [Melopsittacus undulatus] %iden=84.541 %ovlp=78.98 evalue=0.0	AAB91426.1 aspartate aminotransferase precursor [Mus musculus] %iden=82.663 %ovlp=93.41 evalue=0.0	Got2	1470.46	1.51472	0.542759	0	279.274	0	87.7142	8.15876	2.38259	82.101	6.5298	175.613	593.959	0	0	0	553.751	404.788	1635.76	2382.56	0	2939.47	10553	2146.75
ORF1_AMEXTC_0340000065206:45:2213	AFN68291.1 keratin 17_ partial [Ambystoma mexicanum] %iden=91.620 %ovlp=65.44 evalue=2.33e-111	EDL40221.1 nucleolin, isoform CRA_b [Mus musculus] %iden=58.355 %ovlp=50.76 evalue=1.26e-134	Ncl	14.7938	15.0334	14.603	16.7898	17.2229	33.0417	19.5791	29.0894	24.3661	35.6485	27.5254	32.3618	22.3641	35.3502	11.0551	26.2678	19.2649	22.0525	19.613	89.9611	23.8588	73.8505	43.4705	22.1669
ORF1_AMEXTC_0340000065541:27:1103; ORF2_AMEXTC_0340000025409:180:1202	XP_012694747.1 PREDICTED: complement C3-like [Clupea harengus] %iden=41.221 %ovlp=86.99 evalue=1.17e-21	ACG75704.1 annexin A1 [Mus musculus] %iden=61.129 %ovlp=88.58 evalue=1.73e-135	Anxa1	33.6935	49.9484	40.3515	165.752	66.3692	0	39.5617	2.4292	0.549838	75.7841	3.91357	55.9472	24.2646	0	1114.33	9.7959	44.4597	0	35.352	0	30.5861	23.8226	0	212.171
ORF1_AMEXTC_0340000065686:75:605	XP_006017577.1 PREDICTED: elongation factor 2 [Alligator sinensis] %iden=95.105 %ovlp=99.77 evalue=0.0	NP_001300852.1 actin, cytoplasmic 2 isoform 2 [Mus musculus] %iden=96.117 %ovlp=57.63 evalue=1.58e-66	Actg1	2697.66	1680.34	1423.11	1642.64	1753.69	2357.67	1130.01	1563.78	1314.38	1759.41	1483.89	1564	3283.35	2035.59	1947.24	1440.95	1688.83	1958.89	3400.82	3255.73	1922.06	2411.59	2472.69	4000.78
ORF1_AMEXTC_0340000065821:123:536	XP_005291040.1 partitioning defective 3 homolog isoform X4 [Chrysemys picta bellii] %iden=81.916 %ovlp=99.50 evalue=0.0	NP_032006.1 fatty acid-binding protein, intestinal [Mus musculus] %iden=65.649 %ovlp=94.20 evalue=8.10e-58	Fabp2	537.593	331.981	348.423	765.225	175.448	171.169	635.55	173.938	82.0968	99.4898	137.008	189.442	348.559	115.077	1151.18	704.89	878.228	243.601	258.084	622.596	300.574	404.309	70.6733	114.486
ORF1_AMEXTC_0340000066072:87:587	XP_007058949.1 PREDICTED: coiled-coil domain-containing protein 18 [Chelonia mydas] %iden=50.749 %ovlp=97.11 evalue=0.0	BAE39646.1 unnamed protein product [Mus musculus] %iden=78.313 %ovlp=98.80 evalue=1.23e-92	Anxa7	20.9706	20.325	9.62486	218.599	148.697	17.1233	92.9761	25.7536	216.131	91.2348	51.3786	91.6899	106.624	17.2146	20.7374	69.4862	42.2522	9.44168	69.9714	112.119	22.1425	195.562	39.3665	114.401
ORF1_AMEXTC_0340000066520:234:893	XP_012670478.1 PREDICTED: histone-lysine N-methyltransferase 2C-like [Clupea harengus] %iden=38.542 %ovlp=85.59 evalue=1.99e-05	NP_081040.1 glutathione S-transferase Mu 4 isoform 1 [Mus musculus] %iden=65.596 %ovlp=98.64 evalue=1.05e-105	Gstm4	145.427	17.3839	20.2572	12.3073	41.1876	9.88598	32.4662	8.69767	31.2631	14.0107	9.43382	42.8869	87.9635	5.68051	51.1921	23.091	85.4108	22.0189	135.895	598.253	16.6815	909.123	389.064	184.172
ORF1_AMEXTC_0340000066912:105:464	NP_001081358.1 serpin peptidase inhibitor_ clade A (alpha-1 antiproteinase_ antitrypsin)_ member 1 L homeolog precursor [Xenopus laevis] %iden=56.757 %ovlp=86.62 evalue=5.42e-148	CAA76699.1 F1F0-ATP synthase g subunit [Mus musculus] %iden=62.376 %ovlp=83.33 evalue=1.89e-41	Atp5l	440.177	867.216	477.215	361	1256.03	277.43	489.431	522.376	427.415	521.78	292.335	399.593	573.731	286.472	1020.04	322.008	497.544	232.245	978.106	208.769	714.334	387.238	852.961	754.359
ORF1_AMEXTC_0340000066947:129:980	AAH54950.1 MGC64251 protein [Xenopus laevis] %iden=55.061 %ovlp=84.17 evalue=3.99e-178	BAE31716.1 unnamed protein product [Mus musculus] %iden=90.780 %ovlp=98.94 evalue=0.0	Vdac1	22023	31232.9	22243.3	19389.1	81090.5	26822.2	20228.9	25682.3	12377	17050.9	16497.8	21588.6	15042.1	16518.9	22140.9	14293.6	17891.2	18219.8	17511.5	22629.3	35675.3	25606.6	24401.7	22955.3
ORF1_AMEXTC_0340000067091:36:2915	OCT62046.1 hypothetical protein XELAEV_18043130mg [Xenopus laevis] %iden=58.465 %ovlp=84.85 evalue=1.61e-172	AAS45607.1 mutant proto-oncogene c-kit [Mus musculus] %iden=54.008 %ovlp=72.81 evalue=0.0	Kit	11174.5	16367.1	13239.7	15906.5	19583.7	21183.8	12140.8	16887.3	13584.5	18196.5	16454	13514.2	8231.51	11296.6	17869.3	9574.68	10313.8	10087.7	7342.01	9129.97	16276.8	8944.63	8404.84	10890.3
ORF1_AMEXTC_0340000067432:93:479	XP_012692372.1 PREDICTED: repetitive proline-rich cell wall protein 2-like [Clupea harengus] %iden=35.602 %ovlp=20.79 evalue=1.04e-07	EDL09450.1 ATP synthase, H+ transporting, mitochondrial F1 complex, alpha subunit, isoform 1, isoform CRA_g [Mus musculus] %iden=81.890 %ovlp=97.67 evalue=1.20e-69	Atp5a1	1786.45	1867.73	2586.23	3604.06	3145.43	407.662	2363.09	1909.97	520.712	3470.34	625.948	2119.64	922.55	559.228	11311.9	1173.66	3177.98	705.485	1456.46	558.086	958.266	610.756	351.969	2013.64
ORF1_AMEXTC_0340000067570:186:518	XP_002933535.2 PREDICTED: fibrinogen alpha chain [Xenopus tropicalis] %iden=42.079 %ovlp=96.27 evalue=2.12e-136	EDL26591.1 mCG1034255 [Mus musculus] %iden=69.298 %ovlp=98.20 evalue=1.09e-39	Rplp1-ps1	121419	12267	10538.3	128671	82689.5	49077.8	75548.3	42577.9	120179	150988	69409	93215.3	98998	13718.4	11906.3	12305.3	72995	65508.1	141252	363531	16778.9	240700	413135	115102
ORF1_AMEXTC_0340000067577:75:515	XP_007432373.1 PREDICTED: copine-3 [Python bivittatus] %iden=80.150 %ovlp=99.63 evalue=0.0	AAH82286.1 Rps16 protein, partial [Mus musculus] %iden=98.630 %ovlp=98.64 evalue=1.32e-100	Rps16/Rps16-ps2	1586.4	1481.25	1876.55	4274.68	2450.55	2516.33	5638.18	4587.65	5592.95	4014.38	4059.61	3074.08	3298.63	2605.79	2561.63	2942.21	3999.98	2773.92	4619.81	2289.36	1218.01	2172.19	4235.53	1366.22
ORF1_AMEXTC_0340000068053:48:1592;ORF2_AMEXTC_0340000012112:120:1550;ORF18_AMEXTC_0340000054483:611:1180	XP_005303954.1 dedicator of cytokinesis protein 9 isoform X3 [Chrysemys picta bellii] %iden=89.015 %ovlp=99.30 evalue=0.0	NP_034791.2 keratin, type I cytoskeletal 12 [Mus musculus] %iden=58.290 %ovlp=73.79 evalue=2.05e-150	Krt12	71.4419	472.358	441.666	72.7947	465.158	498.884	191.233	351.25	664.216	88.8628	247.14	284.392	222.368	515.979	279.632	305.805	78.6841	370.511	150.22	141.632	524.279	80.7375	241.357	108.043
ORF1_AMEXTC_0340000068098:9:1772	XP_012820988.1 PREDICTED: collagen alpha-6(VI) chain-like isoform X1 [Xenopus tropicalis] %iden=59.780 %ovlp=99.51 evalue=0.0	BAE21303.1 unnamed protein product, partial [Mus musculus] %iden=57.303 %ovlp=27.21 evalue=4.09e-46	Nasp	3029.72	2971.98	2140.78	875.571	3618.32	901.257	1019.56	994.739	737.654	1617.08	595.337	1090.88	2572.85	1391.63	2647.75	1363.71	2702.58	1279.58	3097.2	12912.8	2567.71	6522.92	3796.89	7259.27
ORF1_AMEXTC_0340000070027:106:792	XP_008947279.1 PREDICTED: annexin A7_ partial [Merops nubicus] %iden=86.145 %ovlp=98.80 evalue=1.82e-102	AAK17206.1 cytokeratin KRT2-6HF, partial [Mus musculus] %iden=71.053 %ovlp=99.13 evalue=4.95e-110	Krt75	900.703	700.355	632.522	903.919	859.604	680.729	745.511	900.94	510.248	869.13	615.206	442.472	786.518	370.954	2404.12	937.266	650.515	458.535	884.005	725.188	761.823	1294.21	947.702	1128.61
ORF1_AMEXTC_0340000070140:12:479; ORF41_AMEXTC_0340000201551:2223:676	XP_009997700.1 PREDICTED: eukaryotic initiation factor 4A-II isoform X1 [Chaetura pelagica] %iden=98.892 %ovlp=96.26 evalue=0.0	AAH37127.1 Atp5b protein, partial [Mus musculus] %iden=73.780 %ovlp=96.15 evalue=1.95e-64	Atp5b	488.744	363.66	387.248	561.21	274.932	307.406	999.171	634.15	652.82	893.607	983.139	524.567	470.689	220	444.054	494.356	704.73	348.337	448.118	274.306	293.588	244.036	219.546	459.503
ORF1_AMEXTC_0340000070293:99:536	XP_018420170.1 PREDICTED: uncharacterized protein LOC108793661 isoform X2 [Nanorana parkeri] %iden=74.295 %ovlp=98.15 evalue=0.0	No Hits No Hits	No Match	1419.67	2543.32	2724.92	1310.47	2726.52	1340.6	1220.02	1471	817.202	2493.27	1023.26	1247.34	1225.73	627.811	518.949	432.299	939.311	641.558	1288.67	344.339	1935.42	466.034	244.044	2664.11
ORF1_AMEXTC_0340000070805:174:662	XP_006002899.1 PREDICTED: type I inositol 1_4_5-trisphosphate 5-phosphatase-like isoform X1 [Latimeria chalumnae] %iden=58.290 %ovlp=93.22 evalue=3.13e-176	NP_808212.2 angiogenin-4 precursor [Mus musculus] %iden=44.186 %ovlp=78.53 evalue=2.61e-29	Ang4	760.221	236.834	203.699	228.645	231.287	207.674	275.82	279.364	212.862	404.854	305.47	319.304	404.959	206.719	200.431	289.07	578.474	319.477	351.558	829.195	254.761	1189.88	480.18	844.683
ORF1_AMEXTC_0340000071143:76:399	ACF33515.1 LOXe [Ambystoma mexicanum] %iden=87.138 %ovlp=92.41 evalue=0.0	EDL21629.1 decorin, isoform CRA_b, partial [Mus musculus] %iden=73.148 %ovlp=99.07 evalue=2.65e-50	Dcn	226.56	65.6964	67.0634	17.3552	18.0697	17.4396	87.3784	28.4079	27.5955	4.67154	19.5983	26.4154	218.091	131.586	128.504	116.472	339.404	249.244	381.738	80.2933	50.21	131.685	289.642	259.062
ORF1_AMEXTC_0340000071471:54:896	XP_005295331.1 profilin-1 [Chrysemys picta bellii] %iden=54.098 %ovlp=49.18 evalue=2.80e-13	NP_032502.3 keratin, type II cytoskeletal 6A [Mus musculus] %iden=71.698 %ovlp=56.23 evalue=5.96e-76	Krt6a	3325.66	1661.94	1542.94	2649.65	2196.92	1569.62	1655.04	1889.19	1778.67	3954.15	2007.35	3698.04	1620.01	455.136	800.918	344.289	994.458	879.043	3033.45	5558.35	1976.22	6656.67	5085.56	3777.91
ORF1_AMEXTC_0340000071672:87:1229	XP_017662608.1 PREDICTED: disks large homolog 5 isoform X4 [Lepidothrix coronata] %iden=79.202 %ovlp=99.85 evalue=0.0	NP_034792.1 keratin, type I cytoskeletal 13 isoform 1 [Mus musculus] %iden=59.836 %ovlp=63.78 evalue=2.09e-94	Krt13	1261	828.988	801.193	1109.16	1198.23	155.777	387.106	702.005	450.785	525.929	254.239	793.723	354.872	229.614	2364.47	311.336	942.546	360.357	419.713	187.039	791.734	464.107	84.7384	1164.74
ORF1_AMEXTC_0340000071835:6:503; ORF8_AMEXTC_0340000016727:193:885	XP_015116371.1 PREDICTED: LOW QUALITY PROTEIN: actin-like [Diachasma alloeum] %iden=69.014 %ovlp=70.98 evalue=3.25e-59	NP_034989.1 myosin light chain 3 [Mus musculus] %iden=77.679 %ovlp=66.87 evalue=7.77e-59	Myl3	11663.1	2886.71	4843.06	1219.16	6453.93	2731.34	3416.17	4310.11	4267.64	7769.03	7261.31	5505.18	7910.67	259.635	3889.55	4718.63	5335.95	2075.61	10224.8	6945.97	3467.17	1450.23	2680.13	2854.14
ORF1_AMEXTC_0340000072387:33:758	XP_005994463.1 PREDICTED: copine-6 [Latimeria chalumnae] %iden=80.183 %ovlp=99.27 evalue=0.0	EDK99896.1 cDNA sequence BC048546, isoform CRA_d, partial [Mus musculus] %iden=35.217 %ovlp=94.21 evalue=2.07e-33	A2ml1	205.002	231.131	177.183	57.3383	74.6333	123.919	44.4604	33.9466	32.9545	190.311	104.467	99.0584	162.92	68.3198	129.278	131.151	92.8851	59.4239	129.019	914.296	227.591	313.447	204.914	285.348
ORF1_AMEXTC_0340000083743:12:518; ORF3_AMEXTC_0340000067428:76:588	WP_013388067.1 LysM peptidoglycan-binding domain-containing protein [Ilyobacter polytropus] %iden=24.265 %ovlp=41.54 evalue=0.22	NP_034991.3 myosin regulatory light chain 2, ventricular/cardiac muscle isoform [Mus musculus] %iden=81.325 %ovlp=97.63 evalue=1.55e-97	Myl2	21.6998	151.831	50.1824	17.6391	402.678	115.41	19.7197	27.0675	73.0107	26.8117	36.9104	279.89	26.5107	26.9437	11.2846	20.3451	28.4432	44.1131	61.4561	155.352	300.266	478.539	219.797	167.513
ORF1_AMEXTC_0340000086088:48:893	XP_008174578.1 PREDICTED: receptor-type tyrosine-protein phosphatase kappa isoform X4 [Chrysemys picta bellii] %iden=91.144 %ovlp=97.09 evalue=0.0	CAA63654.1 fibronectin [Mus musculus] 390 1269 100% 7e-125 69.04%	Fn1	953.57	639.897	773.439	454.854	554.455	541.432	691.357	689.83	519.537	603.431	619.112	882.214	1007.43	656.217	607.665	393.288	791.971	628.048	1037.74	1385.57	736.533	1253.56	1097.23	1350.45
ORF1_AMEXTC_0340000088391:39:887	ACF33515.1 LOXe [Ambystoma mexicanum] %iden=76.410 %ovlp=99.49 evalue=1.16e-106	No Hits No Hits	No Match	1208.69	71.8405	42.8453	201.18	566.217	46.1391	636.704	109.497	859.025	1501.69	219.783	459.193	1226.56	81.713	68.617	274.839	513.734	507.173	2359.46	2237.03	69.4477	2191.72	3953.87	853.707
ORF1_AMEXTC_0340000096446:9:176	XP_015352891.1 PREDICTED: transcription termination factor 1 [Marmota marmota marmota] %iden=50.343 %ovlp=42.27 evalue=2.77e-131	No Hits No Hits	No Match	51.1711	4.11638	1.11973	1.02639	696.25	23.8371	2.81353	19.5621	17.6232	3.9343	15.8238	364.86	21.4	2.84534	2.734	2.22946	10.3578	18.1035	151.298	464.614	3.33668	1550.8	169.472	433.353
ORF1_AMEXTC_0340000102047:15:968	NP_001084937.1 tubulin alpha 1a L homeolog [Xenopus laevis] %iden=92.222 %ovlp=93.35 evalue=0.0	XP_017172628.1 PREDICTED: titin isoform X1 [Mus musculus] 76.6 1023 89% 2e-14 48.84%	Ttn	630.463	362.362	410.125	531.586	745.151	502.49	519.05	517.627	514.489	387.297	279.897	415.269	457.021	213.269	1175.38	815.526	840.684	407.087	392.628	288.428	590.696	294.424	309.062	529.889
ORF1_AMEXTC_0340000120565:33:767	NP_001016566.1 40S ribosomal protein S8 [Xenopus tropicalis] %iden=96.635 %ovlp=88.46 evalue=4.14e-144	CAA26585.1 unnamed protein product [Mus musculus] %iden=29.876 %ovlp=93.88 evalue=5.60e-16	Igk-V28	69.6401	36.5931	48.6936	328.994	73.6527	81.4879	172.226	116.397	255.142	331.432	125.544	105.196	107.261	28.4812	60.9437	88.3989	73.4922	61.2805	71.9995	378.853	15.9981	517.235	1058.32	134.843
ORF1_AMEXTC_0340000145151:33:2201	XP_018422968.1 PREDICTED: keratin_ type II cytoskeletal 3-like [Nanorana parkeri] %iden=75.610 %ovlp=58.01 evalue=2.72e-83	BAB23442.1 unnamed protein product [Mus musculus] %iden=57.379 %ovlp=92.81 evalue=0.0	Mmp9	33258	7494.59	7671.76	12793.9	9033.38	10019.9	11608.5	11625.6	11844.5	14077.5	13357	9999.48	25585.9	18646.8	22272.2	21402.8	22965.6	18058.5	22151.8	24542.2	8483.43	40825.1	28188.1	40349
ORF1_AMEXTC_0340000155806:96:887	XP_001379179.2 PREDICTED: four and a half LIM domains protein 1 isoform X1 [Monodelphis domestica] %iden=78.716 %ovlp=96.72 evalue=9.69e-175	EDL38322.1 mCG9061, isoform CRA_c, partial [Mus musculus] %iden=77.099 %ovlp=98.86 evalue=1.87e-146	No Match	2157.68	4103.15	5584.56	1118.55	1240.02	2478.23	4004.8	2167.03	1534.53	742.785	1161.38	2042.13	4950.39	9059.16	6393.32	12823.7	3568.34	5928.75	2161.86	829.737	3695.27	719.231	1914.58	821.627
ORF1_AMEXTC_0340000168778:10:372	XP_019211080.1 PREDICTED: zinc finger MYM-type protein 1-like [Oreochromis niloticus] %iden=50.767 %ovlp=99.15 evalue=0.0	NP_061223.2 14-3-3 protein beta/alpha [Mus musculus] %iden=95.575 %ovlp=92.56 evalue=2.89e-71	Ywhab	15.5378	47.5264	27.438	0.895271	104.576	12.1613	13.2618	4.55465	2.45077	0	0	5.08099	53.3669	0	115.729	25.4575	66.253	46.6637	169.694	44.3525	92.8938	47.0387	13.4831	13.3008
ORF1_AMEXTC_0340000211766:42:299	XP_009460880.1 PREDICTED: exocyst complex component 4 [Nipponia nippon] %iden=88.454 %ovlp=97.57 evalue=0.0	No Hits No Hits	No Match	29.5631	96.8059	31.139	18.9404	91.5883	69.0228	41.7807	102.862	99.4723	91.4207	151.482	73.7886	13.3308	8.0675	8.97605	2.37372	15.9371	3.81613	18.9561	48.0687	115.211	47.2312	29.4486	62.398
ORF1_AMEXTC_0340000223480:6:389	ABE03631.1 adiponectin [Anas platyrhynchos] %iden=65.882 %ovlp=88.15 evalue=7.29e-118	AAH54740.1 Pla2g4c protein, partial [Mus musculus] %iden=36.559 %ovlp=71.88 evalue=1.82e-11	Pla2g4c	233.857	3711.93	2029.07	42.9119	4459.19	1865.35	1248.77	1254.64	138.828	251.44	103.186	181.372	786.082	28.5548	131.142	22.538	118.855	152.479	1175.19	1389.97	4805.03	780.31	1018.42	3451.59
ORF1_AMEXTC_0340000227835:27:4313	XP_020143918.1 titin isoform X22 [Microcebus murinus] %iden=58.110 %ovlp=96.18 evalue=0.0	XP_006527319.1 PREDICTED: neuroblast differentiation-associated protein AHNAK isoform X3 [Mus musculus] %iden=43.789 %ovlp=99.86 evalue=0.0	Ahnak	11528.6	10662.6	12272.9	18700.6	11229.7	18172.4	17418.8	19356.9	16091.8	17345.5	20837.6	14701	14607.6	15850	11054.4	17960.2	13706.2	12566.4	11488.4	9480.47	10139	10024.5	10335.8	10492
ORF1_AMEXTC_0340000241549:3:1298	XP_003229218.1 PREDICTED: alpha-actinin-3 [Anolis carolinensis] %iden=95.089 %ovlp=99.44 evalue=0.0	NP_062268.1 fructose-1,6-bisphosphatase 1 [Mus musculus] %iden=76.627 %ovlp=78.01 evalue=0.0	Fbp1	7636.09	11433.6	14615.1	16934.4	6131.29	12467.7	27104.8	24327.6	13579.6	17608.8	29519.2	15533.2	10950.2	16928.3	15005.6	18424.2	14692.4	11789.8	5382.87	1567.66	7087.82	1146.02	2188.98	2545.22
ORF1_AMEXTC_0340000242978:12:4640	XP_014456522.1 PREDICTED: protein SCAF11 [Alligator mississippiensis] %iden=41.787 %ovlp=23.81 evalue=6.96e-60	NP_775620.2 neurobeachin-like protein 1 [Mus musculus] %iden=69.484 %ovlp=99.74 evalue=0.0	Nbeal1	138.819	38.105	51.2098	47.3076	525.507	7.52719	28.1844	48.4869	20.8262	8.03072	29.5723	535.54	49.9712	7.49318	172.409	85.6252	81.3413	39.9422	245.207	153.584	60.839	734.122	361.199	760.524
ORF10_AMEXTC_0340000002081:79:2139	XP_003222179.1 PREDICTED: adseverin isoform X1 [Anolis carolinensis] %iden=80.731 %ovlp=95.30 evalue=0.0	AAA17792.1 K12 keratin [Mus musculus] %iden=52.727 %ovlp=55.60 evalue=7.04e-124	Krt12	229.979	409.958	404.405	174.366	543.906	248.031	201.036	329.222	148.108	806.058	395.967	262.088	78.9371	82.9559	328.039	125.8	271.196	80.228	164.446	120.547	602.991	96.5178	109.62	392.363
ORF10_AMEXTC_0340000008010:208:1878	XP_008700562.1 PREDICTED: actin_ alpha cardiac muscle 1 [Ursus maritimus] %iden=79.570 %ovlp=97.30 evalue=2.49e-96	NP_733773.2 copine-9 [Mus musculus] %iden=86.338 %ovlp=94.43 evalue=0.0	Cpne9	571.542	1071.17	662.598	397.345	1629.49	3016.6	267.434	901.812	526.479	453.454	573.03	879.845	625.205	526.646	219.937	398.522	421.909	1145.89	669.264	6542.07	1980.42	505.362	1216.3	506.918
ORF10_AMEXTC_0340000020568:70:3210	BAD17890.1 fructose-bisphosphate aldolase C_ partial [Ambystoma mexicanum] %iden=100.000 %ovlp=83.12 evalue=0.0	NP_001159456.1 ubiquitin-associated protein 2-like isoform 4 [Mus musculus] %iden=68.767 %ovlp=99.81 evalue=0.0	Ubap2l	8630.02	3134	4598.4	5655.91	6441.13	2473.54	4676.16	5683.14	3561.68	6377.98	4744.61	5654.82	3999.29	4343.47	13390.7	4810.13	6228.91	4433.75	4386.95	3377.98	3540.01	5968.13	4202.07	8822.8
ORF10_AMEXTC_0340000027683:169:1116	No hits	AAF08291.1 carbonic anhydrase VB [Mus musculus] %iden=70.221 %ovlp=85.76 evalue=3.46e-146	Car5b	234.574	114.274	79.1653	73.6271	257.828	304.12	45.1054	96.9746	139.214	101.914	122.477	211.076	111.415	62.9523	82.7263	62.1715	100.527	101.616	161.883	410.666	197.948	310.51	212.635	220.37
ORF10_AMEXTC_0340000041165:2004:5585	XP_019378734.1 PREDICTED: aldehyde oxidase-like isoform X2 [Gavialis gangeticus] %iden=63.474 %ovlp=99.78 evalue=0.0	NP_001013775.2 protocadherin-17 precursor [Mus musculus] %iden=79.551 %ovlp=95.23 evalue=0.0	Pcdh17	109.999	204.271	63.9321	47.8425	37.6841	57.0065	225.128	25.89	10.9008	63.5969	71.2876	142.272	48.9155	14.9514	143.703	75.8406	25.9238	31.7305	15.4517	4928.4	48.7084	1550.41	249.63	41.4998
ORF10_AMEXTC_0340000044630:265:1419	EMP34512.1 Roquin [Chelonia mydas] %iden=68.433 %ovlp=96.15 evalue=0.0	AAH39772.1 Zinc finger protein 185 [Mus musculus] %iden=46.400 %ovlp=30.39 evalue=1.47e-27	Zfp185	901.735	905.664	840.917	783.116	838.63	598.471	702.471	474.297	492.749	565.628	530.809	692.271	596.879	491.576	1427.49	666.68	784.47	564.893	671.195	611.796	1116.53	514.804	689.631	677.997
ORF10_AMEXTC_0340000056793:823:3357	XP_016898367.1 PREDICTED: actin_ cytoplasmic 2-like [Cynoglossus semilaevis] %iden=85.492 %ovlp=98.87 evalue=8.62e-118	AAI58071.1 Myh7 protein [Mus musculus] %iden=78.002 %ovlp=99.41 evalue=0.0	Myh7	27.1193	167.832	215.528	431.63	532.372	3.91457	260.495	249.172	244.814	23.4975	16.8963	59.1279	73.1337	34.6607	1121.13	115.063	751.423	173.231	328.176	15.8684	391.214	162.019	17.6257	399.996
ORF10_AMEXTC_0340000056925:208:1974	XP_006114705.1 PREDICTED: mitochondrial 2-oxoglutarate/malate carrier protein [Pelodiscus sinensis] %iden=92.053 %ovlp=84.55 evalue=0.0	No Hits No Hits	No Match	1115.13	1803.9	1970.66	4604.21	1598.79	3081.59	1889.86	2948.56	2881.63	1546.86	3263.21	1888.77	1435.98	7019.72	1655.67	3737.91	2212.76	2654.14	1514.18	569.006	1854.25	846.816	789.709	755.267
ORF10_AMEXTC_0340000066381:154:1923; ORF19_AMEXTC_0340000068037:80:1513;	XP_015277932.1 PREDICTED: heterogeneous nuclear ribonucleoprotein A3 isoform X3 [Gekko japonicus] %iden=71.802 %ovlp=88.63 evalue=2.81e-142	NP_579935.1 keratin, type II cytoskeletal 75 [Mus musculus] %iden=61.655 %ovlp=99.15 evalue=0.0	Krt75	59.6792	59.6033	135.789	110.918	49.101	116.781	163.402	175.176	256.773	385.129	1163.5	96.2143	130.991	229.074	124.895	94.664	150.631	122.85	152.146	90.1037	90.4942	77.3174	82.2074	87.6699
ORF10_AMEXTC_0340000116670:235:927	XP_019349863.1 PREDICTED: integrin beta-4 isoform X2 [Alligator mississippiensis] %iden=67.558 %ovlp=99.02 evalue=0.0	NP_031683.1 CD9 antigen [Mus musculus] %iden=71.739 %ovlp=99.13 evalue=1.60e-120	Cd9	2127.34	7741.87	11055.8	2372	3049.25	2161.88	427.115	949.412	1996.12	145.212	260.835	3613.5	3113.82	2895.18	2678.06	2297.3	1307.27	11864	3136.78	3581.18	5255.37	2744.26	18981.7	755.662
ORF10_AMEXTC_0340000190833:137:721	XP_008172393.1 phospholipase B-like 1 [Chrysemys picta bellii] %iden=65.849 %ovlp=97.78 evalue=0.0	NP_068693.1 programmed cell death 1 ligand 1 precursor [Mus musculus] %iden=29.771 %ovlp=62.56 evalue=2.32e-05	Cd274	50.675	57.1369	28.568	166.85	304.534	114.409	63.2413	79.1783	64.0681	141.914	50.0143	496.488	80.5248	41.1308	12.7091	40.1007	37.7029	51.3353	145.724	301.465	100.323	322.164	76.1536	81.282
ORF10_AMEXTC_0340000208936:259:2	OCA35725.1 hypothetical protein XENTR_v90015099mg [Xenopus tropicalis] %iden=97.423 %ovlp=98.97 evalue=3.32e-134	No Hits No Hits	No Match	1043.03	754.97	692.345	599.695	1124.23	1301.73	719.591	819.202	1222.42	930.599	869.532	1043.41	1372.64	812.212	634.59	504.918	1013.5	1188.27	1809.04	4871.2	961.892	2286.62	3005.37	1588.58
ORF10_AMEXTC_0340000227270:5:1012	NP_001274490.1 heat shock-related 70 kDa protein 2 [Pelodiscus sinensis] %iden=91.364 %ovlp=99.77 evalue=0.0	AAD01978.1 collagen alpha3(VI), partial [Mus musculus] %iden=59.226 %ovlp=99.70 evalue=1.91e-116	Col6a3	4734.23	4852.7	4305.47	5991.73	5093.86	4997.84	2836.13	3484.04	4122.62	2943.7	2480.87	3310.21	3967.66	3940.57	5529.83	5439.02	3757.8	3294.65	3183.94	3560.4	4606.38	5183.89	3957.96	2876.95
ORF10_AMEXTC_0340000246431:530:54	XP_014799912.1 PREDICTED: fibrillin-1 isoform X1 [Calidris pugnax] %iden=79.612 %ovlp=98.39 evalue=0.0	No Hits No Hits	No Match	1344.98	566.679	543.665	572.597	743.971	222.228	489.889	363.461	284.445	425.741	382.977	444.041	1012.11	649.616	1760.58	808.656	876.903	661.677	1038.44	807.035	881.907	1664.77	1246.09	1385.8
ORF100_AMEXTC_0340000005074:175:5706	CAA04655.1 cytokeratin type II_ partial [Notophthalmus viridescens] %iden=79.867 %ovlp=79.12 evalue=0.0	NP_001276824.1 tensin-1 isoform b [Mus musculus] %iden=59.302 %ovlp=98.64 evalue=0.0	Tns1	313.449	567.002	809.86	761.045	134.869	2654.03	1609.81	2820.03	2203.35	441.149	3095.35	404.305	410.578	255.568	41.7366	199.685	469.579	394.037	359.031	690.443	294.542	452.213	808.334	433.008
ORF104_AMEXTC_0340000005238:161:8647;ORF14_AMEXTC_0340000062646:706:1860	XP_007067316.1 PREDICTED: pulmonary surfactant-associated protein D-like [Chelonia mydas] %iden=40.632 %ovlp=99.58 evalue=2.86e-93	NP_001096077.1 collagen alpha-6(VI) chain isoform 1 precursor [Mus musculus] %iden=42.190 %ovlp=78.08 evalue=0.0	Col6a6	376.314	23.2283	45.8079	92.6361	1168.64	0	1516.96	794.388	99.7116	685.413	1297.04	3561.37	564.755	72.0674	491.357	240.212	394.311	40.9666	2232.75	18.2312	7.05047	2401.71	704.126	5894.25
ORF104_AMEXTC_0340000247968:4976:2241	CBX48689.1 glyceraldehyde 3-phosphate dehydrogenase_ partial [Trachemys scripta] %iden=82.927 %ovlp=83.56 evalue=2.49e-71	NP_001291473.1 paralemmin A kinase anchor protein [Mus musculus] %iden=51.414 %ovlp=98.90 evalue=0.0	Pakap	93.887	924.744	228.363	116.235	900.752	4294.91	167.851	105.766	105.766	83.4273	109.99	90.215	70.0425	104.219	84.4889	108.812	58.6324	284.077	49.3704	857.945	1521.43	44.2932	357.643	36.4054
ORF106_AMEXTC_0340000007561:1205:639	XP_019524051.1 PREDICTED: serine/threonine-protein kinase PRP4 homolog isoform X1 [Hipposideros armiger] %iden=80.400 %ovlp=99.80 evalue=0.0	No Hits No Hits	No Match	337.112	240.784	302.983	438.292	522.465	331.545	185.729	184.341	210.743	150.016	126.092	115.463	310.088	394.336	569.155	873.754	372.287	496.454	458.594	310.896	327.98	161.126	251.705	208.423
ORF107_AMEXTC_0340000198734:3670:857	XP_006120571.1 PREDICTED: cytochrome P450 2D14-like [Pelodiscus sinensis] %iden=60.317 %ovlp=94.73 evalue=0.0	No Hits No Hits	No Match	457.354	48.1139	54.4637	262.355	162.249	155.695	183.364	146.03	197.513	193.014	177.187	332.784	239.239	136.113	200.049	104.782	221.029	147.529	280.676	622.592	45.9657	1082.03	830.477	434.16
ORF107_AMEXTC_0340000210822:5185:1577	XP_004912530.1 PREDICTED: uncharacterized protein KIAA1551 homolog isoform X3 [Xenopus tropicalis] %iden=42.105 %ovlp=6.72 evalue=5.59e-11	AAH09128.1 Polymerase (DNA directed), delta 1, catalytic subunit [Mus musculus] %iden=70.179 %ovlp=91.85 evalue=0.0	Pold1	754.226	1083.3	895.456	294.674	4745.14	2473.43	459.678	542.568	356.925	430.786	1239.02	2842.55	1231.32	912.446	1951.49	253.272	817.919	909.598	3557.56	3223.17	1004.02	7113.94	5230.57	6229.65
ORF109_AMEXTC_0340000164360:4051:2036	XP_005285658.1 inactive ubiquitin carboxyl-terminal hydrolase 54 isoform X1 [Chrysemys picta bellii] %iden=63.412 %ovlp=98.18 evalue=0.0	BAE30058.1 unnamed protein product [Mus musculus] %iden=92.320 %ovlp=90.92 evalue=0.0	Hspa8	389.928	60.839	119.724	221.689	146.619	33.8405	1023.28	178.36	426.758	821.12	307.34	165.114	235.25	223.971	781.839	172.007	737.609	123.217	387.227	716.138	30.8752	587.227	1075.89	464.794
ORF11_AMEXTC_0340000012162:104:700	XP_006134091.1 PREDICTED: LETM1 domain-containing protein LETM2_ mitochondrial [Pelodiscus sinensis] %iden=73.290 %ovlp=53.02 evalue=1.25e-136	NP_058610.1 proteoglycan 3 precursor [Mus musculus] %iden=34.706 %ovlp=83.42 evalue=2.60e-13	Prg3	24044.7	20849.9	18259.4	34331.3	39687.9	31517.3	12647.4	22568.2	21677.9	19940.7	20476.7	30071.8	15336.5	12769	14570.7	12162.7	13015.7	14612.6	17910.5	50078.5	25755.4	41930.9	22604.2	25031
ORF11_AMEXTC_0340000016719:421:1959	XP_005312969.1 ceruloplasmin [Chrysemys picta bellii] %iden=64.052 %ovlp=99.16 evalue=0.0	AAH30913.1 Col2a1 protein, partial [Mus musculus] %iden=87.500 %ovlp=99.61 evalue=0.0	Col2a1	4399.99	1631.66	3523.25	3378.52	5492.06	1433.7	2953.77	4811.71	1201.56	10465.9	3890.1	3284.77	1649.81	564.08	16191.9	2579.6	4376.64	2289.75	2842.04	411.487	1982.9	1855.9	2073.28	8827.37
ORF11_AMEXTC_0340000019964:79:1347	XP_009281657.1 PREDICTED: ubiquitin-associated protein 2-like isoform X6 [Aptenodytes forsteri] %iden=73.063 %ovlp=99.81 evalue=0.0	BAC65742.1 mKIAA1176 protein, partial [Mus musculus] %iden=85.211 %ovlp=99.53 evalue=0.0	Slc12a5	794.892	1885.37	835.62	484.713	2092.26	2781.11	534.088	484.288	900.222	513.038	465.31	564.396	481.306	2398.9	2002.67	437.36	444.133	796.873	562.568	728.265	1912.98	801.562	339.108	863.204
ORF11_AMEXTC_0340000031274:40:2304	XP_008173357.1 PREDICTED: copine-1 isoform X2 [Chrysemys picta bellii] %iden=85.227 %ovlp=98.50 evalue=0.0	NP_796364.2 unconventional myosin-Id [Mus musculus] %iden=81.698 %ovlp=99.74 evalue=0.0	Myo1d	777.992	788.771	697.931	915.492	1067.9	831.9	689.829	830.542	787.833	940.838	636.78	676.138	615.191	434.206	579.386	430.789	800.838	482.929	690.597	1145.17	1116.82	758.548	741.848	937.309
ORF11_AMEXTC_0340000034445:238:5367	XP_017952317.1 PREDICTED: zinc finger protein 185 [Xenopus tropicalis] %iden=59.880 %ovlp=46.37 evalue=1.88e-48	BAC97960.1 mKIAA0460 protein, partial [Mus musculus] %iden=51.637 %ovlp=66.02 evalue=0.0	Rprd2	457.808	211.632	87.9442	159.731	491.875	80.9945	148.501	100.638	221.891	55.1506	93.9912	109.773	49.4281	33.4702	33.035	16.4564	117.825	176.249	147.613	215.249	335.861	218.952	501.802	203.567
ORF11_AMEXTC_0340000036594:265:3591	XP_006025545.1 PREDICTED: alpha-1-antitrypsin-like [Alligator sinensis] %iden=49.657 %ovlp=97.32 evalue=2.15e-153	XP_017171670.1 PREDICTED: nebulin isoform X2 [Mus musculus] 1307 9598 99% 0.0 62.35%	Neb	3003.57	2195.02	2244	3928.47	4359.32	3162.39	2605.54	3368.02	2596.96	5028.25	3175.75	4051.11	2359.38	1443.86	1713.04	1204.92	2705.77	2413.77	3343.02	3066.33	3280.84	2550.86	4317.68	3151.68
ORF11_AMEXTC_0340000037193:1197:6470	AGH15798.1 Trimx protein_ partial [Pachytriton brevipes] %iden=48.466 %ovlp=97.56 evalue=8.97e-49	XP_006519766.1 PREDICTED: inactive ubiquitin carboxyl-terminal hydrolase 54 isoform X1 [Mus musculus] %iden=53.252 %ovlp=96.93 evalue=0.0	Usp54	966.414	976.479	1040.92	1621.16	856.927	1070.87	2229.78	1973.2	1687.8	1615.18	1764.53	1490.19	754.023	1317.24	1559.52	1108.84	946.848	1051.01	874.009	678.405	816.907	785.472	857.076	862.912
ORF11_AMEXTC_0340000041443:79:3492	XP_008165077.1 neurobeachin-like protein 1 isoform X2 [Chrysemys picta bellii] %iden=76.550 %ovlp=99.74 evalue=0.0	BAC38178.2 unnamed protein product, partial [Mus musculus] %iden=49.405 %ovlp=14.67 evalue=8.33e-50	Fyco1	209.945	249.145	475.299	284.007	133.413	369.179	1338.37	978.645	817.868	1296.08	1364.45	466.421	326.268	118.404	398.212	480.488	315.438	299.113	240.893	32.4366	162.28	35.372	48.0611	23.5505
ORF11_AMEXTC_0340000043428:229:6390	XP_018416155.1 PREDICTED: heat shock 70 kDa protein isoform X1 [Nanorana parkeri] %iden=88.958 %ovlp=99.07 evalue=0.0	XP_006532681.1 PREDICTED: nuclear receptor corepressor 1 isoform X9 [Mus musculus] %iden=68.437 %ovlp=65.24 evalue=0.0	Ncor1	258.843	6291.95	3673.6	293.808	8959.04	2260.8	1456.81	2899.25	235.53	109.335	451.055	1626.36	2099.99	258.872	598.507	89.4437	289.46	145.911	2838.75	777.552	6400.08	3234.89	1359.5	6108.07
ORF11_AMEXTC_0340000056512:469:2475	XP_013922283.1 PREDICTED: neurofilament light polypeptide [Thamnophis sirtalis] %iden=77.823 %ovlp=78.24 evalue=0.0	XP_006525884.1 PREDICTED: desmoglein-1-beta isoform X1 [Mus musculus] %iden=37.374 %ovlp=85.95 evalue=1.65e-81	Dsg1b	1110.47	2912.37	1789.79	2400.43	1431.33	1735.1	1989.39	2178.73	1919.85	3832.34	2484.63	2068.01	637.497	3347.6	968.553	1219.37	1090.2	1200.51	899.488	329.854	2071.07	226.933	424.851	987.509
ORF11_AMEXTC_0340000058209:37:1779; ORF10_AMEXTC_0340000008215:16:2184	XP_005299830.1 ATP synthase subunit g_ mitochondrial [Chrysemys picta bellii] %iden=85.981 %ovlp=88.33 evalue=2.22e-62	AAL34533.1 transferrin [Mus musculus] %iden=47.885 %ovlp=86.40 evalue=7.69e-144	Trf	646.59	869.277	323.529	463.754	1014.96	772.854	597.491	513.452	1073.18	344.319	660.216	958.752	605.361	514.154	218.198	341.811	324.421	406.87	864.423	1557.41	795.374	554.064	614.427	699.148
ORF11_AMEXTC_0340000061963:1629:1985	XP_005308328.1 prolargin [Chrysemys picta bellii] %iden=77.748 %ovlp=98.67 evalue=0.0	No Hits No Hits	No Match	2591.12	4448.01	3987.12	2098.13	3808.09	3965.87	2553.69	2875.94	2486.24	3509.33	3460	2851.32	2372.13	3389.47	6283.18	2568.78	3068.57	3738.66	2827.66	3660.37	6248.87	2200.2	6690.82	3062.04
ORF11_AMEXTC_0340000080643:92:610	XP_007501539.1 PREDICTED: sciellin isoform X7 [Monodelphis domestica] %iden=32.990 %ovlp=72.84 evalue=1.31e-92	NP_001276532.1 alpha-globin transcription factor CP2 isoform 2 [Mus musculus] %iden=89.759 %ovlp=94.80 evalue=6.88e-104	Tfcp2	132.08	127.81	105.625	80.4971	209.018	94.4122	65.1433	54.8612	56.5978	128.226	67.0009	123.993	73.9958	53.7453	193.113	110.894	151.061	75.1068	97.2394	163.382	124.521	138.212	134.012	278.108
ORF11_AMEXTC_0340000176945:418:2	NP_001080447.1 ATP synthase F1 subunit alpha S homeolog [Xenopus laevis] %iden=89.844 %ovlp=98.45 evalue=2.00e-74	AAR88090.1 zinc finger protein ZAS3 [Mus musculus] %iden=43.651 %ovlp=87.77 evalue=1.18e-18	Hivep3	248.47	186.736	187.17	128.511	132.375	130.419	205.296	137.508	127.232	118.127	158.732	138.986	211.763	212.924	183.493	314.864	200.667	204.379	169.353	107.6	131.005	82.8836	136.229	133.43
ORF11_AMEXTC_0340000216813:457:1428	XP_003231986.1 hypothetical protein TERG_07602 [Trichophyton rubrum CBS 118892] %iden=24.138 %ovlp=68.91 evalue=2.1	BAE32026.1 unnamed protein product [Mus musculus] %iden=66.772 %ovlp=97.22 evalue=1.42e-154	Anxa5	6.48173	6.59722	9.68719	0	1.76367	1.09638	30.6757	11.699	4.04393	26.8543	45.1942	1.572	21.0728	15.9354	37.0946	53.8328	33.0689	8.18809	12.8261	87.5841	6.1679	9.65248	97.6342	9.91831
ORF112_AMEXTC_0340000174310:6092:741; ORF162_AMEXTC_0340000174309:9118:593	XP_017951799.1 PREDICTED: filamin-A isoform X3 [Xenopus tropicalis] %iden=89.371 %ovlp=84.80 evalue=0.0	NP_076331.2 desmoplakin [Mus musculus] %iden=64.483 %ovlp=98.99 evalue=0.0	Dsp	2825.35	3216.31	3588.01	3337.2	4551.08	2967.18	3654.56	2451.21	3421.02	3833.77	1674.65	2782.76	2581.22	3177.92	6218.61	2706.75	2779.65	3626.09	2594.82	4351.76	2197.94	3141.54	6018.55	3330.28
ORF112_AMEXTC_0340000174786:5477:3111	XP_008174141.1 PREDICTED: LOW QUALITY PROTEIN: signal-induced proliferation-associated 1-like protein 3 [Chrysemys picta bellii] %iden=71.194 %ovlp=99.89 evalue=0.0	NP_542364.1 aconitate hydratase, mitochondrial precursor [Mus musculus] %iden=87.340 %ovlp=98.99 evalue=0.0	Aco2	45.5785	285.984	104.728	51.4284	422.183	717.49	72.4635	55.3629	254.662	135.173	86.1752	89.3797	62.8916	1271.94	1468.68	235.592	408.23	573.342	176.167	72.3503	189.733	407.868	53.7336	191.197
ORF113_AMEXTC_0340000250114:6621:1441	XP_018408069.1 PREDICTED: keratin_ type II cytoskeletal 8-like [Nanorana parkeri] %iden=60.915 %ovlp=89.18 evalue=0.0	AAA39557.1 C4 complement, partial [Mus musculus] %iden=39.989 %ovlp=98.61 evalue=0.0	C4b	434.391	479.417	528.336	1125.21	530.694	998.578	717.23	1031.43	1152.63	1402.53	1244.25	819.632	733.894	1154.72	245.862	481.477	561.031	692.561	1078.77	1886.26	693.732	2018.56	1358.64	757.819
ORF117_AMEXTC_0340000022045:3362:9127	NP_001093704.1 decorin precursor [Xenopus tropicalis] %iden=79.121 %ovlp=99.45 evalue=0.0	AID54954.1 gag-pro-pol polyprotein [Mus musculus] 313 313 56% 3e-85 26.91%	No Match	4383.09	5438.24	6815.74	2704.74	4343.02	3457.15	2855.52	3458.63	2374.09	3461.73	3129.11	3563.84	3098.4	4493.03	13144.3	3124.69	6055.07	5868.86	4713.56	3566.27	6093.44	1918.74	7335.64	5129.31
ORF117_AMEXTC_0340000161883:7921:4895	XP_019379072.1 PREDICTED: glial fibrillary acidic protein [Gavialis gangeticus] %iden=74.718 %ovlp=98.88 evalue=0.0	NP_031530.2 sarcoplasmic/endoplasmic reticulum calcium ATPase 1 [Mus musculus] %iden=81.791 %ovlp=98.41 evalue=0.0	Atp2a1	4957.29	2166.2	2883.97	3752.86	2843.7	2335.23	4876.24	3629.6	2320.98	6922.37	3340.26	3148.7	3332.98	2431.93	11505.7	3283.31	6303.77	2509.76	3323.02	1405.16	2225.46	1857.68	1827.94	5568.49
ORF118_AMEXTC_0340000021479:221:9436	OCA31841.1 hypothetical protein XENTR_v90016522mg [Xenopus tropicalis] %iden=61.741 %ovlp=95.21 evalue=3.68e-162	NP_001277237.1 collagen alpha-1(XII) chain precursor [Mus musculus] %iden=71.549 %ovlp=99.93 evalue=0.0	Col12a1	3.56617	185.082	103.698	38.765	13.1054	365.72	21.6833	53.2231	21.3572	0.632651	8.71417	7.49758	30.714	143.146	44.674	206.185	18.0657	52.8587	2.76676	0.228275	83.1946	4.81657	2.69127	0.567123
ORF118_AMEXTC_0340000233521:6162:610	XP_008166892.1 protocadherin-17 isoform X3 [Chrysemys picta bellii] %iden=78.833 %ovlp=95.31 evalue=0.0	BAC97890.1 mKIAA0185 protein, partial [Mus musculus] %iden=52.788 %ovlp=99.24 evalue=0.0	Pdcd11	442.895	61.0847	114.112	183.525	33.1238	40.2366	14.7768	26.3756	187.313	11.5576	4.36351	14.2307	284.497	20.0663	501.682	10.8833	498.513	566.567	840.484	1576.32	17.3109	327.973	1051.18	561.21
ORF12_AMEXTC_0340000010147:25:4488	XP_006116366.2 PREDICTED: glycogen phosphorylase_ liver form isoform X2 [Pelodiscus sinensis] %iden=87.705 %ovlp=98.16 evalue=0.0	EDL20130.1 coiled-coil domain containing 18, isoform CRA_a [Mus musculus] %iden=45.894 %ovlp=96.51 evalue=0.0	Ccdc18	1110.37	1214.2	738.526	908.94	1634.03	1048.71	442.195	707.047	578.704	456.195	598.865	692.47	617.741	772.961	1774.62	799.818	515.289	522.67	526.601	1201.04	1527.02	1514.91	729.479	947.728
ORF12_AMEXTC_0340000012172:97:4161	XP_007054866.1 PREDICTED: receptor-type tyrosine-protein phosphatase beta isoform X2 [Chelonia mydas] %iden=74.446 %ovlp=99.89 evalue=0.0	NP_852069.4 KN motif and ankyrin repeat domain-containing protein 1 isoform 1 [Mus musculus] %iden=63.425 %ovlp=99.48 evalue=0.0	Kank1	123.324	60.9908	54.6847	73.2674	70.85	85.9527	63.367	82.2057	62.9963	106.701	46.583	98.3243	112.621	68.7378	52.4485	101.339	117.879	94.7485	138.543	325.453	138.204	235.292	167.851	242.371
ORF12_AMEXTC_0340000016260:217:1503	No hits	BAE21557.1 unnamed protein product [Mus musculus] %iden=73.893 %ovlp=98.83 evalue=0.0	Tardbp	33276.8	7220.59	7029.02	27769.5	15375.1	2228.16	9011.67	8009.95	10821.8	29948.8	14404.1	15900.5	6321.81	5179.2	69292.8	16262.3	22166.9	6802.86	7736.53	8110.3	9033.42	19460.3	8581.62	15413.8
ORF12_AMEXTC_0340000017484:2157:5081	XP_010114971.1 PREDICTED: alpha-enolase isoform X1 [Chlamydotis macqueenii] %iden=89.401 %ovlp=94.13 evalue=0.0	NP_653113.4 zinc finger CCCH domain-containing protein 11A [Mus musculus] %iden=45.386 %ovlp=48.72 evalue=1.09e-108	Zc3h11a	9953.65	10268	11548.9	11100.7	11478.7	12972	10648.5	13285	10458.8	15780.4	14099.9	16239.3	11270	9185.08	10251.1	8703.03	9458.16	9686.47	12104.1	19432.4	13958.2	18694.9	17146.6	13470.7
ORF12_AMEXTC_0340000018468:148:6285	XP_019395900.1 PREDICTED: vascular endothelial growth factor receptor kdr-like isoform X2 [Crocodylus porosus] %iden=61.613 %ovlp=99.25 evalue=0.0	NP_079552.3 envoplakin [Mus musculus] %iden=54.523 %ovlp=98.97 evalue=0.0	Evpl	217.68	797.542	1256.2	1222.17	699.443	1084.23	2758.19	1855.72	4138.49	409.7	1823.7	559.234	1120.67	4198.09	918.968	2401	2259.55	2493.7	1023.61	306.924	1238.79	346.135	428.942	325.37
ORF12_AMEXTC_0340000021390:76:2187	XP_015272414.1 PREDICTED: heat shock protein HSP 90-beta [Gekko japonicus] %iden=91.896 %ovlp=93.21 evalue=0.0	NP_058017.1 stress-induced-phosphoprotein 1 [Mus musculus] 84.0 84.0 21% 5e-16 35.33%	Stip1	1803.3	2255.5	2360.53	204.717	1008.65	1386.27	2131.18	1740.45	268.768	89.0965	79.3178	108.51	125.612	1344.73	196.448	414.792	1110.21	1691.52	119.607	1538.24	1477.38	32.9187	50.1429	812.853
ORF12_AMEXTC_0340000050048:103:2418	XP_018964231.1 PREDICTED: DNA replication licensing factor MCM4-like [Cyprinus carpio] %iden=77.037 %ovlp=92.36 evalue=2.38e-66	XP_006497067.1 PREDICTED: DDB1- and CUL4-associated factor 6 isoform X1 [Mus musculus] %iden=58.142 %ovlp=98.06 evalue=0.0	Dcaf6	34.5245	25.803	27.0338	28.5672	34.5793	33.7113	91.9324	46.492	59.9974	73.6426	58.9652	35.4342	33.2061	15.9901	14.5555	37.746	44.8046	30.9094	30.5396	167.668	10.7522	93.6335	251.124	44.172
ORF12_AMEXTC_0340000050145:55:1263	OCA35464.1 hypothetical protein XENTR_v90014874mg [Xenopus tropicalis] %iden=74.757 %ovlp=93.76 evalue=0.0	NP_032897.2 plasminogen activator inhibitor 1 precursor [Mus musculus] %iden=61.579 %ovlp=94.04 evalue=1.28e-170	Serpine1	601.152	307.996	315.433	314.606	289.443	655.228	379.566	324.426	393.565	145.006	417.253	194.451	620.329	665.5	289.426	973.007	412.167	474.907	516.262	106.676	270.239	88.9368	104.503	74.7625
ORF12_AMEXTC_0340000066926:155:565	XP_013908939.1 PREDICTED: histone H1.01-like [Thamnophis sirtalis] %iden=81.250 %ovlp=35.91 evalue=1.52e-37	EDL18362.1 mCG6162 [Mus musculus] %iden=99.265 %ovlp=98.54 evalue=2.12e-92	Gm6421	5520.3	3864.94	3172.88	6433.34	6269.45	4694.34	3887.34	3891.68	4478.24	6812.36	4914.37	4707.69	5662.98	3171.6	3640.23	3599.23	5801.9	3370.59	6229.28	9747.2	5386.24	7264.09	3716.22	6410.7
ORF12_AMEXTC_0340000067228:8:685	PIO32947.1 hypothetical protein AB205_0156750 [Rana catesbeiana] %iden=85.255 %ovlp=99.47 evalue=0.0	EDL32455.1 mCG7626 [Mus musculus] %iden=95.673 %ovlp=91.59 evalue=2.23e-138	Gm11353	2170.95	2155.77	2284.25	3074.35	3031.19	1916.43	2317.64	2463.75	1719.83	3701.86	2797.11	2787.7	1687.71	1570.68	4151.32	2232.43	2120.79	1271.38	1882.43	1578.1	2869.36	2414.31	2145.79	3692.65
ORF12_AMEXTC_0340000070397:167:790	XP_012825898.1 PREDICTED: calcium-binding mitochondrial carrier protein Aralar1 isoform X1 [Xenopus tropicalis] %iden=87.199 %ovlp=98.08 evalue=0.0	XP_017168053.1 PREDICTED: protocadherin Fat 1 isoform X7 [Mus musculus] 39.7 73.5 69% 0.006 28.71%	Fat1	2424.69	1828.55	1957.24	2910.14	1990.65	1827.03	3231.46	2336.93	2058.52	3274.31	2510.9	2531.42	2831.54	1987.2	1808.84	2498.07	2292.4	2026.01	2637.51	3423.25	1801.12	4040.1	2966.1	2917.24
ORF12_AMEXTC_0340000129040:116:727	XP_017952658.1 PREDICTED: inositol hexakisphosphate and diphosphoinositol-pentakisphosphate kinase 2 isoform X7 [Xenopus tropicalis] %iden=88.561 %ovlp=93.59 evalue=0.0	NP_079894.2 sorcin isoform 2 [Mus musculus] %iden=79.670 %ovlp=88.24 evalue=1.08e-107	Sri	740.367	56.3253	48.7061	27.7591	409.835	24.1246	9.38617	9.08041	76.2892	211.949	34.7883	221.726	68.6456	1.36525	20.41	14.8785	61.1026	109.086	223.501	632.789	48.1871	948.937	339.326	316.125
ORF12_AMEXTC_0340000204140:124:3759	XP_008176681.1 interferon-induced helicase C domain-containing protein 1 [Chrysemys picta bellii] %iden=61.172 %ovlp=98.98 evalue=0.0	EDL23797.1 reticulon 4, isoform CRA_d [Mus musculus] %iden=45.019 %ovlp=83.33 evalue=0.0	Rtn4	460.676	382.228	368.053	388.509	409.415	671.753	542.978	540.179	540.179	840.539	483.371	760.214	996.397	773.804	503.812	472.827	591.524	451.941	691.607	2806.01	424.395	1793.45	892.256	699.784
ORF12_AMEXTC_0340000281092:175:1317	XP_005290016.1 protein NPAT isoform X1 [Chrysemys picta bellii] %iden=43.585 %ovlp=99.65 evalue=0.0	AAA68896.1 alcohol dehydrogenase-B2 [Mus musculus domesticus] %iden=68.633 %ovlp=97.64 evalue=0.0	Adh5	103.474	173.804	111.883	116.915	56.8328	133.764	68.3466	72.0073	76.2317	32.1254	43.2605	23.5262	95.9439	397.085	47.7565	289.891	111.099	147.286	32.5772	5.96509	73.7565	4.18481	8.85967	4.21519
ORF120_AMEXTC_0340000003502:8:5686	NP_001081284.1 annexin A2-A [Xenopus laevis] %iden=81.765 %ovlp=63.65 evalue=0.0	XP_006529434.1 PREDICTED: neuron navigator 1 isoform X2 [Mus musculus] %iden=75.550 %ovlp=98.26 evalue=0.0	Nav1	133.569	116.544	129.802	197.332	169.183	144.371	122.616	169.995	92.0389	233.574	125.659	180.456	224.939	111.571	304.143	72.3365	128.255	83.3314	566.379	296.26	183.282	207.84	663.736	278.193
ORF129_AMEXTC_0340000190175:7656:2623	XP_005053238.2 PREDICTED: actin-related protein 2/3 complex subunit 4 [Ficedula albicollis] %iden=99.401 %ovlp=98.22 evalue=1.37e-118	XP_006502702.1 PREDICTED: collagen alpha-1(XVI) chain isoform X1 [Mus musculus] %iden=60.933 %ovlp=95.47 evalue=0.0	Col16a1	828.093	502.369	444.717	723.428	984.764	543.336	543.788	818.089	734.205	1863.7	1054.36	1133.76	725.476	239.994	300.798	224.825	453.861	365.634	957.267	1056.56	670.831	1175.98	801.784	1131.03
ORF129_AMEXTC_0340000219948:5508:1078	XP_006637672.2 PREDICTED: schwannomin-interacting protein 1 isoform X4 [Lepisosteus oculatus] %iden=74.312 %ovlp=99.08 evalue=8.33e-42	XP_011241448.1 PREDICTED: receptor-type tyrosine-protein phosphatase kappa isoform X19 [Mus musculus] %iden=91.568 %ovlp=96.01 evalue=0.0	Ptprk	329.116	300.904	449.805	942.066	146.744	266.746	1221.77	990.933	709.36	672.139	1301.79	446.457	763.65	1157.68	965.532	1796.19	1321.48	825.277	232.178	17.2156	221.788	4.50337	5.65785	56.3173
ORF13_AMEXTC_0340000004779:83:1360	XP_006010817.1 PREDICTED: matrilin-4-like [Latimeria chalumnae] %iden=82.117 %ovlp=97.10 evalue=9.71e-165	NP_033269.1 alpha-1-antitrypsin 1-1 isoform 1 precursor [Mus musculus] 346 346 87% 8e-116 44.89%	Serpina1a	66948.3	51444.1	51390.1	43406.5	67818.7	29409.4	41021.5	40295.2	31984.1	50729.9	31420.7	44031.7	26539.9	22847	156037	35962.5	59719.1	43986.5	37704.4	40480.6	44378.1	54500.4	29439.2	50236.2
ORF13_AMEXTC_0340000005632:40:3768	PIK55310.1 hypothetical protein BSL78_07782 [Apostichopus japonicus] %iden=38.165 %ovlp=90.49 evalue=4.62e-117	BAD21383.1 mFLJ00114 protein, partial [Mus musculus] %iden=37.003 %ovlp=91.15 evalue=0.0	Itgax	799.288	1042.79	1657.65	1527.84	3425.14	2322.5	1400.96	2725.93	2889.04	681.56	1671.17	969.092	1610.73	345.565	988.427	2461.36	2902.15	1750.28	3318.91	3377.5	2803.96	409.643	1278.64	901.775
ORF13_AMEXTC_0340000017776:337:4692	KFZ46989.1 Neuroblast differentiation-associated protein AHNAK_ partial [Antrostomus carolinensis] %iden=62.105 %ovlp=96.65 evalue=3.97e-144	EDL07079.1 aggrecan 1 [Mus musculus] %iden=47.458 %ovlp=99.86 evalue=0.0	Acan	2396.31	2095.03	1617.38	2430.75	2553.3	2414.59	2153.03	2345.54	2471.71	2594.84	2397.8	2295.2	1959.09	1312.06	1594.44	1466.32	1821.36	1500.39	2321.35	4474.02	2118.61	3946.79	4720.61	2574.67
ORF13_AMEXTC_0340000022392:28:1905	XP_012820270.1 PREDICTED: BMP-binding endothelial regulator protein isoform X2 [Xenopus tropicalis] %iden=80.000 %ovlp=98.18 evalue=0.0	AAC08349.1 immunoglobulin heavy chain, partial [Mus musculus] %iden=36.731 %ovlp=88.34 evalue=1.15e-118	Ighm	35.5784	98.7728	144.984	607.754	108.178	115.777	426.813	296.457	286.287	190.497	266.73	157.712	202.107	198.748	127.582	177.241	205.584	129.58	169.721	1641.52	71.1516	1599.13	512.232	187.505
ORF13_AMEXTC_0340000028674:29:1471	XP_023353327.1 myosin-11 isoform X2 [Sarcophilus harrisii] %iden=88.533 %ovlp=99.79 evalue=0.0	XP_017176052.1 PREDICTED: protein NYNRIN isoform X1 [Mus musculus] %iden=31.078 %ovlp=95.63 evalue=5.29e-51	Gm42368	4788.94	3739.24	3241.94	9812.39	5484.85	4073.49	5204.2	4527.8	4223.03	5327.04	3373.59	5352.42	4223.67	2880.29	5705.81	2935.88	3859.55	3216.43	4573.81	6429.55	3793.77	8429.86	5578.2	6542.21
ORF13_AMEXTC_0340000029562:55:1416	XP_019375205.1 PREDICTED: nucleobindin-2 isoform X1 [Gavialis gangeticus] %iden=77.193 %ovlp=98.69 evalue=0.0	NP_059067.2 hemopexin precursor [Mus musculus] %iden=41.263 %ovlp=98.46 evalue=7.14e-110	Hpx	846.56	394.254	460.453	553.978	149.091	50.8671	529.622	120.025	156.563	44.9583	99.8186	435.723	372.626	175.787	719.152	481.99	517.771	274.57	380.052	116.605	120.992	458.833	372.523	204.695
ORF13_AMEXTC_0340000033910:604:2247	XP_006012210.1 PREDICTED: perforin-1-like [Latimeria chalumnae] %iden=45.385 %ovlp=92.95 evalue=7.66e-157	EDL36293.1 copine VI, isoform CRA_a, partial [Mus musculus] %iden=73.832 %ovlp=97.08 evalue=0.0	Cpne6	75.8859	22.5964	12.6819	71.1609	50.1494	179.922	98.5795	204.679	71.4255	558.61	239.694	279.413	93.3967	9.44364	22.8407	46.374	30.217	37.6445	177.435	238.948	58.372	327.195	157.698	109.415
ORF13_AMEXTC_0340000049799:10:2412	ELW63759.1 Titin [Tupaia chinensis] %iden=79.141 %ovlp=99.39 evalue=1.22e-87	NP_666077.2 gephyrin isoform 1 [Mus musculus] %iden=91.625 %ovlp=99.25 evalue=0.0	Gphn	4335.45	3104.62	3470.91	8907.59	6152.04	5957.15	7317.32	8030.87	9833.45	9451.43	7762.02	8145.37	5079.74	5916.49	4375.17	5682.78	3773.31	4191.41	5817.07	2335.47	3483.15	3497.27	6318.5	7553.27
ORF13_AMEXTC_0340000057805:52:2235	XP_015102680.1 PREDICTED: WAP four-disulfide core domain protein 3-like isoform X2 [Vicugna pacos] %iden=32.258 %ovlp=97.12 evalue=8.74e-14	CAA33373.1 unnamed protein product [Mus musculus] %iden=61.192 %ovlp=93.96 evalue=0.0	Mpo	382.711	86.7125	21.6187	33.9611	86.7286	68.9053	57.6515	41.1676	63.2906	26.7686	46.5041	64.5245	509.035	471.268	428.852	182.634	461.064	241.775	357.744	770.802	52.9819	1700.76	658.005	685.4
ORF13_AMEXTC_0340000058486:28:813	XP_009900873.1 PREDICTED: probable ATP-dependent RNA helicase DDX17 [Picoides pubescens] %iden=89.136 %ovlp=85.38 evalue=0.0	XP_006516420.1 PREDICTED: tRNA (guanine(37)-N1)-methyltransferase isoform X1 [Mus musculus] %iden=66.016 %ovlp=97.33 evalue=1.23e-124	Trmt5	517.715	552.891	561.632	861.446	1212.67	578.398	551.212	528.376	541.642	349.738	550.231	602.559	711.927	993.875	649.896	783.61	700.218	627.175	595.865	760.534	716.801	2614.56	627.18	582.56
ORF13_AMEXTC_0340000061694:103:660	Q91289.1 RecName: Full=Fibronectin; Short=FN %iden=62.353 %ovlp=93.82 evalue=3.57e-78	XP_006509528.1 PREDICTED: PDZ and LIM domain protein 3 isoform X1 [Mus musculus] %iden=80.347 %ovlp=92.47 evalue=1.85e-89	Pdlim3	15.2686	11.7597	8.73814	9.18435	18.6079	39.3271	14.4873	6.56183	8.88181	11.2974	9.17836	11.2906	19.7944	162.283	2.91568	26.9279	7.26586	29.7925	19.6103	59.9437	15.6402	121.331	62.8771	34.3341
ORF13_AMEXTC_0340000066077:125:658	OCT57415.1 hypothetical protein XELAEV_18003549mg [Xenopus laevis] %iden=79.675 %ovlp=99.46 evalue=0.0	NP_001280488.1 cytochrome c oxidase subunit 4 isoform 1, mitochondrial isoform 2 [Mus musculus] %iden=62.722 %ovlp=94.38 evalue=1.39e-81	Cox4i1	1732.92	1976.07	2284.51	2561.19	2483.02	2309.22	2132.66	2460.99	1567.22	2351.52	2453.37	2333.42	1575.05	2080.84	3603.88	1766.54	1698.06	1625.56	1550.33	1748.97	2507.29	1825.77	2380.56	1892.04
ORF13_AMEXTC_0340000066189:230:589	BAG62382.1 unnamed protein product [Homo sapiens] %iden=80.000 %ovlp=99.05 evalue=1.03e-55	NP_035441.1 protein S100-A4 [Mus musculus] %iden=32.911 %ovlp=65.00 evalue=1.02e-05	S100a4	60.014	49.9877	60.4751	93.4828	29.0239	141.265	124.532	104.352	109.33	45.2814	77.1451	87.2336	66.8511	67.3864	83.3109	70.2944	60.8628	47.3343	58.9675	117.473	45.6293	216.082	132.303	77.4589
ORF13_AMEXTC_0340000066410:296:895	XP_020641280.1 keratin_ type I cytoskeletal 14-like [Pogona vitticeps] %iden=59.657 %ovlp=95.99 evalue=1.54e-176	XP_011241018.1 PREDICTED: tropomyosin alpha-1 chain isoform X12 [Mus musculus] %iden=84.492 %ovlp=93.00 evalue=3.29e-98	Tpm1	2273.07	1301.01	1547.19	3021.35	1744.81	2706.12	3498.87	3919.22	2985.89	6039.56	5416.12	3151.98	2747.96	2879.33	2497.65	3268.61	2277.82	1944.04	2456.35	4879.27	1338.14	4144.04	3823.86	841.423
ORF13_AMEXTC_0340000071488:46:834	XP_019385445.1 PREDICTED: conserved oligomeric Golgi complex subunit 3 isoform X1 [Crocodylus porosus] %iden=86.408 %ovlp=95.78 evalue=0.0	No Hits No Hits	No Match	350.1	401.591	398.664	213.585	513.071	577.198	368.096	539.242	279.078	938.03	456.805	752.24	446.584	211.538	203.793	137.909	286.148	265.722	470.375	1011.29	483.389	809.751	511.515	621.679
ORF13_AMEXTC_0340000125938:1163:0	XP_014814677.1 PREDICTED: junction plakoglobin [Calidris pugnax] %iden=87.092 %ovlp=97.98 evalue=0.0	XP_017173761.1 PREDICTED: neuroblast differentiation-associated protein AHNAK isoform X2 [Mus musculus] %iden=51.794 %ovlp=99.74 evalue=7.62e-117	Ahnak	2602	1681.84	2115.67	1588.71	1592.17	2792.76	2270.1	3219.16	3459.92	847.238	2452.55	1754.14	3194.23	4121.51	2539.04	2181.69	4221.22	3716.14	3096.44	1845.81	1569.17	1991.08	2104	2299.96
ORF13_AMEXTC_0340000194597:787:1530	XP_019580343.1 PREDICTED: uncharacterized protein C10orf12 isoform X1 [Rhinolophus sinicus] %iden=48.875 %ovlp=30.72 evalue=4.44e-136	NP_035868.1 14-3-3 protein eta [Mus musculus] %iden=97.154 %ovlp=98.79 evalue=5.58e-177	Ywhah	1251.28	1055.84	795.424	488.244	978.207	795.191	440.484	615.782	551.372	281.241	503.411	650.666	1741.81	3315.08	2823.92	1224.21	1966.06	2080.58	1663.5	1858.73	1295.98	2769.33	3069.95	2209.95
ORF13_AMEXTC_0340000205830:798:1	XP_004912956.1 PREDICTED: myosin-binding protein C_ slow-type isoform X5 [Xenopus tropicalis] %iden=78.973 %ovlp=99.58 evalue=0.0	No Hits No Hits	No Match	8767.14	5438.55	5050.41	7718.11	5064.8	6861.79	6810.4	7072.73	7018.74	7690.45	9444.56	6355.04	12951.1	15624.6	9624.45	14097.4	13036.2	13022.1	10265.9	10494.9	6376.7	13038.7	10245.1	11586.9
ORF13_AMEXTC_0340000237734:32:2773	XP_014431826.1 PREDICTED: PDZ and LIM domain protein 5 isoform X5 [Pelodiscus sinensis] %iden=50.099 %ovlp=98.51 evalue=1.93e-128	No Hits No Hits	No Match	11322	1247.24	1412.52	3182.18	1582.24	1671.23	1372.94	1785.09	1460.66	1601	2173.35	1418.15	4677.84	8080.94	11570.1	6088.84	10283.6	7905.08	9166.41	7448.11	1325.41	16088.7	10041.5	10545
ORF131_AMEXTC_0340000171687:7364:600	XP_002937710.2 PREDICTED: GRIP and coiled-coil domain-containing protein 2 isoform X1 [Xenopus tropicalis] %iden=49.638 %ovlp=99.79 evalue=0.0	AAG28768.1 osteotesticular protein tyrosine phosphatase [Mus musculus] %iden=35.752 %ovlp=75.12 evalue=0.0	Ptprv	3270.38	2532.82	2842.72	4022.47	7866.93	4102.3	4257.58	4088.77	4314.37	2381.05	5422.4	8230.9	3953.92	2974.58	1895.77	2968.33	2159.87	2707.64	5991.82	7829.7	2391.69	12732.3	5582.78	9779.37
ORF135_AMEXTC_0340000177910:7013:1338	XP_005310440.1 structural maintenance of chromosomes flexible hinge domain-containing protein 1 [Chrysemys picta bellii] %iden=73.367 %ovlp=97.77 evalue=0.0	XP_006506351.1 PREDICTED: zinc finger protein 786 isoform X1 [Mus musculus] %iden=48.052 %ovlp=4.02 evalue=9.51e-13	Zfp786	428.876	353.56	394.708	361.147	529.56	262.351	409.298	444.351	421.448	310.388	518.205	243.155	627.502	684.904	526.111	592.785	552.947	643.85	403.365	208.513	443.63	526.16	351.856	758.328
ORF137_AMEXTC_0340000011952:440:4867	XP_018104693.1 PREDICTED: coiled-coil domain-containing protein 80-like isoform X2 [Xenopus laevis] %iden=64.307 %ovlp=99.79 evalue=0.0	NP_001074738.1 histone-lysine N-methyltransferase NSD3 isoform 2 [Mus musculus] %iden=72.342 %ovlp=99.39 evalue=0.0	Nsd3	57.7619	54.0693	43.1256	10.4808	20.3609	20.1839	43.858	22.0554	46.6898	5.07066	38.3073	33.606	57.4813	25.7829	125.769	141.266	39.9713	16.2434	24.0658	430.276	26.5565	346.584	723.15	32.3711
ORF139_AMEXTC_0340000132636:2793:508	XP_013979884.1 PREDICTED: carboxypeptidase Y-like [Salmo salar] %iden=33.168 %ovlp=16.89 evalue=4.57e-21	NP_849209.1 trifunctional enzyme subunit alpha, mitochondrial precursor [Mus musculus] %iden=75.293 %ovlp=99.74 evalue=0.0	Hadha	740.814	614.885	1081.29	1157.01	390.52	419.069	809.585	692.395	512.643	188.681	352.081	553.838	518.792	1710.75	1449.69	1224.69	1117.68	881.57	290.825	109.033	464.261	193.605	182.609	201.27
ORF139_AMEXTC_0340000228547:4956:2344	XP_008165985.1 PREDICTED: myc box-dependent-interacting protein 1 isoform X6 [Chrysemys picta bellii] %iden=75.937 %ovlp=91.68 evalue=0.0	AAC28109.1 semaphorin IV isoform a [Mus musculus] %iden=77.184 %ovlp=87.94 evalue=0.0	Sema3f	29.3025	151.451	65.0163	73.7713	27.3743	163.66	172.451	119.592	178.448	35.8159	257.074	24.5109	101.428	596.282	15.4005	43.4334	73.3349	31.4401	61.8517	137.066	12.647	132.82	23.8816	79.499
ORF14_AMEXTC_0340000001325:410:1465	NP_001083114.1 uncharacterized protein LOC398753 precursor [Xenopus laevis] %iden=86.335 %ovlp=99.75 evalue=0.0	XP_006517138.1 PREDICTED: hyaluronan and proteoglycan link protein 1 isoform X1 [Mus musculus] %iden=80.814 %ovlp=96.31 evalue=0.0	Hapln1	2417.12	317.857	91.818	2855.64	877.027	487.555	580.298	295.847	2839.97	5268.11	1826.58	1653.66	716.678	110.398	52.5893	90.2143	1608.57	1055.6	1090.19	4962.81	191.95	2728.14	3300.8	1934.63
ORF14_AMEXTC_0340000015919:35:1183	XP_014431149.1 PREDICTED: fibronectin isoform X2 [Pelodiscus sinensis] %iden=78.520 %ovlp=96.33 evalue=0.0	XP_006540629.1 PREDICTED: aggrecan core protein isoform X1 [Mus musculus] %iden=47.089 %ovlp=97.80 evalue=0.0	Acan	534.778	543.326	481.964	569.979	816.993	481.438	608.283	568.678	347.948	707.419	579.402	662.913	316.547	330.492	1414.36	465.476	439.58	359.005	374.142	215.932	480.062	419.892	232.392	646.091
ORF14_AMEXTC_0340000045349:217:1434	NP_001087694.1 DNA-directed DNA polymerase delta 1 [Xenopus laevis] %iden=86.384 %ovlp=91.85 evalue=0.0	BAE22574.1 unnamed protein product [Mus musculus] %iden=88.024 %ovlp=82.02 evalue=0.0	Ilf2	117.367	313.77	124.729	47.273	260.775	91.816	113.042	80.7458	97.5797	260.624	177.379	179.176	130.844	163.116	131.732	130.896	144.212	115.167	139.631	164.047	325.77	158.343	188.64	95.1004
ORF14_AMEXTC_0340000056774:25:933	XP_006631268.1 PREDICTED: NADH dehydrogenase [ubiquinone] iron-sulfur protein 5 [Lepisosteus oculatus] %iden=64.211 %ovlp=95.83 evalue=2.31e-39	NP_081369.2 arginine-hydroxylase NDUFAF5, mitochondrial precursor [Mus musculus] 53.5 53.5 40% 3e-07 29.71%	Ndufaf5	9921.29	5853.97	6889.82	15021.2	13642.4	16599.6	22375.2	20160.3	24637.6	29039.2	33974.9	14030.9	13313	10115.6	10733.6	15282	9649.62	9161.27	11341.1	1418.7	3308.94	3141.19	3732.33	5727.32
ORF14_AMEXTC_0340000062960:620:1414	XP_019347060.1 PREDICTED: zinc finger CCCH domain-containing protein 11A isoform X4 [Alligator mississippiensis] %iden=46.374 %ovlp=54.97 evalue=4.72e-138	BAE40598.1 unnamed protein product [Mus musculus] %iden=98.485 %ovlp=99.25 evalue=0.0	Tuba1a	161.176	1030.76	1070.32	347.873	203.885	1772.19	263.812	558.182	1052.19	141.733	777.237	616.638	433.857	1285.39	278.411	1020.92	259.572	613.638	201.786	395.708	675.49	49.7505	158.968	79.058
ORF14_AMEXTC_0340000066568:59:517;ORF32_AMEXTC_0340000046035:97:591	XP_005295132.2 PREDICTED: protein ZNF783-like isoform X2 [Chrysemys picta bellii] %iden=34.848 %ovlp=39.05 evalue=3.62e-12	NP_031731.1 cold-inducible RNA-binding protein [Mus musculus] %iden=56.805 %ovlp=98.69 evalue=1.76e-43	Cirbp	226.015	356.512	152.673	162.004	456.788	1577.82	194.46	111.279	150.023	315.698	66.6803	150.56	148.693	574.055	396.945	65.8558	132.105	143.365	153.167	1628.72	378.053	231.856	68.1875	549.124
ORF14_AMEXTC_0340000066569:53:712	XP_018424440.1 PREDICTED: keratin_ type II cytoskeletal 5-like [Nanorana parkeri] %iden=74.462 %ovlp=63.97 evalue=0.0	AAI14580.1 Hist1h1b protein, partial [Mus musculus] %iden=75.949 %ovlp=35.45 evalue=3.32e-30	Hist1h1b	46849.3	13895.6	16626.9	12218	26606.7	11390.2	12484.8	11764.6	11368.6	19037.6	11643.6	13212	48265.6	20111.2	20180.9	23208.8	33854.1	24678.4	52812.1	85456.4	12129.4	97205.7	67567.9	65331.4
ORF14_AMEXTC_0340000170355:152:730	NP_001005655.1 DNA replication licensing factor mcm4 [Xenopus tropicalis] %iden=90.278 %ovlp=96.31 evalue=0.0	EDL21950.1 Fc receptor, IgE, low affinity II, alpha polypeptide, isoform CRA_c, partial [Mus musculus] %iden=36.029 %ovlp=69.43 evalue=3.46e-17	Fcer2a	888.225	1161.28	1314.22	1138.15	1601.18	1639.55	1293.08	1823.54	1678.74	1367.77	1858.13	1350.26	1058.66	2094.87	1686.89	1280.98	1260.78	1423.17	1128.47	1032.2	1833.36	986.536	1474.87	1295.5
ORF14_AMEXTC_0340000226402:319:2922	XP_005306660.1 ras-related protein Rab-3C isoform X2 [Chrysemys picta bellii] %iden=92.952 %ovlp=94.56 evalue=1.19e-161	AAH13636.1 Liver glycogen phosphorylase [Mus musculus] %iden=86.219 %ovlp=97.70 evalue=0.0	Pygl	25.121	19.4249	35.2233	14.6424	209.12	73.9807	71.4471	45.8783	26.9995	42.9753	682.136	393.416	27.029	5.88759	146.805	25.3235	22.4521	28.9955	282.084	14.9489	13.4339	497.988	170.923	749.908
ORF140_AMEXTC_0340000220946:5067:3052	XP_014375174.1 PREDICTED: tyrosine-protein kinase Fer isoform X5 [Alligator sinensis] %iden=89.416 %ovlp=99.76 evalue=0.0	NP_035916.2 hydroperoxide isomerase ALOXE3 [Mus musculus] %iden=48.315 %ovlp=99.70 evalue=0.0	Aloxe3	76.8332	14.7628	7.72405	6.44469	12.4709	6.67214	9.90061	4.45417	5.78674	43.2172	8.69788	11.667	162.42	2.05243	20.6201	106.17	14.6017	3.66759	115.992	404.234	6.4094	92.2788	264.979	135.588
ORF142_AMEXTC_0340000170192:5114:0	AIC77181.1 complement component C3_ partial [Pleurodeles waltl] %iden=73.383 %ovlp=96.14 evalue=0.0	No Hits No Hits	No Match	13408.8	30489.6	19136.8	16140.3	40015.9	25098.5	10041.1	14089.1	10382.9	14234.8	12847	20790.7	6795.19	11566.2	25692.6	8202.94	8235.64	16644.4	7513.6	15230.5	30325.6	15817.8	14239.2	13133.4
ORF149_AMEXTC_0340000275233:3823:1142	XP_020374758.1 coagulation factor XI-like [Rhincodon typus] %iden=43.288 %ovlp=86.96 evalue=1.74e-83	NP_032591.3 DNA replication licensing factor MCM4 [Mus musculus] %iden=83.082 %ovlp=96.31 evalue=0.0	Mcm4	996.334	2048.04	1457.06	587.982	1253.46	280.471	219.72	337.125	385.488	276.517	51.0876	344.413	262.118	67.6626	4790.88	293.396	860.973	416.832	574.032	1537	1116.39	1659.6	1660.99	967.611
ORF15_AMEXTC_0340000000162:217:3159	XP_009686039.1 PREDICTED: keratin_ type II cytoskeletal cochleal isoform X3 [Struthio camelus australis] %iden=75.000 %ovlp=99.13 evalue=1.17e-114	ABO33314.1 melanoma differentiation-associated protein 5 [Mus musculus] %iden=56.621 %ovlp=98.17 evalue=0.0	Ifih1	45.6611	112.208	139.774	157.093	14.8841	200.561	102.4	43.7166	62.9428	128.605	120.431	26.7702	86.8396	288.552	45.161	239.852	111.83	156.407	33.827	21.922	58.3224	53.4161	25.1847	43.1648
ORF15_AMEXTC_0340000000391:22:1869	XP_018099885.1 PREDICTED: hyaluronan and proteoglycan link protein 1-like [Xenopus laevis] %iden=83.569 %ovlp=99.43 evalue=0.0	EDL15424.1 fibrinogen, alpha polypeptide, isoform CRA_b, partial [Mus musculus] %iden=31.166 %ovlp=77.27 evalue=2.62e-53	Fga	413.447	280.992	373.252	270.492	926.283	171.582	209.748	202.881	130.113	231.75	178.972	320.463	207.215	122.088	426.611	223.51	206.678	160.756	591.087	590.126	329.458	1393.37	805.089	734.282
ORF15_AMEXTC_0340000004259:3330:5669	XP_017911974.1 PREDICTED: sciellin isoform X5 [Capra hircus] %iden=26.211 %ovlp=97.40 evalue=1.04e-15	NP_001277629.1 E3 SUMO-protein ligase ZNF451 isoform 3 [Mus musculus] %iden=22.951 %ovlp=23.33 evalue=1.15e-04	Zfp451	331.651	581.335	471.623	241.044	340.198	469.95	281.872	524.706	212.133	321.672	671.077	471.114	357.605	348.004	229.166	441.202	311.541	307.855	288.381	395.521	481.704	242.064	365.924	304.423
ORF15_AMEXTC_0340000007329:19:1536	XP_007057083.1 PREDICTED: laminin subunit alpha-3 [Chelonia mydas] %iden=64.068 %ovlp=99.83 evalue=0.0	NP_034899.2 cartilage matrix protein precursor [Mus musculus] %iden=73.987 %ovlp=91.50 evalue=0.0	Matn1	135.294	134.708	167.361	222.342	112.591	199.728	382.948	571.398	767.188	42.3251	96.9941	201.957	149.121	196.095	125.735	284.123	197.278	158.604	81.8634	4901.43	146.515	169.982	400.383	90.6984
ORF15_AMEXTC_0340000007982:119:1123	XP_018085079.1 PREDICTED: myosin-4-like [Xenopus laevis] %iden=88.639 %ovlp=97.68 evalue=0.0	NP_032518.1 L-lactate dehydrogenase B chain isoform Ldhb [Mus musculus] %iden=81.138 %ovlp=99.40 evalue=0.0	Ldhb	155889	147713	197743	385682	138938	186734	376577	305794	289385	257654	359255	245424	127177	295932	239871	182076	240651	71.1056	89481.7	59117.3	82617.2	35520.7	40021.5	61524.4
ORF15_AMEXTC_0340000013453:38:1030	XP_006627096.1 PREDICTED: heterogeneous nuclear ribonucleoprotein D0-like isoform X1 [Lepisosteus oculatus] %iden=77.441 %ovlp=90.74 evalue=1.05e-141	AAH92041.1 Ribosomal protein SA [Mus musculus] %iden=89.968 %ovlp=92.45 evalue=0.0	Rpsa	4355.93	3919.39	4070.36	6181.19	5889.09	5202.28	4901.17	5567.95	4793.78	7438.77	4965.69	5932.05	4008.91	3272.5	3128.64	3372.98	4129.16	3660.84	4289.26	5049.66	5296.21	4039.54	4849.12	5724.95
ORF15_AMEXTC_0340000018258:334:1074	XP_013816568.1 PREDICTED: prostaglandin reductase 1 [Apteryx australis mantelli] %iden=72.948 %ovlp=98.50 evalue=3.76e-178	NP_035870.1 14-3-3 protein zeta/delta isoform 1 [Mus musculus] %iden=88.259 %ovlp=99.19 evalue=8.92e-155	Ywhaz	596	215.327	292.951	411.612	450.183	524.825	640.402	739.068	341.164	533.731	503.126	967.967	640.228	242.686	217.68	340.231	510.693	456.249	932.95	800.501	261.395	853.017	971.886	825.542
ORF15_AMEXTC_0340000035430:325:2127	XP_012809637.1 PREDICTED: myosin-3 [Xenopus tropicalis] %iden=85.360 %ovlp=98.05 evalue=0.0	No Hits No Hits	No Match	24317.9	9914.1	7710.5	21480	15291.7	14390.1	16879.5	13225.5	13001.1	22412.4	22733.7	7568.65	21698.9	18224.5	18066.2	31501.6	20045.3	21465.7	22456.5	3085.24	11783	2953.42	13533.6	16393.4
ORF15_AMEXTC_0340000051494:526:1272	XP_018092157.1 PREDICTED: periplakin [Xenopus laevis] %iden=69.026 %ovlp=99.83 evalue=0.0	XP_006501898.1 PREDICTED: tropomyosin alpha-3 chain isoform X1 [Mus musculus] %iden=80.645 %ovlp=99.20 evalue=2.48e-131	Tpm3	2056.07	1231.64	1873.81	2590.75	2251.56	2471.9	1920.97	2468.41	2468.74	2656.81	3152.17	2200.6	2623.29	2306.51	1963.36	1550.59	1907.69	1879.46	2819.24	2081.87	1699.94	2986.72	3480.36	3009.54
ORF15_AMEXTC_0340000052696:40:585	XP_018095936.1 PREDICTED: uncharacterized protein LOC108704059 [Xenopus laevis] %iden=44.444 %ovlp=97.60 evalue=1.05e-25	XP_006513113.1 PREDICTED: myosin-binding protein C, slow-type isoform X6 [Mus musculus] %iden=83.333 %ovlp=42.31 evalue=7.16e-36	Mybpc1	18.6287	4.34492	3.56909	5.2976	1.30851	3.61099	15.9062	7.12298	7.32144	11.3213	17.278	7.1227	8.34004	11.7081	18.1074	7.46092	14.3776	9.65997	15.0447	293.618	9.38532	221.254	62.2733	6.72792
ORF15_AMEXTC_0340000062860:1120:2241	XP_014724716.1 PREDICTED: vacuolar protein sorting-associated protein 18 homolog [Sturnus vulgaris] %iden=82.341 %ovlp=99.29 evalue=0.0	NP_996883.1 core histone macro-H2A.2 [Mus musculus] %iden=78.342 %ovlp=99.47 evalue=0.0	H2afy2	87.6126	171.292	183.54	163.32	44.4326	38.5292	150.335	82.1878	446.765	24.2795	36.9891	65.4487	129.937	256.153	187.942	342.195	109.126	146.22	107.483	225.603	71.8281	231.265	1103.56	79.9211
ORF15_AMEXTC_0340000136670:299:1060	P20233.3 RecName: Full=Serotransferrin-A; Flags: Precursor %iden=56.679 %ovlp=91.38 evalue=0.0	NP_033855.2 ATP synthase F(0) complex subunit B1, mitochondrial isoform 1 [Mus musculus] %iden=55.556 %ovlp=97.24 evalue=8.70e-89	Atp5f1	909.871	4148.84	2005.26	735.848	5122.18	2457.7	864.727	2758.14	880.392	1019.82	1019.2	1317.06	1049.9	395.863	468.967	798.538	750.649	1133.68	1391.63	1113.39	5100.07	745.884	2480.72	778.761
ORF15_AMEXTC_0340000149512:621:79	XP_017336301.1 PREDICTED: myosin light chain 4 [Ictalurus punctatus] %iden=73.723 %ovlp=81.93 evalue=3.05e-69	BAB28415.1 unnamed protein product [Mus musculus] %iden=98.571 %ovlp=76.80 evalue=3.97e-94	Rpl23	1841.36	1820.89	1556.83	1809.28	1727.99	1906.3	1840.1	1875.93	1949.33	2435.32	3031.21	1782.34	3439.68	3787.5	2999.85	4457.11	2663.64	2646.75	3067.64	2131.66	1906.91	3502.03	2623.46	2407.99
ORF15_AMEXTC_0340000182792:513:1	XP_016376032.1 PREDICTED: fatty acid-binding protein_ intestinal-like [Sinocyclocheilus rhinocerous] %iden=74.242 %ovlp=94.93 evalue=3.28e-68	AAK13525.1 AKAP450, partial [Mus musculus] %iden=53.271 %ovlp=61.99 evalue=4.62e-22	Akap9	13.8317	13.0063	24.3214	11.8089	8.24213	16.3385	18.8139	22.9067	35.6143	30.1237	33.981	18.2868	7.34294	5.28876	14.7716	5.05469	16.4972	15.8096	10.4364	16.6497	9.87395	60.6141	11.3684	21.5866
ORF156_AMEXTC_0340000197031:4858:2	XP_020653054.1 myelin protein P0 [Pogona vitticeps] %iden=68.548 %ovlp=88.21 evalue=7.61e-115	XP_011238079.1 PREDICTED: chromodomain-helicase-DNA-binding protein 6 isoform X3 [Mus musculus] %iden=77.001 %ovlp=96.73 evalue=0.0	Chd6	1316.68	1515.81	1617.71	1069.52	1056.55	1467.41	1337.1	995.523	1410.98	1987.66	2707.79	1270.01	1148.67	855.642	1288.63	1114.53	1474.41	979.747	2573.59	1262.84	2038.33	909.872	912.035	1725.2
ORF157_AMEXTC_0340000277551:5955:928	XP_006135594.1 PREDICTED: cell cycle and apoptosis regulator protein 2 [Pelodiscus sinensis] %iden=52.535 %ovlp=96.37 evalue=0.0	NP_001003908.1 clathrin heavy chain 1 isoform 2 [Mus musculus] %iden=99.045 %ovlp=99.88 evalue=0.0	Cltc	147.906	208.805	186.956	65.4334	101.124	412.692	71.3266	70.0955	116.716	57.7059	60.8072	91.3514	106.625	370.271	97.8011	264.077	72.5658	211.504	75.1202	208.831	235.453	279.998	202.784	213.064
ORF158_AMEXTC_0340000224201:4817:2652	OCT80157.1 hypothetical protein XELAEV_18026971mg [Xenopus laevis] %iden=75.510 %ovlp=94.03 evalue=0.0	NP_031626.1 calpain-1 catalytic subunit [Mus musculus] %iden=77.528 %ovlp=98.34 evalue=0.0	Capn1	90.6767	209.588	164.963	1058.7	97.2298	175.65	945.663	670.96	346.859	642.271	781.456	288.176	92.0677	160.615	111.03	223.036	201.711	106.78	98.1795	32.4745	81.4433	36.2093	63.7786	51.7782
ORF16_AMEXTC_0340000003075:358:2223	XP_023402023.1 ras-related protein Rab-15 isoform X2 [Loxodonta africana] %iden=87.264 %ovlp=99.06 evalue=5.85e-140	XP_017173670.1 PREDICTED: actin-binding LIM protein 1 isoform X21 [Mus musculus] %iden=86.753 %ovlp=99.04 evalue=0.0	Ablim1	73.7041	9.06224	53.4919	31.6899	36.0296	8.23576	108.059	31.239	132.006	170.568	70.2432	31.3679	167.165	5.84529	103.084	29.9709	84.7516	44.6359	610.499	1235.86	8.38571	474.473	2533.14	319.598
ORF16_AMEXTC_0340000007695:169:1827	XP_018616037.1 PREDICTED: keratin_ type II cytoskeletal 8-like [Scleropages formosus] %iden=33.051 %ovlp=78.57 evalue=0.034	NP_035203.3 perforin-1 precursor [Mus musculus] %iden=36.538 %ovlp=92.77 evalue=1.92e-113	Prf1	749.878	908.233	875.425	1237.01	1120.11	857.163	884.482	1061.4	1006.38	1721.19	1597.96	1202.59	775.425	710.674	1076.79	763.853	744.111	670.459	769.767	950.359	1296.76	734.279	802.774	1018.37
ORF16_AMEXTC_0340000015933:37:1833	OCA23810.1 hypothetical protein XENTR_v900244212mg_ partial [Xenopus tropicalis] %iden=82.591 %ovlp=99.60 evalue=4.03e-137	NP_080091.1 copine-8 isoform 1 [Mus musculus] %iden=86.482 %ovlp=95.83 evalue=0.0	Cpne8	161.106	225.945	190.328	396.629	174.723	232.014	188.946	289.551	348.95	271.731	413.922	203.481	247.329	437.644	142.27	508.231	162.648	255.517	199.095	117.567	212.621	171.626	177.92	143.962
ORF16_AMEXTC_0340000017366:85:4182	XP_003219734.1 PREDICTED: myosin regulatory light chain 2_ smooth muscle minor isoform isoform X1 [Anolis carolinensis] %iden=96.591 %ovlp=88.83 evalue=3.33e-122	NP_067365.2 sal-like protein 1 [Mus musculus] %iden=72.860 %ovlp=98.46 evalue=0.0	Sall1	1227.58	411.92	490.144	961.295	854.047	261.985	441.506	461.035	134.847	710.504	116.558	474.039	369.027	122.006	5757.29	448.472	1288.36	396.392	386.459	96.9895	369.566	546.354	33.3168	1479.87
ORF16_AMEXTC_0340000037137:4:3717	NP_001080443.1 acyl-CoA synthetase long chain family member 1 protein S homeolog [Xenopus laevis] %iden=81.402 %ovlp=99.71 evalue=0.0	XP_006534552.1 PREDICTED: myosin-10 isoform X1 [Mus musculus] %iden=71.036 %ovlp=99.27 evalue=0.0	Myh10	656.431	1110.63	979.147	888.443	803.475	1391.4	1159.89	1233.53	1130.41	840.214	1300.89	787.996	965.478	3121.52	1351.89	1661.12	1280.37	1130.91	656.024	1054.7	945.544	463.432	361.054	659.528
ORF16_AMEXTC_0340000038258:103:2910	XP_007518026.1 PREDICTED: LOW QUALITY PROTEIN: serine/arginine-rich splicing factor 9-like [Erinaceus europaeus] %iden=85.167 %ovlp=67.53 evalue=2.92e-120	NP_808507.2 tenascin-N precursor [Mus musculus] %iden=54.839 %ovlp=62.61 evalue=0.0	Tnn	503.706	775.323	628.445	450.648	693.349	800.79	744.288	712.648	664.697	763.159	635.083	942.242	618.216	955.914	378.666	607.822	425.032	661.765	544.19	843.86	768.2	1106.52	593.563	831.709
ORF16_AMEXTC_0340000052405:38:934	PIO29259.1 hypothetical protein AB205_0143480_ partial [Rana catesbeiana] %iden=87.500 %ovlp=83.01 evalue=5.92e-136	EDL39847.1 serine (or cysteine) peptidase inhibitor, clade B, member 2 [Mus musculus] 200 200 91% 1e-60 41.28%	Serpinb2	136.201	146.793	108.237	90.9685	57.9216	61.522	121.211	55.656	42.9439	75.2561	103.423	56.7208	97.7795	109.159	53.8518	219.677	128.045	122.373	91.5729	112.195	93.4176	44.1225	24.5668	39.3448
ORF16_AMEXTC_0340000055097:25:939	Q61656.2 RecName: Full=Probable ATP-dependent RNA helicase DDX5; AltName: Full=DEAD box RNA helicase DEAD1; Short=mDEAD1; AltName: Full=DEAD box protein 5; AltName: Full=RNA helicase p68 %iden=75.610 %ovlp=99.69 evalue=0.0	NP_001070830.1 four and a half LIM domains protein 1 isoform 2 [Mus musculus] %iden=75.338 %ovlp=96.72 evalue=1.29e-168	Fhl1	6036.15	7189.69	7451.75	5688.91	8275.6	5188.75	5454.73	5579.05	3709.09	7709.62	5478.28	6897.95	2934.15	2213.09	10431.1	4756.88	5811.18	4461.59	4845.43	5813.29	9056.66	5380.42	8622.77	7341.68
ORF16_AMEXTC_0340000055994:224:1000	NP_989145.1 fructose-1_6-bisphosphatase 1 [Xenopus tropicalis] %iden=86.095 %ovlp=78.01 evalue=0.0	BAC37117.1 unnamed protein product [Mus musculus] %iden=82.488 %ovlp=83.40 evalue=1.35e-129	Slc25a4	147.17	230.939	160.024	108.998	220.614	244.262	354.686	198.643	144.453	199.094	136.933	178.56	175.171	192.897	89.8509	177.895	73.4496	140.589	198.555	621.809	346.827	285.845	121.495	148.373
ORF16_AMEXTC_0340000058323:10:825	XP_005293149.1 neuroblastoma-amplified sequence isoform X2 [Chrysemys picta bellii] %iden=76.827 %ovlp=99.90 evalue=0.0	AAA39394.1 epidermal keratin type I, partial [Mus musculus] %iden=72.840 %ovlp=59.19 evalue=1.15e-77	Krt17	28.5347	1403.69	332.529	159.056	167.287	2999.75	34.1941	116.052	183.543	42.0216	102.15	48.2306	19.6659	228.201	10.4682	24.6016	25.5106	80.6696	35.3549	29.7129	1624.11	13.6802	30.4546	10.1069
ORF16_AMEXTC_0340000060732:452:1081	XP_011586180.1 PREDICTED: cytosolic phospholipase A2 gamma [Aquila chrysaetos canadensis] %iden=33.333 %ovlp=89.02 evalue=1.11e-86	BAC35470.1 unnamed protein product, partial [Mus musculus] %iden=63.462 %ovlp=95.71 evalue=7.04e-85	Krt24	264.675	140.053	63.2524	250.013	26.3957	77.3334	168.883	69.7729	108.672	499.521	168.387	357.623	196.662	98.0664	66.3503	257.502	177.787	153.732	387.292	1403.44	92.2074	429.862	483.216	78.0353
ORF16_AMEXTC_0340000061520:1324:1869	XP_007066747.1 PREDICTED: LOW QUALITY PROTEIN: collagen alpha-2(VI) chain [Chelonia mydas] %iden=56.039 %ovlp=89.14 evalue=1.01e-56	NP_001240669.1 tropomyosin alpha-3 chain isoform Tpm3.2cy [Mus musculus] %iden=83.158 %ovlp=51.65 evalue=1.63e-42	Tpm3	638.066	1015.08	938.934	767.305	954.788	653.282	951.009	765.905	562.034	1686.13	823.835	818.223	415.898	664.323	1045.73	651.225	783.909	536.087	537.302	408.865	1001.59	456.149	718.271	857.735
ORF16_AMEXTC_0340000066446:143:889	XP_005287214.1 plastin-2 [Chrysemys picta bellii] %iden=87.200 %ovlp=99.52 evalue=0.0	AAC36016.1 TPI [Mus musculus] %iden=84.739 %ovlp=99.20 evalue=8.78e-153	Tpi1	858.498	926.683	1082.56	1163.28	658.143	1468.11	1175.28	1168.23	884.617	1921.37	1191.92	1226.01	922.768	1940.74	1006.96	1395.91	771.522	1282.62	742.434	609.457	943.958	517.497	682.994	718.345
ORF16_AMEXTC_0340000066868:236:1207	AKN59013.1 vitellogenin [Andrias davidianus] %iden=72.985 %ovlp=63.92 evalue=0.0	No Hits No Hits	No Match	1182.1	643.145	815.101	2290.92	1092.51	1157.1	1564.43	1544.57	1915.76	2402.02	1998.01	1467.93	1026.51	844.458	478.358	812.683	888.939	933.965	1182.94	1242.34	837.914	1391.21	1443.87	1456.6
ORF16_AMEXTC_0340000122882:585:1	XP_018415849.1 PREDICTED: desmoplakin isoform X2 [Nanorana parkeri] %iden=65.188 %ovlp=99.55 evalue=0.0	BAE34556.1 unnamed protein product [Mus musculus] %iden=60.000 %ovlp=99.49 evalue=1.18e-82	Alox8	6339.89	3130.22	3025.79	3034.53	2847.48	3536.9	2680.57	3395.52	2612.69	4843.58	3782	3395.11	6557.83	4871.04	4371.17	4088.76	5280.99	3395.5	5689.08	9907.89	3100.01	14594.3	5843.29	8569.48
ORF16_AMEXTC_0340000167774:58:3144	WP_023172994.1 transposase [Gloeobacter kilaueensis] %iden=27.215 %ovlp=51.88 evalue=0.80	EDL08404.1 transcription termination factor 1, isoform CRA_a [Mus musculus] %iden=52.368 %ovlp=34.79 evalue=2.02e-116	Ttf1	2080.23	2145.09	2746.19	2450.64	1224.93	1884.3	3973.44	2344.34	2047.79	2297.27	2764.26	1797.42	2827.35	3965.79	3859.59	3948.32	3616.97	3420.65	2088.41	798.411	1593.09	745.731	1272.26	1426.12
ORF16_AMEXTC_0340000204217:52:3009	NP_001001251.1 phosphoglucomutase-1 [Xenopus tropicalis] %iden=91.281 %ovlp=93.50 evalue=0.0	NP_033174.2 exocyst complex component 4 isoform 1 [Mus musculus] %iden=85.200 %ovlp=97.87 evalue=0.0	Exoc4	3237.83	5979.8	7920.31	5619.19	2554.34	6094.31	4847.42	6276.63	6641.54	2366.45	9374.62	7003.61	2357.33	10482.7	4304.73	7459.44	2965.03	5272.01	1180.32	1626.19	2776.19	526.551	573.587	327.854
ORF16_AMEXTC_0340000230061:19:1086	XP_019387322.1 PREDICTED: 3-ketoacyl-CoA thiolase_ mitochondrial isoform X2 [Crocodylus porosus] %iden=86.398 %ovlp=99.50 evalue=0.0	NP_077173.1 mitochondrial 2-oxoglutarate/malate carrier protein [Mus musculus] %iden=86.971 %ovlp=85.96 evalue=0.0	Slc25a11	156.714	349.256	485.454	178.011	266.189	381.058	570.863	362.929	670.948	67.3932	277.975	509.187	209.422	567.187	197.423	198.19	314.787	450.734	213.423	156.004	146.999	456.266	181.491	183.413
ORF16_AMEXTC_0340000285688:620:36	KFV82937.1 Heterochromatin-associated protein MENT [Struthio camelus australis] %iden=47.500 %ovlp=93.31 evalue=4.58e-81	EDL36955.1 mCG19129, partial [Mus musculus] %iden=97.938 %ovlp=98.97 evalue=9.40e-133	No Match	6120.88	753.184	874.058	1072.8	974.523	516.602	985.571	680.668	373.655	1683.41	479.843	591.2	3789.43	625.366	3877.14	2279.2	5201.45	1173.04	3525.2	3456.61	440.912	11296.1	4131.03	9126.24
ORF162_AMEXTC_0340000035816:347:9118	XP_014127875.1 PREDICTED: myotubularin-related protein 13 isoform X2 [Zonotrichia albicollis] %iden=81.732 %ovlp=98.74 evalue=0.0	XP_011237592.1 PREDICTED: fibrillin-1 isoform X1 [Mus musculus] %iden=78.687 %ovlp=98.63 evalue=0.0	Fbn1	2289.37	2264.07	2418.62	2468.5	2474.59	3115.04	4178.81	2640.18	3766	2940.59	3481.39	2525.85	3528.2	5850.35	2543.34	4439.36	2903.52	4357.92	3005.34	2669.98	2997.88	2908.08	2640.53	3659.14
ORF166_AMEXTC_0340000179215:3869:894	XP_016070582.1 PREDICTED: keratin_ type I cytoskeletal 24 [Miniopterus natalensis] %iden=75.676 %ovlp=87.62 evalue=7.82e-95	EDL40894.1 PRP4 pre-mRNA processing factor 4 homolog B (yeast), isoform CRA_a, partial [Mus musculus] %iden=93.701 %ovlp=50.91 evalue=0.0	Prpf4b	8100.97	5334.03	5036.02	6906.04	7481.05	6621.26	2921.45	5174.47	4470.79	4646.62	4195.87	5584.07	6765.87	6993.58	4060.32	4274.13	4292.74	5246.03	7194.78	15921.2	4748.94	25691.4	14902.3	10138.7
ORF17_AMEXTC_0340000002478:68:1660	XP_006631264.1 PREDICTED: elongation factor 1-alpha_ somatic form-like [Lepisosteus oculatus] %iden=93.114 %ovlp=89.76 evalue=0.0	NP_034135.2 cytochrome P450 2D10 [Mus musculus] %iden=53.374 %ovlp=91.53 evalue=0.0	Cyp2d10	159.076	215.082	195.258	116.065	185.125	363.503	164.452	240.694	140.496	163.887	105.603	221.524	231.295	226.524	108.761	264.358	165.045	212.109	253.108	403.291	230.491	430.884	222.557	252.106
ORF17_AMEXTC_0340000013957:118:1245	XP_012805715.1 PREDICTED: heterogeneous nuclear ribonucleoprotein A0 [Jaculus jaculus] %iden=62.739 %ovlp=84.53 evalue=5.86e-108	XP_006529146.1 PREDICTED: prolargin isoform X1 [Mus musculus] %iden=71.693 %ovlp=98.67 evalue=4.20e-166	Prelp	113.907	34.7281	55.6104	48.3354	110.919	30.1487	88.3249	98.115	37.0545	351.003	84.9169	85.9096	88.1353	17.3926	116.893	54.2551	105.276	27.6362	111.326	77.4649	46.7865	74.0484	149.127	131.658
ORF17_AMEXTC_0340000024819:43:2604	XP_009879233.1 PREDICTED: transketolase isoform X2 [Charadrius vociferus] %iden=78.604 %ovlp=98.44 evalue=0.0	NP_796355.2 conserved oligomeric Golgi complex subunit 3 [Mus musculus] %iden=83.435 %ovlp=95.43 evalue=0.0	Cog3	2240.41	778.485	961.588	1804.24	1794.45	1367.97	1934.73	1222.75	2398.59	1952.46	1823.48	2057.77	2217.22	1337.21	570.652	1114.55	1402.92	1641.83	3185.21	4305.88	1025.05	3416.15	3795.54	3072.41
ORF17_AMEXTC_0340000028042:61:4326	ALC79268.1 EF-1 alpha_ partial [Acipenser ruthenus] %iden=91.176 %ovlp=99.51 evalue=1.17e-133	XP_006513111.1 PREDICTED: myosin-binding protein C, slow-type isoform X5 [Mus musculus] %iden=71.722 %ovlp=54.29 evalue=0.0	Mybpc1	3964.53	2836.26	3537.54	2393.57	3213.1	5323.56	1544.81	3113.91	2368.24	2751.58	1976.75	3239.43	4597.04	3686.5	1116.03	3666.37	1676.69	2975.1	3730.3	4670.02	2589.76	4783.2	2806.55	3242.79
ORF17_AMEXTC_0340000040154:230:1642	XP_008166345.1 lethal(3)malignant brain tumor-like protein 1 isoform X1 [Chrysemys picta bellii] %iden=74.000 %ovlp=98.48 evalue=0.0	NP_001177782.1 PDZ and LIM domain protein 5 isoform ENH4 [Mus musculus] %iden=64.398 %ovlp=38.85 evalue=2.72e-78	Pdlim5	202.99	2750.39	474.634	467.12	456.91	408.579	2354.76	424.096	544.573	1401.63	211.74	92.9486	379.55	1585.72	3043.93	241.045	3057.81	686.101	839.925	177.294	3349.58	2003.68	33.5756	298.893
ORF17_AMEXTC_0340000041456:16:5073	XP_008170996.1 PREDICTED: LOW QUALITY PROTEIN: phosphatidylinositol 3_4_5-trisphosphate 5-phosphatase 2 [Chrysemys picta bellii] %iden=77.056 %ovlp=97.54 evalue=0.0	NP_033908.2 complement C3 preproprotein [Mus musculus] %iden=54.717 %ovlp=96.38 evalue=0.0	C3	155.39	225.434	497.979	390.873	539.138	54.8342	244.619	429.096	188.536	484.309	169.013	368.537	95.386	34.1192	1474.88	88.1346	147.558	30.3923	102.387	13.7045	305.202	62.6153	27.4889	403.25
ORF17_AMEXTC_0340000060680:23:2485	XP_019369337.1 PREDICTED: receptor-type tyrosine-protein phosphatase V-like isoform X1 [Gavialis gangeticus] %iden=45.948 %ovlp=98.98 evalue=0.0	EDL10427.1 mCG140437, isoform CRA_c [Mus musculus] %iden=83.499 %ovlp=98.05 evalue=0.0	No Match	1154.89	827.779	586.116	935.942	1824.11	399.014	838.959	799.637	534.53	1403.29	664.842	552.003	703.159	413.405	3147.69	519.72	578.55	347.539	828.434	417.343	1082.8	1202.5	742.009	1818.61
ORF17_AMEXTC_0340000067987:125:2269	XP_003217054.2 PREDICTED: LOW QUALITY PROTEIN: extended synaptotagmin-1 [Anolis carolinensis] %iden=53.665 %ovlp=98.61 evalue=0.0	AAH66153.1 BMP-binding endothelial regulator [Mus musculus] 46.6 46.6 20% 3e-04 30.46%	Bmper	27.2487	312.369	89.2806	6.26526	14.6666	145.188	27.5115	9.55021	65.555	3.18802	0.600176	15.1226	21.4776	17.9841	32.0807	10.6591	12.8395	17.6229	61.6624	254.256	288.333	20.9053	64.6552	39.9823
ORF17_AMEXTC_0340000164499:233:2323	XP_007647518.2 PREDICTED: nuclear receptor corepressor 1 isoform X1 [Cricetulus griseus] %iden=69.419 %ovlp=98.88 evalue=0.0	BAE30272.1 unnamed protein product [Mus musculus] %iden=96.732 %ovlp=87.66 evalue=0.0	Hspa8	36.2071	49.9104	60.6103	39.649	73.913	139.339	51.3487	107.289	788.879	87.9229	111.853	164.993	157.19	138.311	18.5724	69.183	53.5942	55.6831	186.957	82.3856	71.0604	50.8766	100.975	47.3527
ORF17_AMEXTC_0340000205938:19:6204	XP_017353814.1 PREDICTED: protein deglycase DJ-1 isoform X1 [Cebus capucinus imitator] %iden=84.127 %ovlp=73.15 evalue=6.61e-111	NP_081789.1 nuclear pore complex protein Nup205 [Mus musculus] %iden=80.169 %ovlp=97.33 evalue=0.0	Nup205	940.132	73.2627	82.8601	790.271	484.614	520.167	491.456	282.431	279.24	584.035	308.147	374.44	567.009	55.1091	71.0842	120.511	247.36	560.451	1141.9	2720.9	87.9794	268.029	627.099	74.1479
ORF17_AMEXTC_0340000238193:436:5823	Q90384.1 RecName: Full=Peroxiredoxin; AltName: Full=Animal blastomere protein_ 25 kDa; Short=ABP-25; AltName: Full=Thioredoxin peroxidase; AltName: Full=Thioredoxin-dependent peroxide reductase %iden=89.500 %ovlp=86.15 evalue=2.56e-131	NP_997087.2 ninein-like protein [Mus musculus] %iden=45.064 %ovlp=55.90 evalue=0.0	Ninl	1881.94	1496.11	2152.54	2906.44	1520.29	2168.16	3831.66	2874.94	3214.61	1967.54	2505.6	2445.98	2056.29	3706.39	2480.25	2262.08	1896.34	2763.92	1357.67	1656.6	1482.51	1121.1	2083.8	1341.25
ORF172_AMEXTC_0340000021752:32:18241	NP_776686.1 calpain small subunit 1 [Bos taurus] %iden=77.833 %ovlp=64.13 evalue=2.27e-116	XP_017169537.1 PREDICTED: nesprin-1 isoform X20 [Mus musculus] 8624 8860 100% 0.0 69.93%	Syne1	37200.2	26494.7	26738.7	22712.3	49782.1	30533.8	14043.2	25620.7	21567.1	22017.2	19496.4	25704.8	18896.3	35256	71817.7	22742.2	23727.2	33804.4	18975.2	36748.1	33108.4	35958.2	18232.2	36966.3
ORF172_AMEXTC_0340000131159:2986:1634	OCT88740.1 hypothetical protein XELAEV_18017370mg [Xenopus laevis] %iden=73.885 %ovlp=85.71 evalue=4.19e-72	EDL32224.1 guanosine diphosphate (GDP) dissociation inhibitor 2, isoform CRA_c, partial [Mus musculus] %iden=87.054 %ovlp=99.11 evalue=0.0	Gdi2	55.6866	69.6277	53.7026	43.3079	40.5005	63.1824	77.2265	53.8575	50.4297	166.079	80.376	152.129	219.822	106.476	104.064	175.051	56.287	77.5883	186.848	72.9294	77.2288	478.065	193.37	267.122
ORF18_AMEXTC_0340000002150:131:1483	OCA25748.1 hypothetical protein XENTR_v90021049mg [Xenopus tropicalis] %iden=81.701 %ovlp=98.53 evalue=0.0	XP_006532224.1 PREDICTED: beta-enolase isoform X1 [Mus musculus] %iden=89.425 %ovlp=96.23 evalue=0.0	Eno3	106.846	183.812	451.177	144.992	222.733	101.789	26.9276	45.1226	253.089	7.55219	1.52311	231.165	1185.01	51.2316	165.174	112.195	121.379	39.4152	1699.37	3325.68	50.6723	651.789	1043.94	549.97
ORF18_AMEXTC_0340000025233:133:4569	XP_007182440.1 PREDICTED: mimecan [Balaenoptera acutorostrata scammoni] %iden=62.876 %ovlp=89.62 evalue=1.26e-129	XP_006508790.1 PREDICTED: myomesin-2 isoform X1 [Mus musculus] %iden=71.487 %ovlp=97.63 evalue=0.0	Myom2	11863.2	12393.8	11520	10046.4	13071.5	9125.43	8860.14	10157.9	8103	14726.7	11056.3	11116.1	8982.01	8861.48	19160.1	8438.29	12302.5	9573.93	11970.7	9862.77	15290.9	8551.2	15769.9	16004
ORF18_AMEXTC_0340000047511:319:9780	AAU86906.1 myosin essential light chain fast [Rana pipiens] %iden=85.789 %ovlp=98.95 evalue=3.89e-112	NP_001229937.1 collagen alpha-3(VI) chain isoform 1 precursor [Mus musculus] %iden=52.843 %ovlp=90.49 evalue=0.0	Col6a3	54823.2	34542.1	51349.9	94799.7	21632.2	34516.5	78915.3	69603.4	60385	83902.5	104223	54261.4	67331.8	55253	64224.2	84223.2	81730.3	61983.7	57419.6	8659.1	23265.9	8101.48	27529.2	30294.9
ORF18_AMEXTC_0340000145875:320:0	P70075.1 RecName: Full=Annexin A5; AltName: Full=Annexin V; AltName: Full=Annexin-5 %iden=71.207 %ovlp=99.38 evalue=2.71e-166	BAE34496.1 unnamed protein product [Mus musculus] %iden=78.846 %ovlp=43.93 evalue=3.48e-18	Hist1h2bh	22949.5	4614.04	4654.16	4992.97	6598.72	5063.24	4597.48	5576.06	5526.12	5863.66	6004.35	5797.66	20298.9	12897.8	17878.6	14713.8	12802.7	10701.4	18209.7	19715.6	5523.97	40722	25930.4	38514.4
ORF18_AMEXTC_0340000259502:548:219	AAK31583.1 heat shock protein 70 [Ambystoma mexicanum] %iden=99.846 %ovlp=93.26 evalue=0.0	No Hits No Hits	No Match	3234.67	6216.99	5185.18	4028.14	5968.49	4195.59	3371.42	4251.14	3982.65	5580.71	4957.46	3812.82	3317.12	3688.53	3538.9	2949.21	3511.96	3177.34	4175.66	4846.24	5181.29	3603.33	3783.23	2986.44
ORF18_AMEXTC_0340000266565:235:5379	XP_015336674.1 PREDICTED: 60 kDa heat shock protein_ mitochondrial [Marmota marmota marmota] %iden=91.921 %ovlp=94.56 evalue=0.0	NP_057930.2 ras GTPase-activating-like protein IQGAP1 [Mus musculus] %iden=85.000 %ovlp=96.68 evalue=0.0	Iqgap1	1700.49	4189.58	4306.18	3085.25	3296.86	4099.08	2039.7	3554.51	3428.97	2988.64	3150.56	3981.17	1527.98	2663.21	1515.36	1774.51	1830.93	1739.89	1689.58	1465.02	5053.95	1347.06	1216.25	1212.24
ORF187_AMEXTC_0340000213022:8316:5026	XP_018088697.1 PREDICTED: collagen alpha-2(XI) chain-like isoform X3 [Xenopus laevis] %iden=78.678 %ovlp=96.70 evalue=0.0	NP_033528.3 vinculin [Mus musculus] %iden=90.619 %ovlp=96.99 evalue=0.0	Vcl	683.759	664.345	963.186	1256.04	811.694	636.108	913.36	1180.06	891.058	1010.33	1073.12	1154.52	1036.9	566.608	757.605	869.081	816.749	718.16	1084.78	1000.93	1093.77	652.654	419.586	732.638
ORF189_AMEXTC_0340000182800:6932:4044	XP_004939740.1 PREDICTED: heterochromatin-associated protein MENT [Gallus gallus] %iden=44.131 %ovlp=88.46 evalue=2.71e-52	XP_006518960.1 PREDICTED: cell cycle and apoptosis regulator protein 2 isoform X2 [Mus musculus] %iden=48.520 %ovlp=95.74 evalue=0.0	Ccar2	548.979	666.495	941.529	968.189	425.955	1001.23	1952.12	1381.09	1852.94	462.252	1504.63	757.668	608.023	2823.33	920.553	1010.95	1202.21	1406.22	306.919	169.194	347.611	75.6736	144.317	142.366
ORF19_AMEXTC_0340000014026:19:6750	XP_005290263.1 unconventional myosin-X isoform X1 [Chrysemys picta bellii] %iden=86.446 %ovlp=99.27 evalue=0.0	NP_001074654.1 filamin-C isoform 1 [Mus musculus] %iden=87.394 %ovlp=99.96 evalue=0.0	Flnc	1372.29	2114.33	1838.09	1425.38	2362.47	2428.24	1785.47	1483.92	1683.12	2086.15	1967.24	1869.55	1480.21	1285.93	1930.11	1482.45	1907.88	1788.77	1704.8	3725.99	3310.71	4007.96	2531.63	2503.37
ORF19_AMEXTC_0340000016923:241:2103	NP_001089889.1 aldehyde dehydrogenase 6 family member A1 L homeolog [Xenopus laevis] %iden=84.848 %ovlp=99.62 evalue=0.0	NP_001316481.1 complement factor I isoform 2 precursor [Mus musculus] %iden=48.801 %ovlp=91.79 evalue=0.0	Cfi	35.9689	533.358	327.706	354.429	305.869	167.439	110.861	208.232	127.152	283.161	139.369	125.577	72.8421	19.7489	122.591	70.3361	54.2464	25.6621	108.739	32.9446	381.894	29.9441	23.6212	80.0846
ORF19_AMEXTC_0340000018520:70:4422	XP_006129934.1 PREDICTED: plastin-3 [Pelodiscus sinensis] %iden=90.446 %ovlp=99.68 evalue=0.0	NP_001028416.2 Fanconi anemia group D2 protein homolog isoform 1 [Mus musculus] %iden=54.533 %ovlp=98.90 evalue=0.0	Fancd2	144.511	10.0022	26.7308	38.7725	105.583	24.9259	19.1678	8.42202	49.4918	176.001	288.967	11.4718	81.4304	94.1266	30.7263	60.9896	114.172	129.18	136.335	93.472	43.9815	203.51	100.787	154.396
ORF19_AMEXTC_0340000041721:16:4020	NP_001027508.1 complement factor I precursor [Xenopus tropicalis] %iden=56.195 %ovlp=85.17 evalue=0.0	NP_001008419.1 aldehyde oxidase 2 [Mus musculus] %iden=58.885 %ovlp=99.63 evalue=0.0	Aox2	479.485	463.706	337.53	247.686	855.432	368.872	222.643	240.244	148.519	455.628	183.074	653.462	274.708	44.8615	215.265	64.6087	285.741	362.281	412.263	235.269	617.127	738.725	1017.07	589.539
ORF19_AMEXTC_0340000066193:149:1321	NP_001079714.1 ubiquinol-cytochrome c reductase core protein 1 L homeolog [Xenopus laevis] %iden=77.615 %ovlp=99.58 evalue=0.0	NP_031736.1 creatine kinase M-type [Mus musculus] %iden=87.927 %ovlp=97.19 evalue=0.0	Ckm	172.167	552.551	312.361	391.949	513.275	402.02	215.022	355.761	425.585	378.764	113.773	253.411	376.584	32.6767	28.1937	29.9087	45.3627	29.4927	1144.02	135.166	544.563	106.868	1567.8	146.715
ORF19_AMEXTC_0340000091166:332:171	XP_010560237.1 PREDICTED: nuclear pore complex protein Nup205 isoform X1 [Haliaeetus leucocephalus] %iden=83.226 %ovlp=97.33 evalue=0.0	No Hits No Hits	No Match	68.7263	43.9901	45.6562	343.158	61.9516	70.3569	173.87	101.722	220.089	77.9081	82.1296	132.956	61.1705	38.2517	59.8314	68.2512	49.9967	55.6197	57.0359	36.9751	39.2816	95.2639	137.118	169.442
ORF19_AMEXTC_0340000170363:199:1641	No hits	EDL30398.1 CAP, adenylate cyclase-associated protein 1 (yeast), isoform CRA_a, partial [Mus musculus] %iden=73.597 %ovlp=99.38 evalue=0.0	Cap1	2301.59	2248.48	1977.51	2643.86	3556.14	3036.55	3969.68	2936.36	2153.58	2656.06	2987.67	3135	3539.24	2551.28	2644.89	3010.97	2787.57	2437.14	2664.03	3716.17	2160.26	2932.89	2450.79	1715.19
ORF19_AMEXTC_0340000239095:727:2610	XP_015668838.1 PREDICTED: 14-3-3 protein zeta/delta [Protobothrops mucrosquamatus] %iden=88.259 %ovlp=99.19 evalue=5.51e-155	EDL29217.1 plastin 3 (T-isoform), isoform CRA_b, partial [Mus musculus] %iden=88.179 %ovlp=99.36 evalue=0.0	Pls3	1210.79	850.05	926.769	1405.98	1130.01	709.173	563.72	944.072	563.678	1602.43	792.745	857.979	934.229	735.089	1010.49	579.733	991.605	676.803	1405.55	973.161	1187.2	1249.82	855.461	1663.66
ORF192_AMEXTC_0340000194720:5867:2316	XP_004461804.1 neurofilament heavy polypeptide isoform X1 [Dasypus novemcinctus] %iden=47.804 %ovlp=90.63 evalue=0.0	XP_006508783.1 PREDICTED: guanine nucleotide exchange factor DBS isoform X15 [Mus musculus] %iden=73.792 %ovlp=90.71 evalue=0.0	Mcf2l	23702.4	27763	25513.1	30461.8	38642.7	11658.4	15810.7	21249.1	14746.8	19440.6	11952.6	24489.1	15208.8	8795.19	49732.2	13075.6	15498.1	13181.3	15930.3	15771.5	24425.4	16556.5	8367.26	28071.4
ORF2_AMEXTC_0340000000117:231:1172	KFO33722.1 hypothetical protein H920_04716 [Fukomys damarensis] %iden=37.500 %ovlp=54.65 evalue=2.1	BAC31092.1 unnamed protein product [Mus musculus] %iden=61.076 %ovlp=99.36 evalue=1.32e-112	Myoz1	34884.6	14399.1	14101.8	12808.5	17478.9	8651.28	11286.9	9049.37	5830.2	16411.4	8343.16	9806.3	42382.6	19804.5	24504.9	20220.9	29190.6	18655.4	41944.2	64840.9	12487.7	78599.7	58950.5	62314.9
ORF2_AMEXTC_0340000001006:168:2195	XP_006116126.1 PREDICTED: voltage-dependent anion-selective channel protein 1 [Pelodiscus sinensis] %iden=94.681 %ovlp=98.94 evalue=0.0	AAL56219.1 alpha-3 type IX collagen, partial [Mus musculus] %iden=76.063 %ovlp=93.79 evalue=1.24e-166	Col9a3	1994.03	1517.29	1915.85	3160.38	2265.37	2344.97	2934.59	3029.34	2642.27	3482.5	3399.08	2310.89	2238.73	2693.96	2616.46	2940.31	2703.65	2120.5	2360.15	1296.05	2224.76	1439.4	1720.18	1859.18
ORF2_AMEXTC_0340000001729:462:2573	XP_005289897.1 PREDICTED: phosphorylase b kinase regulatory subunit beta isoform X5 [Chrysemys picta bellii] %iden=88.462 %ovlp=99.36 evalue=0.0	XP_011238517.1 PREDICTED: nexilin isoform X2 [Mus musculus] %iden=69.559 %ovlp=99.57 evalue=0.0	Nexn	112.521	97.3228	84.5253	105.239	67.5809	68.3717	201.182	40.6931	223.041	10.3193	45.1261	47.6877	52.2605	397.415	37.1801	129.012	38.3314	221.418	111.551	419.436	33.4402	267.399	744.968	43.0739
ORF2_AMEXTC_0340000002154:483:2159	NP_001080947.1 lamin B2 S homeolog [Xenopus laevis] %iden=73.239 %ovlp=94.25 evalue=0.0	NP_853557.1 protein POF1B [Mus musculus] %iden=49.215 %ovlp=95.71 evalue=3.38e-154	Pof1b	2216.62	3627.82	3457.39	2735.73	2094.36	2064.69	3448.42	2537.97	2676.76	1900.3	1737.34	1591.44	2696.1	5472.69	10301.3	5167.04	3597.53	3870.03	1787.32	984.443	2515.22	1701.59	1123.09	1017.47
ORF2_AMEXTC_0340000003489:132:971	XP_012614377.1 sarcoplasmic/endoplasmic reticulum calcium ATPase 1 isoform X1 [Microcebus murinus] %iden=90.618 %ovlp=96.25 evalue=0.0	NP_067539.1 fetuin-B isoform 1 precursor [Mus musculus] %iden=38.723 %ovlp=78.93 evalue=1.97e-37	Fetub	400.253	188.657	170.666	365.723	182.036	430.143	262.852	314.601	487.009	302.287	356.437	273.561	226.184	389.574	84.1028	165.075	170.837	203.061	278.694	518.17	133.269	498.631	911.462	284.356
ORF2_AMEXTC_0340000008380:201:4271	XP_019396171.1 PREDICTED: AT-hook-containing transcription factor isoform X2 [Crocodylus porosus] %iden=43.399 %ovlp=93.42 evalue=0.0	NP_598519.2 ubiquitin carboxyl-terminal hydrolase 47 isoform 2 [Mus musculus] %iden=79.809 %ovlp=99.85 evalue=0.0	Usp47	97.1902	81.2021	55.7377	30.3111	12.6211	122.465	57.8921	22.2576	83.3926	21.7489	90.7214	20.6981	164.861	226.429	67.0749	351.182	102.918	207.479	136.397	65.6227	107.598	2.40166	37.0004	22.9646
ORF2_AMEXTC_0340000010240:366:3047	XP_019342980.1 PREDICTED: kinesin-like protein KIF21A isoform X5 [Alligator mississippiensis] %iden=79.449 %ovlp=99.70 evalue=0.0	NP_031898.1 DNA (cytosine-5)-methyltransferase 3A isoform 1 [Mus musculus] %iden=76.260 %ovlp=96.53 evalue=0.0	Dnmt3a	2197.7	1085.07	884.759	658.945	1297.27	841.761	611.181	650.801	840.771	820.234	354.968	521.006	3111.43	5003.68	3825.88	2537.05	2411.26	3693.38	1816.94	3665.48	1963.51	4467.37	4675.42	5620.2
ORF2_AMEXTC_0340000010749:243:2201	XP_002934819.1 PREDICTED: alcohol dehydrogenase 4 [Xenopus tropicalis] %iden=87.632 %ovlp=99.48 evalue=0.0	CAA46581.1 p68 RNA helicase [Mus musculus] %iden=75.305 %ovlp=99.69 evalue=0.0	Ddx5	3074.44	267.471	192.844	247.537	187.083	254.499	402.814	327.831	212.908	316.701	470.016	210.11	1616.49	819.405	1646.03	1391.19	1291.33	818.113	1227.88	2208.62	274.099	2779.24	881.651	1633.95
ORF2_AMEXTC_0340000013731:222:7028	XP_018081006.1 PREDICTED: LIM domain-binding protein 3-like isoform X6 [Xenopus laevis] %iden=77.273 %ovlp=98.99 evalue=1.61e-101	XP_017168651.1 PREDICTED: microtubule-associated protein 4 isoform X2 [Mus musculus] %iden=45.167 %ovlp=22.34 evalue=1.69e-80	Map4	120.173	629.251	161.498	208.942	1422.69	344.22	165.957	206.026	332.003	46.688	169.919	443.03	168.759	327.134	133.892	301.724	118.396	191.577	171.104	798.382	777.064	1921.79	212.692	196.111
ORF2_AMEXTC_0340000016723:366:3251	NP_001001235.1 peripherin [Xenopus tropicalis] %iden=48.980 %ovlp=37.71 evalue=8.12e-81	NP_031908.3 desmocollin-3 isoform 1 preproprotein [Mus musculus] %iden=45.126 %ovlp=94.59 evalue=0.0	Dsc3	11719.6	10829.7	14531.9	17788.2	11952.4	12714.5	16729.8	17726.8	11885.6	44781.7	22170.7	25313.1	12585.5	7653.78	13345.9	7542.97	10478.5	7707.81	15916.7	12576.2	15366.1	14826.5	14334.8	16697.5
ORF2_AMEXTC_0340000017372:420:6605	XP_005020724.2 cornulin-like [Anas platyrhynchos] %iden=30.366 %ovlp=50.00 evalue=1.05e-10	NP_062345.2 unconventional myosin-X isoform 1 [Mus musculus] %iden=82.108 %ovlp=99.66 evalue=0.0	Myo10	79.2731	326.1	222.475	41.1676	42.0315	108.01	151.933	53.5123	86.9744	28.2817	54.0277	43.1474	451.534	243.404	270.015	1178.33	151.659	219.115	86.7674	32.8497	148.746	15.0649	36.5476	38.2238
ORF2_AMEXTC_0340000017804:426:3323	XP_005279196.1 epiphycan isoform X1 [Chrysemys picta bellii] %iden=80.426 %ovlp=94.74 evalue=6.73e-137	NP_080715.2 coiled-coil domain-containing protein 80 precursor [Mus musculus] %iden=59.856 %ovlp=99.59 evalue=0.0	Ccdc80	2374.68	2765.81	4172.72	1590.74	2214.75	1872.08	3197.34	3537.62	2442.5	2040.69	2644.64	2324.93	1528.58	3900.83	6600.6	3373.74	2802.62	2402.4	1640.96	1114.9	2822.4	3630.28	2704.18	1703.96
ORF2_AMEXTC_0340000018189:90:5258	XP_017945449.1 PREDICTED: uncharacterized protein LOC101731566 isoform X9 [Xenopus tropicalis] %iden=31.193 %ovlp=24.42 evalue=1.63e-37	EDL10767.1 RIKEN cDNA 2810474O19, isoform CRA_b, partial [Mus musculus] %iden=24.694 %ovlp=21.47 evalue=5.85e-05	Resf1	288.494	219.809	109.15	88.1072	103.105	34.6539	38.706	32.0205	34.1281	9.99712	33.6109	27.2207	98.5101	13.838	158.735	40.4217	72.6074	45.8576	97.2987	845.689	120.859	528.139	166.679	137.556
ORF2_AMEXTC_0340000020132:264:2690	XP_008172666.1 tetratricopeptide repeat protein 31 isoform X6 [Chrysemys picta bellii] %iden=42.693 %ovlp=84.38 evalue=1.26e-111	BAE40919.1 unnamed protein product [Mus musculus] %iden=86.493 %ovlp=99.63 evalue=0.0	Vcp	11.9663	122.261	144.892	31.5192	44.3469	236.209	21.0636	42.0587	244.071	3.38119	42.8484	3.00504	25.3567	920.236	44.4864	233.644	66.2666	232.945	69.189	62.4987	165.295	17.5212	19.0319	30.3202
ORF2_AMEXTC_0340000020527:402:3041	XP_023648997.1 C-type lectin lectoxin-Thr1-like [Paramormyrops kingsleyae] %iden=35.135 %ovlp=90.67 evalue=7.68e-32	EDL18947.1 stonin 2, isoform CRA_a, partial [Mus musculus] %iden=63.222 %ovlp=99.77 evalue=0.0	Ston2	105.609	368.268	150.863	180.921	583.119	270.053	140.655	60.9206	226.338	26.3716	64.5184	91.5399	1218.6	565.481	140.303	423.055	108.509	330.184	2181.58	317.984	289.747	203.973	118.992	93.27
ORF2_AMEXTC_0340000021820:186:4928	XP_005996349.1 PREDICTED: heat shock protein beta-7 [Latimeria chalumnae] %iden=82.424 %ovlp=90.50 evalue=4.64e-90	AAA37759.1 complement protein H [Mus musculus] %iden=30.070 %ovlp=75.08 evalue=2.84e-169	Cfh	700.519	771.736	857.53	347.971	209.392	763.325	1260.37	1263.9	1109.03	912.946	1799.87	1037.72	1007.5	1488.54	995.152	2252.54	815.248	960.551	532.555	279.2	649.778	495.308	696.776	616.997
ORF2_AMEXTC_0340000022994:102:6092	NP_989329.1 protein disulfide-isomerase A3 precursor [Xenopus tropicalis] %iden=80.632 %ovlp=94.01 evalue=0.0	XP_017170324.1 PREDICTED: myosin-10 isoform X3 [Mus musculus] %iden=92.505 %ovlp=99.45 evalue=0.0	Myh10	74.5197	309.422	343.214	220.965	337.182	2808.95	78.8685	199.691	204.824	103.529	163.254	162.819	86.9217	1339.15	100.55	257.227	67.3432	521.775	79.1909	693.544	253.315	44.2657	78.2258	76.5118
ORF2_AMEXTC_0340000023541:16:354	XP_015495796.1 PREDICTED: carbonic anhydrase 5A_ mitochondrial isoform X2 [Parus major] %iden=70.307 %ovlp=92.09 evalue=2.99e-155	BAC65860.1 mKIAA3005 protein, partial [Mus musculus] %iden=93.805 %ovlp=99.12 evalue=8.96e-70	Myh10	936.089	1292.31	639.856	1162.87	1180.77	3414.69	169.626	778.074	1209.74	1425.22	1130.48	497.149	575.56	737.411	390.006	456.207	340.953	507.815	329.628	2310.12	1698.42	1323.87	899.937	672.228
ORF2_AMEXTC_0340000025600:297:3638	XP_005297802.1 annexin A1 [Chrysemys picta bellii] %iden=65.924 %ovlp=87.19 evalue=2.96e-144	AAI54409.1 Mybpc3 protein [Mus musculus] %iden=67.172 %ovlp=99.91 evalue=0.0	Mybpc3	13052.5	12587.4	12451.5	13430.3	14896.1	11494.5	11332.1	11649	12563.9	12798.6	11111.6	15424.8	13636.6	5076.05	6166.97	5595.04	8578.6	8281.64	19036.7	18942	13325.5	17271	18713	15961.6
ORF2_AMEXTC_0340000025864:168:1583	XP_020955555.1 cochlin [Sus scrofa] %iden=75.895 %ovlp=93.64 evalue=0.0	NP_033186.1 pulmonary surfactant-associated protein D precursor [Mus musculus] %iden=41.369 %ovlp=60.81 evalue=6.58e-66	Sftpd	3972.83	3765.07	4431.12	4959.54	4933.53	5491.46	5312.2	5920.52	6062.62	6164.72	6147.93	5011.88	4259.21	4709.45	3764.53	4242.21	3748.27	4566.64	4295.27	3234.87	4480.08	2983.42	3221.5	3621.45
ORF2_AMEXTC_0340000026511:13:2541	NP_001011275.1 serine proteinase inhibitor_ clade A_ member 1 precursor [Xenopus tropicalis] %iden=47.044 %ovlp=82.61 evalue=7.64e-116	NP_112440.2 collagen alpha-1(II) chain isoform 1 preproprotein [Mus musculus] %iden=85.006 %ovlp=99.88 evalue=0.0	Col2a1	1791.97	3664.42	2021.94	985.259	5433.4	6186.2	358.959	1294.91	1307.28	342.639	752.604	1796.51	1619.4	1978.57	3355.19	1929.1	593.428	2152.49	1061.4	8426.53	3786.97	3925.91	1629.93	1439.85
ORF2_AMEXTC_0340000027187:282:4958	XP_007068085.1 PREDICTED: LOW QUALITY PROTEIN: nesprin-2 [Chelonia mydas] %iden=54.650 %ovlp=99.85 evalue=0.0	XP_017175432.1 PREDICTED: immunoglobulin-like and fibronectin type III domain-containing protein 1 isoform X2 [Mus musculus] %iden=48.861 %ovlp=50.42 evalue=0.0	Igfn1	83.3787	39.1755	75.6679	75.1923	45.5197	34.4167	93.1919	66.1138	77.261	174.972	120.996	91.8875	123.869	101.845	29.2156	61.7133	99.6254	98.0281	91.439	94.2042	57.441	77.1691	126.976	54.2731
ORF2_AMEXTC_0340000027784:19:1362	XP_005306223.1 vasorin [Chrysemys picta bellii] %iden=61.631 %ovlp=90.22 evalue=0.0	AAH08538.1 Myh2 protein [Mus musculus] %iden=75.893 %ovlp=99.78 evalue=0.0	Myh2	282.489	143.991	207.109	403.521	259.915	172.184	233.882	238.236	195.82	357.478	239.544	255.508	239.864	203.592	135.058	322.757	137.271	165.654	231.472	138.034	202.462	201.423	182.527	238.867
ORF2_AMEXTC_0340000028140:351:1805	XP_005292731.1 calsequestrin-2 [Chrysemys picta bellii] %iden=79.088 %ovlp=92.77 evalue=0.0	NP_001157061.1 peripherin isoform 3 [Mus musculus] %iden=67.706 %ovlp=91.34 evalue=0.0	Prph	74.7139	876.744	281.501	149.755	1419.85	970.553	0	9.04139	176.211	3.46836	3.95951	4.21717	9.05264	525.062	137.739	103.406	0	479.932	1.75363	911.479	1035.65	168.632	8.36782	1.81514
ORF2_AMEXTC_0340000038251:282:1730; ORF2_AMEXTC_0340000025654:132:1484	XP_006271966.1 PREDICTED: calpain-11 [Alligator mississippiensis] %iden=76.728 %ovlp=98.17 evalue=0.0	NP_075768.1 tubulin beta-3 chain [Mus musculus] %iden=84.944 %ovlp=91.72 evalue=0.0	Tubb3	19.7732	100.858	137.948	86.0343	33.8202	181.545	184.896	152.609	233.186	57.8515	95.0711	207.977	98.9409	18.3149	32.2989	76.8326	53.8041	60.7076	50.3261	1.44104	9.99337	12.1393	20.2231	30.0209
ORF2_AMEXTC_0340000038939:210:2126	OCA19638.1 hypothetical protein XENTR_v90028523mg [Xenopus tropicalis] %iden=70.238 %ovlp=97.66 evalue=2.98e-73	XP_006511356.1 PREDICTED: heterogeneous nuclear ribonucleoprotein Q isoform X1 [Mus musculus] %iden=94.215 %ovlp=94.37 evalue=0.0	Syncrip	205.497	102.474	42.9561	52.8806	143.719	105.563	42.6946	25.6584	67.1527	91.088	16.4163	32.8026	144.942	52.5188	225.394	40.9874	120.796	36.2864	180.668	445.264	99.4931	734.343	495.479	371.195
ORF2_AMEXTC_0340000039909:84:1559	XP_018415091.1 PREDICTED: myosin-10-like isoform X2 [Nanorana parkeri] %iden=81.966 %ovlp=99.35 evalue=0.0	EDL36889.1 pre-B-cell colony-enhancing factor 1, partial [Mus musculus] %iden=88.773 %ovlp=97.56 evalue=0.0	Nampt	6541.08	3015.67	2640.29	5807.36	2776.77	3609.13	5295.56	3627.81	7865.53	1705.19	1973.87	4218.7	8505.48	5950.85	6981.5	4671.08	5397.11	3668.5	7352.69	3515.58	2492.48	9880.78	8252.38	12845.6
ORF2_AMEXTC_0340000040520:330:1706	BAA82043.1 alpha1 type II collagen [Cynops pyrrhogaster] %iden=97.461 %ovlp=99.61 evalue=0.0	BAE25920.1 unnamed protein product [Mus musculus] %iden=58.197 %ovlp=26.36 evalue=1.21e-30	Chga	7550.48	4249.23	4215.1	6979.3	4387.99	7318.63	5613.43	6329.58	4857.33	7839.43	9049.91	5141.25	9489.48	6582.45	5961.98	9652.58	6685.23	7219.24	7753.31	5471.08	5712.64	5828.21	6936.95	6349.94
ORF2_AMEXTC_0340000040634:183:4127	XP_008171936.1 nucleolin [Chrysemys picta bellii] %iden=61.175 %ovlp=81.47 evalue=0.0	AAI50784.1 Spectrin beta 1 [Mus musculus] %iden=69.354 %ovlp=99.92 evalue=0.0	Sptb	605.935	1036.8	940.851	750.589	401.756	906.219	519.173	653.811	465.342	356.947	360.625	488.316	453.211	980.902	910.083	954.45	476.711	609.919	297.251	313.915	615.493	165.869	216.178	305.842
ORF2_AMEXTC_0340000040944:165:1367	XP_009328650.1 PREDICTED: rho guanine nucleotide exchange factor 40-like [Pygoscelis adeliae] %iden=75.000 %ovlp=18.06 evalue=1.04e-79	NP_033944.2 calsequestrin-2 isoform 2 precursor [Mus musculus] %iden=74.194 %ovlp=92.52 evalue=0.0	Casq2	404.234	208.346	544.876	166.769	353.903	224.444	169.008	251.934	412.87	90.1443	147.881	636.475	459.554	609.527	157.529	93.4625	163.501	241.105	1717.43	185.084	90.3616	189.693	1678.74	323.245
ORF2_AMEXTC_0340000042071:117:1307	XP_007071327.1 PREDICTED: fibrinogen gamma chain [Chelonia mydas] %iden=65.501 %ovlp=93.82 evalue=0.0	AAH04802.1 Aldolase C, fructose-bisphosphate [Mus musculus] %iden=82.143 %ovlp=91.44 evalue=0.0	Aldoc	86522.3	11171.1	11084	78903.3	63198.5	36032	53292.7	34732	77104.3	78799.2	46048.9	62604.6	70339.2	14792.8	10471.5	11217.7	55520.2	55428.7	96324.8	201667	14054.9	147399	251579	67079.9
ORF2_AMEXTC_0340000044044:126:1571	XP_015282396.1 PREDICTED: tubulin alpha-1D chain [Gekko japonicus] %iden=98.485 %ovlp=99.25 evalue=0.0	EDL17623.1 mCG22538 [Mus musculus] %iden=57.082 %ovlp=95.64 evalue=0.0	No Match	9179.29	17062.1	12279.4	3914.27	19147.9	13414.1	5788.31	6985.91	8505.91	5492.38	6012.51	9013.65	5349.58	15367.7	32181.9	5377.84	7908.89	15259.4	6623.03	7359.32	13474.3	8999.86	4255.64	12936.3
ORF2_AMEXTC_0340000046728:60:2633	XP_015270687.1 PREDICTED: transitional endoplasmic reticulum ATPase-like [Gekko japonicus] %iden=91.111 %ovlp=99.75 evalue=0.0	NP_001074807.1 lethal(3)malignant brain tumor-like protein 1 [Mus musculus] %iden=62.911 %ovlp=98.48 evalue=0.0	L3mbtl1	184.218	37.0513	38.7271	142.549	105.866	81.0754	231.579	70.4156	451.857	67.4512	60.6472	123.229	146.084	33.2444	896.77	45.4354	279.88	34.5669	538.403	95.8033	35.9045	692.709	307.689	455.14
ORF2_AMEXTC_0340000046845:135:3416	XP_019407141.1 PREDICTED: ubiquitin carboxyl-terminal hydrolase 47 isoform X2 [Crocodylus porosus] %iden=81.705 %ovlp=99.85 evalue=0.0	NP_001038983.1 protein FAM83B [Mus musculus] %iden=55.641 %ovlp=81.63 evalue=0.0	Fam83b	1235.13	453.718	363.78	295.013	2647.63	989.955	1641.63	804.777	414.42	308.494	562.134	1374.73	1764.44	328.857	494.139	823.018	608.298	387.716	2792.26	17853.5	349.609	11667.9	20858.6	1499.26
ORF2_AMEXTC_0340000047873:333:2075	XP_007066044.1 PREDICTED: breast cancer type 2 susceptibility protein [Chelonia mydas] %iden=30.303 %ovlp=56.48 evalue=4.98e-92	NP_034963.2 moesin [Mus musculus] %iden=88.966 %ovlp=99.66 evalue=0.0	Msn	582.35	3476.56	1165.83	421.552	2315.57	9992.13	862.507	1110.6	1420.46	1315.24	896.845	887.169	885.572	7221.74	754.729	612.115	672.7	2081.57	839.516	10690.7	3311.07	1883.19	639.682	963.053
ORF2_AMEXTC_0340000049296:192:764	OCT85589.1 hypothetical protein XELAEV_18023760mg [Xenopus laevis] %iden=72.021 %ovlp=99.47 evalue=0.0	NP_067260.1 myosin light chain 1/3, skeletal muscle isoform isoform 1f [Mus musculus] %iden=77.895 %ovlp=98.95 evalue=6.81e-95	Myl1	24024.7	18994.3	23869.7	31812.9	31450.7	23505.3	19783.6	29502.6	17438.1	46339.3	28999.6	31963.9	14051.4	14628.9	69802.9	18349	24548.1	19822.4	16497.6	17816.8	17809	31038.4	20635.2	23824.5
ORF2_AMEXTC_0340000050168:192:1010; ORF1_AMEXTC_0340000059833:111:1190	XP_018620299.1 PREDICTED: interleukin enhancer-binding factor 2 [Scleropages formosus] %iden=86.610 %ovlp=86.21 evalue=0.0	EDL17357.1 ATPase, Ca++ transporting, cardiac muscle, fast twitch 1, isoform CRA_a [Mus musculus] %iden=87.845 %ovlp=65.93 evalue=2.59e-110	Atp2a1	924.487	726.677	776.371	905.115	717.491	1052.84	784.866	1240.89	721.389	1233.86	1181.69	1318.12	695.784	809.161	353.016	599.866	727.05	792.488	715.458	1098.16	879.059	999.397	802.318	999.015
ORF2_AMEXTC_0340000050542:435:1097	XP_018427060.1 PREDICTED: aggrecan core protein [Nanorana parkeri] %iden=56.347 %ovlp=99.93 evalue=0.0	CAA79153.1 collagen alpha 2 chain type VI, partial [Mus musculus] %iden=50.235 %ovlp=89.14 evalue=8.85e-52	Col6a2	860.676	529.232	590.941	674.218	2105.64	924.172	335.97	525.61	409.445	830.222	621.22	829.22	285.451	446.555	863.037	378.049	511.491	293.84	950.389	1392.92	759.562	3318.83	1549.62	1684.22
ORF2_AMEXTC_0340000056560:219:2042	XP_010175035.1 PREDICTED: LOW QUALITY PROTEIN: myeloperoxidase-like [Antrostomus carolinensis] %iden=44.627 %ovlp=81.50 evalue=0.0	NP_038620.2 matrilin-4 precursor [Mus musculus] %iden=53.333 %ovlp=88.65 evalue=0.0	Matn4	6294.02	5347.78	4559.6	4459.16	7288.38	5781.26	5334.15	5756.31	5284.47	4801.34	4920.16	4883.43	8772.83	7036.19	6493.4	7516.32	6828.93	6350.19	8583.52	6855.86	6237.22	7012.58	7219.17	8369.32
ORF2_AMEXTC_0340000058731:456:1832	ADZ04657.1 collagen type I alpha 2 [Ambystoma mexicanum] %iden=99.927 %ovlp=99.85 evalue=0.0	NP_149064.1 keratin, type II cytoskeletal 7 [Mus musculus] 187 187 84% 3e-53 32.64%	Krt7	21770.8	15640.9	14162	14081.6	19839.8	13631.3	9271.04	10376.4	9501.28	8899.33	5695.75	15389.9	10843.3	12335	34717.3	9552.29	13970.8	11091.8	9926.54	24835	14467.4	16673.6	10334.6	16161.2
ORF2_AMEXTC_0340000058817:285:2885	OCA23545.1 hypothetical protein XENTR_v90024193mg [Xenopus tropicalis] %iden=58.228 %ovlp=54.77 evalue=3.58e-25	BAC25865.1 unnamed protein product [Mus musculus] %iden=87.067 %ovlp=99.77 evalue=0.0	Col2a1	2295.77	3093.84	3572.72	4462.28	2262.53	3877.31	6209.42	6060.45	3187.63	3795.91	5527.09	3987.52	5456.61	7601.33	3260.66	7519.48	5195.48	4604.9	3527.43	1715.79	2957.16	1986.6	2204.18	2389.59
ORF2_AMEXTC_0340000059311:117:2789	XP_011591218.1 PREDICTED: dmX-like protein 2 isoform X3 [Aquila chrysaetos canadensis] %iden=77.948 %ovlp=99.93 evalue=0.0	NP_075024.2 sciellin [Mus musculus] 254 324 56% 1e-72 36.34%	Scel	166.46	132.168	116.056	221.083	126.953	114.519	211.004	283.411	131.644	269.434	336.032	111.077	348.441	249.755	397.773	819.687	274.102	225.884	136.456	95.0632	160.459	116.952	79.0771	124.507
ORF2_AMEXTC_0340000059583:213:1991	XP_007059756.1 PREDICTED: acetyl-CoA acetyltransferase_ mitochondrial [Chelonia mydas] %iden=86.893 %ovlp=97.86 evalue=0.0	NP_112447.2 keratin, type II cytoskeletal 8 [Mus musculus] %iden=68.047 %ovlp=84.99 evalue=0.0	Krt8	2075.76	2357.59	2806.58	1091.68	3085.13	1760.98	630.654	411.285	2178.67	489.361	441.101	1299.27	1275.31	853.194	774.383	470.524	476.872	3833.24	1733.38	4422.28	2640.3	2046.83	11209.9	800.223
ORF2_AMEXTC_0340000060835:108:1817	XP_010081634.1 PREDICTED: cytochrome c oxidase subunit 4 isoform 1_ mitochondrial isoform X2 [Pterocles gutturalis] %iden=72.781 %ovlp=94.38 evalue=6.54e-92	EDL04037.1 RIKEN cDNA 4732456N10, partial [Mus musculus] %iden=67.681 %ovlp=74.56 evalue=0.0	Krt90	951.917	1020.07	1420.87	2368.95	1729.76	1769.32	2124.39	2261.61	2918.52	1480.94	2240.58	1395.6	1348.41	2354.87	1050.5	2448.56	1828.71	2115.58	1585.05	1976.47	1757.01	793.065	1143.46	1256.04
ORF2_AMEXTC_0340000061243:486:1676	XP_021255962.1 polypeptide N-acetylgalactosaminyltransferase 3 isoform X2 [Numida meleagris] %iden=79.851 %ovlp=90.17 evalue=1.77e-152	NP_032497.1 keratin, type I cytoskeletal 19 isoform 1 [Mus musculus] %iden=31.025 %ovlp=88.66 evalue=3.94e-44	Krt19	4102.47	2572.84	2667.95	7733.17	3441.88	3561.76	5290.27	5127.43	3765.9	5341.7	5388.44	4089.8	3031.46	3906.03	3772.41	4366.67	4311.73	2960.68	2132.51	2867.27	2474.76	2687.54	1446.98	3328
ORF2_AMEXTC_0340000061598:885:1655;	XP_019408269.1 PREDICTED: histone-lysine N-methyltransferase NSD2 isoform X1 [Crocodylus porosus] %iden=68.948 %ovlp=97.84 evalue=0.0	NP_075024.2 sciellin [Mus musculus] %iden=28.916 %ovlp=62.65 evalue=3.87e-05	Scel	58.3876	51.9685	84.028	58.109	173.927	597.144	21.7308	137.333	374.265	5.61675	22.895	200.075	119.797	1196.15	121.132	108.053	28.9359	331.909	168.108	37.8003	63.8168	295.336	223.531	267.165
ORF2_AMEXTC_0340000062036:249:1349	XP_006022586.1 PREDICTED: keratin_ type I cytoskeletal 15-like [Alligator sinensis] %iden=61.186 %ovlp=74.69 evalue=1.64e-146	XP_006527821.1 PREDICTED: biglycan isoform X1 [Mus musculus] %iden=80.791 %ovlp=94.55 evalue=0.0	Bgn	1256.54	1027.34	1156.83	766.025	971.268	846.957	1807.75	1030.7	989.985	1020.38	1048.37	915.944	1204.39	1058.74	954.694	1735.52	1089.74	1037.88	1152.37	961.014	790.888	1115.34	764.665	728.743
ORF2_AMEXTC_0340000065535:162:977	XP_001507740.2 PREDICTED: catalase [Ornithorhynchus anatinus] %iden=70.213 %ovlp=95.88 evalue=2.64e-37	NP_766343.3 SURP and G-patch domain-containing protein 2 [Mus musculus] %iden=40.845 %ovlp=25.37 evalue=9.59e-10	Sugp2	2701.82	4135.7	2409.91	973.893	2556.07	1327.25	757.521	654.096	1056.62	865.244	226.924	2049.44	1163.95	995.309	1854.97	304.927	602.757	841.212	390.114	1026.92	1939.93	361.123	132.598	3609.9
ORF2_AMEXTC_0340000067126:99:602	XP_018422828.1 PREDICTED: cytoplasmic dynein 2 heavy chain 1 [Nanorana parkeri] %iden=84.441 %ovlp=99.83 evalue=0.0	NP_081729.1 transcription factor BTF3 homolog 4 [Mus musculus] %iden=98.734 %ovlp=93.45 evalue=7.67e-108	Btf3l4	5253.46	718.995	1016.52	448.732	589.31	417.538	514.179	515.067	421.806	883.085	890.309	1324.53	4342.81	7916.11	1823.24	3475.22	827.823	5098	2137.02	13297.6	762.173	16430.1	9468.2	5723.13
ORF2_AMEXTC_0340000067215:111:743	XP_019797196.1 PREDICTED: alpha-actinin-2 isoform X2 [Tursiops truncatus] %iden=86.509 %ovlp=98.67 evalue=0.0	NP_613063.1 ATP synthase subunit O, mitochondrial precursor [Mus musculus] %iden=58.738 %ovlp=97.16 evalue=1.19e-85	Atp5o	4454	4478.24	4678.31	6149.48	3815.71	5685.2	6947.05	6911.81	5155.02	6654.08	9942.67	5729.42	7580.43	9193.83	7723.14	12805.3	6529.28	6057.73	4547.34	2731.12	5088.37	2954.75	3783.18	4298.61
ORF2_AMEXTC_0340000068056:100:801	XP_010291379.1 PREDICTED: mucin-5B [Phaethon lepturus] %iden=50.443 %ovlp=59.64 evalue=0.0	AAH28256.1 Erbb2ip protein, partial [Mus musculus] %iden=67.890 %ovlp=90.60 evalue=4.34e-90	Erbin	38384.1	22964.1	46782.6	34866.4	45795.4	9789.74	26026.8	36129.6	14406.2	60742.4	30266.4	27416.5	17260.3	9381.34	175955	22869.3	43630	28960.9	27881.3	10872.6	25191.6	29024.7	31543.5	65838.9
ORF2_AMEXTC_0340000070350:163:600	ERE86286.1 nuclear autoantigenic sperm protein [Cricetulus griseus] %iden=55.189 %ovlp=32.99 evalue=8.53e-50	ABD77187.1 glyceraldehyde-3-phosphate dehydrogenase, partial [Mus musculus] %iden=79.675 %ovlp=83.56 evalue=6.57e-68	Gapdh	329.189	44.0444	25.1829	38.986	22.5787	11.0218	0.863116	6.528	20.1093	2.44831	0.953537	29.6769	501.147	39.8431	120.18	10.7992	202.603	520.509	863.565	65.228	56.6028	118.442	1870.23	151.561
ORF2_AMEXTC_0340000072046:276:515	XP_007058957.1 PREDICTED: transforming growth factor beta receptor type 3 [Chelonia mydas] %iden=70.357 %ovlp=92.68 evalue=0.0	AAC36522.1 elongation factor 2, partial [Mus musculus] %iden=95.455 %ovlp=81.25 evalue=6.60e-37	Eef2	154.732	88.833	97.3192	221.704	290.495	263.492	241.024	222.908	353.25	522.119	554.832	383.633	214.69	69.0076	57.757	105.372	120.073	110.302	252.065	520.555	152.421	667.995	400.819	546.031
ORF2_AMEXTC_0340000075454:189:1046	XP_016834399.1 PREDICTED: 40S ribosomal protein S19 isoform X1 [Cricetulus griseus] %iden=61.438 %ovlp=88.82 evalue=1.72e-53	XP_006497839.1 PREDICTED: nebulin isoform X25 [Mus musculus] 192 3347 77% 2e-54 62.25%	Neb	61.4548	0.889107	0.191101	0	0.333699	0.134604	0.845553	0.570306	0.88856	0	0.306369	0.0544334	15.2107	19.5428	0.502308	44.6547	12.1376	34.2547	21.126	0.0427138	1.6445	0	0	0
ORF2_AMEXTC_0340000098367:70:444	OCT79776.1 hypothetical protein XELAEV_18026587mg [Xenopus laevis] %iden=46.366 %ovlp=99.89 evalue=0.0	No Hits No Hits	No Match	309.031	413.79	414.324	494.389	396.866	495.503	504.442	494.624	354.823	558.433	591.492	411.734	490.742	441.65	281.895	623.124	446.467	355.729	387.34	389.912	427.6	559.878	410.436	465.854
ORF2_AMEXTC_0340000135154:240:1826	XP_017563923.1 PREDICTED: cytochrome c1_ heme protein_ mitochondrial-like [Pygocentrus nattereri] %iden=80.831 %ovlp=99.36 evalue=0.0	NP_598803.1 methylmalonate-semialdehyde dehydrogenase [acylating], mitochondrial isoform 1 precursor [Mus musculus] %iden=82.443 %ovlp=98.87 evalue=0.0	Aldh6a1	226.379	275.856	189.641	66.7397	136.131	57.6154	54.9444	32.5159	15.6647	0.831301	5.5543	26.4494	86.0022	46.885	336.247	300.328	78.6385	65.0728	50.1697	152.013	96.0626	179.442	75.1555	23.5164
ORF2_AMEXTC_0340000167404:264:728	No hits	BAC26540.1 unnamed protein product, partial [Mus musculus] %iden=30.769 %ovlp=90.97 evalue=4.5	BC048562	661.243	258.183	152.957	309.568	717.035	386.551	152.621	338.248	320.717	632.714	563.807	335.682	588.333	309.773	612.596	274.142	343.95	367.059	356.471	305.458	413.462	187.533	190.244	739.265
ORF2_AMEXTC_0340000221435:483:977;ORF1_AMEXTC_0340000103356:282:785	XP_002932240.2 PREDICTED: copine-8 [Xenopus tropicalis] %iden=89.637 %ovlp=96.49 evalue=0.0	EDL36742.1 cofilin 2, muscle, isoform CRA_b, partial [Mus musculus] %iden=73.494 %ovlp=98.79 evalue=8.01e-84	Cfl2	867.744	665.065	632.723	1225.3	458.478	796.816	573.449	975.38	1131.39	2655.2	1418.49	529.943	674.514	1359.12	352.833	302.398	739.383	495.701	1082.32	1934.17	746.178	1547.76	6689.09	841.945
ORF2_AMEXTC_0340000236661:147:1112	XP_015720494.1 PREDICTED: bromodomain adjacent to zinc finger domain protein 1A isoform X5 [Coturnix japonica] %iden=62.763 %ovlp=61.80 evalue=0.0	NP_038499.2 annexin A4 [Mus musculus] %iden=71.019 %ovlp=97.20 evalue=1.89e-167	Anxa4	246.7	322.137	354.11	548.831	661.792	759.268	323.498	626.569	663.922	925.794	865.381	498.857	244.728	117.119	112.464	187.545	187.059	166.388	373.157	326.015	502.513	238.896	273.334	389.356
ORF2_AMEXTC_0340000264971:189:1778	XP_011585032.1 PREDICTED: N-sulphoglucosamine sulphohydrolase_ partial [Aquila chrysaetos canadensis] %iden=76.712 %ovlp=90.11 evalue=0.0	NP_033786.1 aldehyde dehydrogenase, mitochondrial isoform 1 precursor [Mus musculus] %iden=80.990 %ovlp=95.09 evalue=0.0	Aldh2	120.792	414.883	361.807	46.6265	1311.59	4638.75	42.5822	170.924	3601.62	27.0946	168.541	1145.87	443.42	428.504	385.845	127.941	83.9326	295.672	537.493	1972.38	424.028	216.91	2430.55	148.331
ORF2_AMEXTC_0340000291869:309:1706	XP_006269264.1 PREDICTED: septin-9 isoform X2 [Alligator mississippiensis] %iden=79.216 %ovlp=89.80 evalue=0.0	NP_766599.2 isocitrate dehydrogenase [NADP], mitochondrial precursor [Mus musculus] %iden=84.464 %ovlp=97.85 evalue=0.0	Idh2	196.361	119.684	87.7987	40.8866	70.099	588.437	81.5207	13.0203	40.9773	15.7936	8.21947	21.9735	196.479	21.444	43.9228	168.678	88.7755	45.1451	229.729	228.898	108.975	228.709	103.965	67.661
ORF20_AMEXTC_0340000002534:154:4947	PIO16158.1 hypothetical protein AB205_0005830_ partial [Rana catesbeiana] %iden=48.661 %ovlp=72.17 evalue=1.84e-56	XP_006521039.1 PREDICTED: disco-interacting protein 2 homolog B isoform X3 [Mus musculus] %iden=88.595 %ovlp=98.87 evalue=0.0	Dip2b	381.474	15454.7	12032.6	6434.45	3674.4	10358.8	728.043	8313.46	6472.18	14048.6	8086.12	646.499	492.94	794.77	409.673	1060.71	533.47	724.743	351.229	429.338	12644.3	385.666	407.3	410.362
ORF20_AMEXTC_0340000009200:16:3699	XP_018114911.1 PREDICTED: ribosomal protein SA S homeolog isoform X1 [Xenopus laevis] %iden=92.182 %ovlp=92.45 evalue=0.0	EDL28290.1 RIKEN cDNA 4930402H24, partial [Mus musculus] %iden=68.604 %ovlp=93.57 evalue=0.0	4930402H24Rik	3950.32	1763.3	1888.46	2463.41	2686.9	2080.86	2222.54	2112.37	2302.61	3851.29	2584.83	2704.82	3895.75	2453.66	2426.37	2598.04	2835.91	2445.31	3850.37	4129.47	2208.57	8385.4	4409.99	5709.74
ORF20_AMEXTC_0340000014777:44:1942	XP_017174934.1 PREDICTED: collagen alpha-1(XI) chain isoform X4 [Mus musculus] %iden=89.455 %ovlp=99.77 evalue=0.0	AAH57305.1 Sfrs14 protein [Mus musculus] %iden=40.351 %ovlp=51.34 evalue=7.85e-71	Sugp2	124.954	31.5408	36.2777	51.5841	595.165	18.1496	11.5985	27.2192	28.1475	9.64437	12.2451	61.445	102.637	17.3985	18.7735	28.6783	44.0458	26.5547	39.5833	57.504	20.3924	185.362	87.167	628.953
ORF20_AMEXTC_0340000022114:236:1576	XP_018104059.1 PREDICTED: fibromodulin-like [Xenopus laevis] %iden=64.011 %ovlp=98.64 evalue=8.78e-176	NP_034407.2 glial fibrillary acidic protein isoform 2 [Mus musculus] %iden=65.090 %ovlp=99.11 evalue=0.0	Gfap	1775.1	2980.8	3192.09	2290.24	2712.24	1813.99	1671.08	1961.54	1571.2	3195.32	2596.04	1766.58	1587.6	1771.45	10880.9	1892.2	2601.33	2688.03	1704.8	2520.6	3836.13	2075.55	8139.63	2053.56
ORF20_AMEXTC_0340000037492:262:6048	NP_001082239.1 dihydrolipoamide S-acetyltransferase L homeolog [Xenopus laevis] %iden=74.375 %ovlp=99.68 evalue=0.0	XP_006514518.1 PREDICTED: girdin isoform X6 [Mus musculus] %iden=79.268 %ovlp=97.15 evalue=0.0	Ccdc88a	2188.17	1950.48	1920.07	4401.98	11673.6	1355.03	2576.38	1924.24	1594.4	1893.12	2320.73	1610.42	2013.9	1547.54	2232.59	3683.97	2364.07	1810.49	2184.39	848.147	1958.54	1162.45	1075.84	1404.25
ORF20_AMEXTC_0340000038963:140:1195	XP_006036730.1 PREDICTED: regulation of nuclear pre-mRNA domain-containing protein 2 [Alligator sinensis] %iden=59.249 %ovlp=57.89 evalue=0.0	BAE28901.1 unnamed protein product [Mus musculus] %iden=68.580 %ovlp=93.18 evalue=1.77e-167	Arg1	173.963	87.8387	196.075	10.1219	26.0577	60.2725	15.7952	11.9708	43.2912	29.6582	17.9058	17.1837	200.85	17.9795	24.5756	244.279	44.796	113.07	68.7441	191.113	138.829	462.158	104.084	144.51
ORF20_AMEXTC_0340000043511:46:2493	XP_018100364.1 PREDICTED: eosinophil peroxidase isoform X1 [Xenopus laevis] %iden=67.927 %ovlp=97.94 evalue=0.0	EDL02061.1 plasminogen, isoform CRA_a [Mus musculus] %iden=59.826 %ovlp=97.67 evalue=0.0	Plg	289.081	297.784	150.489	146.779	499.369	206.323	372.631	229.453	268.367	279.587	350.999	105.159	620.971	742.11	317.186	375.65	484.218	458.051	803.793	235.287	265.253	48.2288	112.172	110.192
ORF20_AMEXTC_0340000048333:1:3204	NP_001011250.1 actin_ aortic smooth muscle [Xenopus tropicalis] %iden=99.735 %ovlp=99.47 evalue=0.0	XP_006532637.1 PREDICTED: integrin beta-4 isoform X6 [Mus musculus] %iden=61.163 %ovlp=98.88 evalue=0.0	Itgb4	623.832	4649.63	1342.37	547.341	1939.31	2596.9	646.927	603.078	806.326	669.851	375.718	684.602	2506.93	2427.14	7746.94	4166.17	3066.78	1175.88	1455.97	591.502	2224.78	517.732	441.911	921.953
ORF20_AMEXTC_0340000180006:945:1	XP_002936983.2 PREDICTED: laminin subunit alpha-4 [Xenopus tropicalis] %iden=60.156 %ovlp=95.43 evalue=0.0	XP_006506738.1 PREDICTED: zinc finger protein 777 isoform X3 [Mus musculus] %iden=38.776 %ovlp=30.16 evalue=6.41e-07	Zfp777	15391.5	6579.47	8288.36	11363.4	13888.1	2842.53	7037.2	9394.64	5229.06	12381.9	6747.42	11710.6	6080.91	3341.14	25009.3	4402.06	11614.7	6011.59	7711.28	4340.41	6004.63	9158.22	4407.26	16725.8
ORF20_AMEXTC_0340000216951:206:1642	BAN16452.1 citrate synthase [Cynops pyrrhogaster] %iden=95.054 %ovlp=99.57 evalue=0.0	NP_079683.2 cytochrome b-c1 complex subunit 1, mitochondrial precursor [Mus musculus] %iden=67.917 %ovlp=99.58 evalue=0.0	Uqcrc1	3410.29	2820.77	3058.39	3985.75	4231.63	2834.86	3416.35	2756.84	3146.72	3331.61	3447.37	2589.61	3603.73	3889.2	2960.68	4183.87	3305.2	3425.97	4036.64	1966.65	2953.49	2210.8	2001.43	2738.59
ORF20_AMEXTC_0340000229304:407:1447	CAA04656.1 cytokeratin 8_ partial [Notophthalmus viridescens] %iden=83.648 %ovlp=79.43 evalue=0.0	NP_001276655.1 glyceraldehyde-3-phosphate dehydrogenase isoform 1 [Mus musculus] %iden=83.631 %ovlp=96.54 evalue=0.0	Gapdh	24332.2	10213.3	10645.1	9089.71	13062.7	9044.31	9193.62	8647.24	7400.82	18246.9	10011	9946.57	17046.2	10805.6	15482.2	10423.9	15103.6	9817.76	16926.4	14185.8	14709.5	24124.6	16852.9	26989.9
ORF21_AMEXTC_0340000000225:116:1618	NP_001079922.1 tripartite motif-containing protein 72 [Xenopus laevis] %iden=73.053 %ovlp=98.13 evalue=0.0	NP_001170974.1 pleckstrin homology domain-containing family D member 1 [Mus musculus] %iden=75.967 %ovlp=97.41 evalue=0.0	Plekhd1	683.42	842.464	794.016	1020.25	528.613	1084.3	1149.07	1154.95	931.086	1200.87	1707.21	784.274	1095.86	1498.57	612.769	1656.57	859.174	942.977	753.766	724.321	884.097	996.411	772.982	732.609
ORF21_AMEXTC_0340000000577:170:2467	XP_021242743.1 junctional protein associated with coronary artery disease isoform X1 [Numida meleagris] %iden=44.248 %ovlp=98.20 evalue=2.65e-61	NP_666232.2 gelsolin isoform 1 precursor [Mus musculus] %iden=74.089 %ovlp=96.48 evalue=0.0	Gsn	31.0638	34.8171	35.9807	151.3	364.746	153.712	58.2873	146.388	195.282	207.411	90.433	160.733	28.6122	24.0887	67.026	10.457	30.9179	38.4529	238.278	43.4311	50.1847	475.314	595.461	370.018
ORF21_AMEXTC_0340000002632:292:5241	AAI16556.1 Zgc:153867 protein_ partial [Danio rerio] %iden=80.255 %ovlp=82.54 evalue=3.33e-91	XP_006520558.1 PREDICTED: kinesin-like protein KIF21A isoform X9 [Mus musculus] %iden=78.739 %ovlp=99.70 evalue=0.0	Kif21a	320.435	321.528	308.212	298.327	369.252	102.799	148.85	146.861	64.0844	176.51	173.371	178.721	96.4468	85.0238	1295.09	124.45	271.085	188.522	165.547	286.454	322.918	326.461	288.837	478.686
ORF21_AMEXTC_0340000005572:37:2661; ORF24_AMEXTC_0340000004588:209:1615	XP_006009586.1 PREDICTED: neurofilament light polypeptide-like [Latimeria chalumnae] %iden=76.826 %ovlp=95.63 evalue=0.0	NP_035831.2 vimentin [Mus musculus] %iden=42.262 %ovlp=36.91 evalue=3.63e-67	Vim	140.581	510.128	393.135	136.758	341.734	201.348	141.281	50.84	96.6813	31.0353	25.0168	131.792	67.3706	155.895	482.318	226.224	191.177	207.912	158.684	360.776	761.652	332.632	304.568	347.953
ORF21_AMEXTC_0340000011059:7:1251	XP_007194622.1 PREDICTED: protein SET isoform X2 [Balaenoptera acutorostrata scammoni] %iden=96.137 %ovlp=72.56 evalue=2.22e-158	NP_473417.2 opticin isoform 1 [Mus musculus] %iden=55.238 %ovlp=75.66 evalue=1.16e-109	Optc	484.253	436.841	418.939	506.011	452.479	602.367	475.905	524.698	481.441	555.819	565.959	620.324	412.03	456.257	267.132	367.693	403.64	386.139	431.056	734.361	475.866	589.296	472.448	527.174
ORF21_AMEXTC_0340000020027:34:2391	PIO37004.1 Pyruvate kinase PKM [Rana catesbeiana] %iden=84.127 %ovlp=59.81 evalue=6.09e-67	NP_291059.1 protocadherin gamma-C3 precursor [Mus musculus] %iden=60.988 %ovlp=97.71 evalue=0.0	Pcdhgc3	9772.81	20966.8	13466	10227.3	18124.9	19534	5618.29	8498.07	9249.19	12509.1	10913	8728.03	7310.62	15628.7	16654.6	9428.72	5594.21	14242.4	6726.76	31476.7	17743	15762	10005.4	8420.39
ORF21_AMEXTC_0340000029599:604:4782	XP_005311396.1 PREDICTED: GDP-fucose protein O-fucosyltransferase 2_ partial [Chrysemys picta bellii] %iden=80.488 %ovlp=83.13 evalue=0.0	NP_296369.2 partitioning defective 3 homolog isoform 3 [Mus musculus] 2038 2038 99% 0.0 75.22%	Pard3	249.398	285.648	115.658	215.632	456.703	198.872	123.041	210.714	138.708	268.513	347.245	184.338	143.611	199.228	286.205	256.283	220.999	207.688	219.603	59.7151	284.242	183.829	175.345	480.727
ORF21_AMEXTC_0340000049190:238:5553	XP_017949131.1 PREDICTED: LOW QUALITY PROTEIN: myosin-9 [Xenopus tropicalis] %iden=88.617 %ovlp=99.85 evalue=0.0	NP_035495.2 intersectin-2 isoform 2 [Mus musculus] %iden=67.448 %ovlp=99.89 evalue=0.0	Itsn2	10869.8	10875.2	11338.7	17081.2	14699.6	9964.25	14750.3	13757.9	11917.8	17726	8889.13	13486.1	11249.1	7177.9	12901.4	11736.9	10956	7485.85	12818.6	10814	11807	11314.6	10248.7	15460.6
ORF21_AMEXTC_0340000063500:16:378	PIO14833.1 hypothetical protein AB205_0089960 [Rana catesbeiana] %iden=34.899 %ovlp=73.37 evalue=3.44e-20	BAE24494.1 unnamed protein product [Mus musculus] %iden=56.098 %ovlp=66.94 evalue=8.27e-20	Anxa1	379.485	49.8475	25.9372	62.9628	141.23	39.7923	72.175	22.1869	66.9559	28.0235	41.7211	23.6588	227.306	17.9723	89.8227	353.395	110.663	99.3661	332.725	2854.02	36.4433	849.978	1664.93	91.0934
ORF21_AMEXTC_0340000065948:551:1225	OCT95009.1 hypothetical protein XELAEV_18012694mg [Xenopus laevis] %iden=78.140 %ovlp=99.07 evalue=1.79e-117	AAA40074.1 LLRep3 protein [Mus musculus] %iden=96.330 %ovlp=96.44 evalue=9.72e-155	No Match	16.6148	1173.07	1113.56	16.3294	4.01528	50.2491	57.2286	13.8121	4.2289	27.3166	37.2194	31.2653	392.884	1311.4	1288.98	2421.29	44.2246	250.209	26.4453	11.4708	683.667	6.71708	26.5454	4.44534
ORF21_AMEXTC_0340000164039:509:1885;ORF36_AMEXTC_0340000050223:836:1441	XP_018108235.1 PREDICTED: inter-alpha-trypsin inhibitor heavy chain H2-like [Xenopus laevis] %iden=63.371 %ovlp=96.10 evalue=0.0	NP_034173.1 desmin [Mus musculus] %iden=40.087 %ovlp=98.69 evalue=2.06e-90	Des	688.914	3830.72	1895.55	1650.97	3045.83	3755.23	855.163	1258.33	1051.63	986.346	851.832	931.216	773.761	1344.07	633.556	914.119	772.91	1221.53	806.022	908.362	3816.48	621.253	854.874	748.54
ORF22_AMEXTC_0340000010693:580:4356	XP_020667925.1 cofilin-2 [Pogona vitticeps] %iden=74.699 %ovlp=98.79 evalue=3.91e-85	NP_001342431.1 catenin delta-2 isoform 2 [Mus musculus] %iden=85.997 %ovlp=99.84 evalue=0.0	Ctnnd2	9607.92	7536.93	5590.34	12112.1	12117.6	10213.4	7033.59	10475.1	8608.97	16895.7	10640.7	13422.7	8003.3	4037.8	5340.95	3469.32	6426.88	5600.07	10154.1	18429.2	9181.83	14356.7	11437.6	13320
ORF22_AMEXTC_0340000017082:190:1260	XP_018108236.1 PREDICTED: inter-alpha-trypsin inhibitor heavy chain H5-like [Xenopus laevis] %iden=66.807 %ovlp=94.86 evalue=0.0	NP_038493.1 alpha-2-HS-glycoprotein isoform 1 precursor [Mus musculus] %iden=35.777 %ovlp=88.52 evalue=4.17e-52	Ahsg	46.1765	692.495	494.517	597.73	686.099	474.319	371.362	712.408	714.798	1211.41	900.401	385.801	324.396	228.986	32.2609	36.0567	210.165	50.6474	282.906	86.4857	628.135	383.52	180.486	167.745
ORF22_AMEXTC_0340000043214:47:1021	XP_006009596.2 PREDICTED: plasminogen activator inhibitor 1 [Latimeria chalumnae] %iden=64.500 %ovlp=99.01 evalue=0.0	CAA05360.1 cathepsin S [Mus musculus] %iden=41.776 %ovlp=89.85 evalue=8.89e-72	Ctss	4129.62	3080.82	3217.78	6130.24	4304.12	2379.13	5042.81	3122.64	1929.94	10055.9	2716.98	3729.02	1770.38	864.548	11082.4	1640.18	6070.18	1409.2	2860.15	836.637	3978.27	2321.29	3056	8192.56
ORF22_AMEXTC_0340000049109:211:1554	XP_014711566.1 PREDICTED: LOW QUALITY PROTEIN: tubulin alpha-1D chain-like [Equus asinus] %iden=84.055 %ovlp=95.84 evalue=0.0	NP_034403.1 rab GDP dissociation inhibitor alpha [Mus musculus] %iden=93.065 %ovlp=99.55 evalue=0.0	Gdi1	1869.55	1998.64	2085.37	4077.81	4247.11	2530.1	1447.85	2732.61	958.563	4107.1	1454.83	2675.06	1422.63	1897.05	9751.56	1165.29	1860.69	1744.91	2388.67	2710.18	1907.05	4345.96	2226.72	2272.79
ORF22_AMEXTC_0340000053852:334:1218	XP_012872041.1 PREDICTED: microfibril-associated glycoprotein 4 [Dipodomys ordii] %iden=77.064 %ovlp=78.34 evalue=5.53e-125	AAH43331.1 UDP-N-acetyl-alpha-D-galactosamine:polypeptide N-acetylgalactosaminyltransferase 3 [Mus musculus] %iden=76.119 %ovlp=90.17 evalue=2.43e-146	Galnt3	1948.19	1879.59	1038.93	244.627	1082.49	595.334	749.578	498.018	589.895	1088.34	649.173	868.928	1138.03	826.367	1934.9	861.137	2276.03	1451.12	2035.21	2454.94	3462.55	1325.84	2871.31	2961.96
ORF22_AMEXTC_0340000058502:358:723	Q91289.1 RecName: Full=Fibronectin; Short=FN %iden=80.496 %ovlp=99.29 evalue=7.21e-142	BAC25757.1 unnamed protein product [Mus musculus] %iden=45.588 %ovlp=54.92 evalue=1.91e-09	Pfn1	398.338	423.707	375.386	510.475	574.553	713.034	533.06	645.689	589.301	780.606	761.473	641.924	707.72	958.412	233.536	429.954	455.733	641.856	710.747	1416.45	557.435	1160.06	801.721	465.702
ORF22_AMEXTC_0340000063069:20:2476;ORF30_AMEXTC_0340000053620:521:3250;ORF44_AMEXTC_0340000000864:65:5887;ORF17_AMEXTC_0340000086087:23:1960;ORF8_AMEXTC_0340000084801:922:2685;ORF2_AMEXTC_0340000000348:28:2808;ORF17_AMEXTC_0340000055571:332:2653;ORF9_AMEXTC_0340000063809:997:2622	XP_004915909.1 PREDICTED: alpha-internexin [Xenopus tropicalis] %iden=71.488 %ovlp=96.39 evalue=0.0	NP_034985.2 myosin-4 [Mus musculus] %iden=83.188 %ovlp=97.92 evalue=0.0	Myh4	430.303	411.92	518.671	790.113	508.96	503.468	425.961	613.118	592.584	972.892	1902.42	522.004	429.309	510.074	237.608	577.494	420.804	427.67	553.738	550.968	489.914	475.53	561.877	411.787
ORF22_AMEXTC_0340000066878:170:619; ORF1_AMEXTC_0340000122827:39:632	XP_012377082.1 ovostatin homolog 2 [Dasypus novemcinctus] %iden=42.077 %ovlp=74.79 evalue=1.77e-40	BAB28959.1 unnamed protein product [Mus musculus] %iden=95.973 %ovlp=98.67 evalue=8.48e-100	Calm1	744.483	385.887	434.025	727.56	634.615	622.827	789.262	682.729	501.642	949.589	766.087	579.552	674.222	678.08	543.038	592.68	632.368	541.649	630.317	495.239	455.18	539.525	543.404	741.756
ORF22_AMEXTC_0340000068004:149:1390	XP_007070961.1 PREDICTED: periostin isoform X1 [Chelonia mydas] %iden=69.333 %ovlp=99.45 evalue=0.0	NP_082342.1 coagulation factor XI preproprotein [Mus musculus] %iden=32.353 %ovlp=87.68 evalue=2.35e-45	F11	11008.5	19408.5	14476.9	13757.1	20378.6	15179.3	8910.35	7891.14	7742.07	6822.58	2639.26	8989.27	6954.21	11457.4	23441.4	8939.03	12439.6	10848.9	7189.73	15795.9	21513.4	5917.34	6920.8	9436.66
ORF22_AMEXTC_0340000192737:376:1659	BAH12687.1 unnamed protein product [Homo sapiens] %iden=63.314 %ovlp=94.38 evalue=1.57e-65	NP_663342.3 thioredoxin domain-containing protein 5 isoform 1 precursor [Mus musculus] %iden=71.618 %ovlp=87.85 evalue=0.0	Txndc5	4027.67	3932.79	3098.43	1227.68	7108.5	4965.26	387.877	1675.69	3007.35	297.431	1182.11	2217.98	2411.39	5013.75	3570.78	1831.66	1293.96	6797.08	2673.47	9005.24	4165.1	8002.2	9849.55	1955.64
ORF23_AMEXTC_0340000001290:253:5667	XP_012406425.1 matrin-3 isoform X1 [Sarcophilus harrisii] %iden=59.451 %ovlp=99.62 evalue=0.0	XP_006501033.1 PREDICTED: collagen alpha-1(XI) chain isoform X2 [Mus musculus] %iden=64.197 %ovlp=96.29 evalue=0.0	Col11a1	1041.44	967.423	1315.12	3152.02	364.406	555.946	4914.23	2721.92	2410.41	1057.51	3149.17	1995.96	2312.82	3713.65	1906.74	2674.74	2791.9	1411.07	1474.06	53.9887	303.332	53.3246	125.449	354.25
ORF23_AMEXTC_0340000015724:55:7971	XP_009558752.1 PREDICTED: 60S ribosomal protein L6 isoform X2 [Cuculus canorus] %iden=81.081 %ovlp=99.22 evalue=4.29e-153	XP_006497833.1 PREDICTED: nebulin isoform X19 [Mus musculus] %iden=67.024 %ovlp=99.92 evalue=0.0	Neb	6456.76	4598.98	4791.54	5896.65	7026.9	6412.49	4936.39	5928.62	4910.94	8195.47	5677.06	6663.3	6040.21	3997.33	4124.23	3913.41	5575.92	4670.08	6674.12	8536.31	6242.03	7970.42	6402.3	8003.56
ORF23_AMEXTC_0340000027422:49:1242	XP_008177730.1 PREDICTED: golgin subfamily B member 1-like isoform X2 [Chrysemys picta bellii] %iden=57.933 %ovlp=97.31 evalue=0.0	Q8K1K6.1 RecName: Full=Serpin B10 400 400 100% 1e-137 51.86%	Serpinb10	342.385	692.283	418.048	224.217	674.51	638.884	181.659	283.337	304.993	260.257	209.044	318.755	470.438	827.137	1104.21	559.587	223.007	737.936	312.026	770.677	562.802	471.491	354.532	321.175
ORF23_AMEXTC_0340000041608:149:1402;ORF37_AMEXTC_0340000056997:80:1015	XP_012494914.1 PREDICTED: transcription factor BTF3 homolog 4 isoform X1 [Propithecus coquereli] %iden=98.734 %ovlp=93.45 evalue=4.36e-108	NP_001288273.1 heterogeneous nuclear ribonucleoprotein K isoform 3 [Mus musculus] %iden=85.584 %ovlp=98.09 evalue=0.0	Hnrnpk	93.1172	161.813	407.134	74.7983	38.1248	134.786	104.067	53.5822	64.9677	51.0794	67.8359	97.8189	222.106	58.8925	37.1168	54.6207	85.8379	173.483	317.574	735.761	129.22	840.176	246.448	148.804
ORF23_AMEXTC_0340000046536:127:2541	BAD17893.1 phosphoglycerate kinase_ partial [Ambystoma mexicanum] %iden=99.742 %ovlp=87.36 evalue=0.0	NP_062619.1 plakophilin-1 [Mus musculus] %iden=65.361 %ovlp=59.88 evalue=0.0	Pkp1	4532.84	4696.25	6463.65	4688.26	3795.52	3836.68	8181.46	3961.88	5517.36	4666.93	4939.19	6319.44	3357.14	4635.71	4190.27	3622.97	3653.72	4734.57	2952.12	3647.78	3727.85	3499.21	3343.03	2759.91
ORF23_AMEXTC_0340000054337:1672:2508	NP_989118.1 ATP synthase F(0) complex subunit B1_ mitochondrial [Xenopus tropicalis] %iden=74.800 %ovlp=98.03 evalue=7.25e-138	EDL33075.1 actinin alpha 3 [Mus musculus] %iden=76.496 %ovlp=82.44 evalue=4.92e-121	Actn3	610.756	414.58	453.928	354.902	528.683	828.413	430.166	608.688	600.872	572.9	682.748	521.327	909.296	795.963	539.378	776.421	786.479	778.903	814.709	921.151	662.372	776.374	824.039	682.505
ORF23_AMEXTC_0340000126550:104:1402	XP_008101747.1 PREDICTED: uncharacterized protein LOC100551521 [Anolis carolinensis] %iden=32.800 %ovlp=71.08 evalue=9.27e-11	NP_057911.2 serine--pyruvate aminotransferase, mitochondrial isoform 1 precursor [Mus musculus] %iden=61.772 %ovlp=90.99 evalue=0.0	Agxt	401.086	43.5226	6.31908	0	17.598	45.2312	0.0543393	5.08583	0.747797	0.964609	0	6.21811	0	0	0	0	1.38807	6.56371	0	0	135.137	0	6.30734	3.66805
ORF23_AMEXTC_0340000130248:793:377	XP_017946140.1 PREDICTED: succinyl-CoA ligase [ADP/GDP-forming] subunit alpha_ mitochondrial-like_ partial [Xenopus tropicalis] %iden=84.553 %ovlp=82.43 evalue=1.75e-69	NP_835504.1 histone H2B type 1-H [Mus musculus] %iden=92.857 %ovlp=89.93 evalue=2.05e-80	Hist1h2bh	17.6585	184.481	140.771	62.1609	50.6778	136.818	107.002	100.781	150.588	152.159	77.2532	89.0936	52.177	16.843	39.9661	65.0669	37.0043	10.2262	44.5423	61.5671	256.022	165.19	86.1499	118.296
ORF24_AMEXTC_0340000002314:215:1387	XP_003219624.2 PREDICTED: 60S ribosomal protein L7 [Anolis carolinensis] %iden=85.944 %ovlp=97.63 evalue=3.04e-154	XP_006530198.1 PREDICTED: citron Rho-interacting kinase isoform X3 [Mus musculus] 32.7 32.7 19% 2.9 33.33%	Cit	165.526	101.292	138.496	745.325	827.577	938.922	728.706	1085.3	774.333	766.517	425.764	289.569	152.913	67.2569	57.9726	37.056	98.6163	86.1531	198.838	159.757	134.408	897.692	510.181	670.966
ORF24_AMEXTC_0340000003892:343:3663	XP_005026229.1 SURP and G-patch domain-containing protein 2 isoform X1 [Anas platyrhynchos] %iden=47.222 %ovlp=25.74 evalue=3.53e-12	NP_001288084.1 calpastatin isoform 3 [Mus musculus] 290 602 75% 4e-84 42.41%	Cast	339.521	20.4975	15.9621	44.2834	5.41893	5.50676	93.7372	33.3348	71.9869	27.7964	100.766	3.01477	227.588	78.9469	58.2278	207.307	116.037	160.212	226.973	5.93249	14.8191	1.34537	31.3622	133.977
ORF24_AMEXTC_0340000007817:254:1513	XP_018081874.1 PREDICTED: receptor-type tyrosine-protein phosphatase H-like isoform X5 [Xenopus laevis] %iden=40.278 %ovlp=84.52 evalue=4.71e-07	NP_080112.1 perilipin-3 [Mus musculus] %iden=53.409 %ovlp=97.86 evalue=2.45e-155	Plin3	2061.55	2180.63	2606.2	1836.24	1419.05	1336.01	1637.44	1318.61	958.096	2402.1	1606.15	2044.44	1551.9	2894.81	1783.54	2406.15	1463.5	1187.49	1315.12	654.765	1325.96	791.124	1640.4	1413.4
ORF24_AMEXTC_0340000045453:26:1393	XP_006031174.1 PREDICTED: PHD finger protein 3 isoform X1 [Alligator sinensis] %iden=46.308 %ovlp=99.90 evalue=0.0	NP_034793.1 keratin, type I cytoskeletal 17 [Mus musculus] %iden=56.452 %ovlp=92.32 evalue=1.62e-147	Krt17	1287.24	2366.56	1363.23	2059.87	5005.63	1586	520.316	1338.4	1434.22	985.284	839.783	1917.05	756.346	522.28	2816.3	545.488	417.084	762.651	781.37	947.765	2513.01	1733.54	395.638	2203.98
ORF24_AMEXTC_0340000268476:218:2017	P11778.1 RecName: Full=Myosin-7; AltName: Full=Myosin heavy chain 7; AltName: Full=Myosin heavy chain slow isoform; Short=MyHC-slow; AltName: Full=Myosin heavy chain_ cardiac muscle beta isoform; Short=MyHC-beta %iden=74.405 %ovlp=95.98 evalue=9.16e-85	AAH80801.1 Pgm2 protein, partial [Mus musculus] %iden=87.567 %ovlp=93.67 evalue=0.0	Pgm2	91.7498	220.331	390.991	1322.73	398.017	802.54	1376.23	1327.66	1000.59	623.616	1617.98	628.983	146.167	1838.6	266.242	339.055	300.627	252.845	91.8787	93.2859	94.2964	206.44	59.1823	205.886
ORF25_AMEXTC_0340000022019:343:5727	XP_006115751.1 PREDICTED: troponin I_ slow skeletal muscle [Pelodiscus sinensis] %iden=86.631 %ovlp=98.94 evalue=2.84e-112	XP_006525553.1 PREDICTED: arf-GAP with Rho-GAP domain, ANK repeat and PH domain-containing protein 3 isoform X3 [Mus musculus] %iden=56.975 %ovlp=65.57 evalue=0.0	Arap3	6793.12	2844.69	3521.39	5970.67	4954.93	3516.89	4937.64	5953.97	4831.88	8825.26	6459.15	7821.01	5123.83	2863.7	3831.88	4584.69	3863.05	2947.56	5823.29	4136.04	3408.8	4509.95	3640.36	7097.89
ORF25_AMEXTC_0340000044552:46:1743	XP_009245622.1 glyceraldehyde-3-phosphate dehydrogenase isoform X1 [Pongo abelii] %iden=84.036 %ovlp=95.39 evalue=0.0	NP_031754.1 cochlin precursor [Mus musculus] %iden=75.238 %ovlp=92.58 evalue=0.0	Coch	8884.09	5760.73	6287.04	8387.97	12427.3	8124.51	8244.39	10268.2	8025.84	14403.7	10764.4	10792.2	3125.21	3836.46	9716.16	3661.16	5282.39	5086.48	4898.07	8875.32	5706.36	7987.48	8763.65	11121.9
ORF25_AMEXTC_0340000056612:1444:2271	XP_015819260.1 PREDICTED: histone H3.3 isoform X1 [Nothobranchius furzeri] %iden=100.000 %ovlp=98.54 evalue=5.39e-93	CAA06890.1 matrilin-4 precursor, alternate splice product [Mus musculus] %iden=68.401 %ovlp=97.10 evalue=1.39e-132	Matn4	16080.8	32718	21398.7	9303.59	19815.9	9557.01	11855.5	8299.95	7240.89	1666.24	3322.23	12524.8	16350.2	9314.37	13306.4	10775.2	15181.3	11714.6	19094.9	14406	28878.6	14396.1	15490.1	11702.2
ORF25_AMEXTC_0340000232340:547:5733	XP_018428422.1 PREDICTED: hemopexin_ partial [Nanorana parkeri] %iden=56.440 %ovlp=92.51 evalue=6.46e-178	EDK98958.1 RNA polymerase 1-4 [Mus musculus] %iden=71.437 %ovlp=99.88 evalue=0.0	Polr1a	20621.1	12424	12093	20713.5	35365.5	13345.1	15559.4	19641.7	14677	34301.1	15863.1	20458.5	11486	9194.71	35279.5	9510.47	13777.9	8708.23	14133.6	11678.8	14398.7	13782.5	6203.6	29426.5
ORF25_AMEXTC_0340000261197:520:3237	NP_001079399.1 apolipoprotein A-I L homeolog precursor [Xenopus laevis] %iden=43.874 %ovlp=95.79 evalue=8.43e-77	NP_068695.1 alpha-actinin-4 isoform 1 [Mus musculus] %iden=89.912 %ovlp=99.78 evalue=0.0	Actn4	1422.51	1539.37	1656.65	3729.69	2364.56	2577.51	2065.18	2761.69	1973.82	2920.68	1989.69	3474.12	1941.8	1605.03	1410.28	1361.7	1789.76	1841.75	1972.71	1188.68	1730.61	1651.3	2712.96	3970.17
ORF25_AMEXTC_0340000269364:1380:181	XP_018415852.1 PREDICTED: thioredoxin domain-containing protein 5 [Nanorana parkeri] %iden=71.611 %ovlp=90.42 evalue=0.0	NP_032643.2 malate dehydrogenase, mitochondrial precursor [Mus musculus] %iden=85.207 %ovlp=84.00 evalue=0.0	Mdh2	67.5619	23.6193	49.0317	4.33969	92.8209	28.2313	14.5413	30.0384	7.41265	96.9671	29.507	202.115	63.1065	14.805	635.084	13.7568	55.1712	38.5014	61.9529	162.301	38.1479	561.01	150.206	356.441
ORF26_AMEXTC_0340000000354:62:1600	XP_002941690.1 PREDICTED: 78 kDa glucose-regulated protein [Xenopus tropicalis] %iden=94.351 %ovlp=99.69 evalue=0.0	NP_899001.1 fibronectin type III and SPRY domain-containing protein 1 [Mus musculus] %iden=78.471 %ovlp=96.69 evalue=0.0	Fsd1	2187.49	1919.6	2103.32	3233.48	2388.43	2777.85	4038.22	3841.55	4008.86	3788.5	4370.95	2866.88	3035.93	3583.42	2598.48	3244.49	2948.44	2355.24	2988.16	1574.17	1844.36	2276.96	1970.45	3029.11
ORF26_AMEXTC_0340000021824:32:1909	XP_004910568.1 PREDICTED: sarcoplasmic/endoplasmic reticulum calcium ATPase 2 [Xenopus tropicalis] %iden=94.434 %ovlp=99.81 evalue=0.0	NP_033784.2 serum albumin preproprotein [Mus musculus] %iden=38.026 %ovlp=98.24 evalue=4.23e-155	Alb	1984.24	1039.21	966.169	1263.02	1529.34	1263.75	1055.46	962.927	1627.01	1356.28	909.298	1257.03	1688.44	1632.71	2224.11	2219.59	1349.3	1545.85	1702.65	11089.2	1086.26	3987.16	12390	1277.28
ORF26_AMEXTC_0340000030807:163:4659	XP_008171321.1 microtubule-associated protein 4 isoform X5 [Chrysemys picta bellii] %iden=55.254 %ovlp=23.05 evalue=1.01e-128	NP_001074278.1 carbamoyl-phosphate synthase [ammonia], mitochondrial precursor [Mus musculus] %iden=81.187 %ovlp=99.73 evalue=0.0	Cps1	17632.4	19005.1	14730.6	11640.9	34839	29698.2	2091.8	9727.37	12380.1	2635.77	4312.7	11284.1	6692.18	25344.5	18378.5	8848.72	6473.07	18830.5	5884.84	32016.2	21417.8	20101.9	6915.69	9238.1
ORF26_AMEXTC_0340000031301:1855:3333	XP_009893689.1 PREDICTED: chromogranin-A [Charadrius vociferus] %iden=48.085 %ovlp=96.30 evalue=1.37e-104	NP_001153599.1 histone-lysine N-methyltransferase Smyd1 isoform 1 [Mus musculus] %iden=76.626 %ovlp=99.59 evalue=0.0	Smyd1	4745.47	4247.15	5702.25	6036.92	5937.7	4429.6	5556.6	3979.14	6327.38	16996.4	9861.42	3700.71	5590.34	8006.3	5788.01	6941.52	3840	5831.7	4915.92	2145.29	4033.69	1844.62	2658.17	4585.82
ORF26_AMEXTC_0340000200361:1855:2937	XP_018120983.1 PREDICTED: collagen alpha-1(XII) chain-like [Xenopus laevis] %iden=79.648 %ovlp=99.84 evalue=0.0	BAE38906.1 unnamed protein product [Mus musculus] %iden=81.616 %ovlp=99.17 evalue=0.0	Pdhb	141.034	360.96	199.681	74.9668	487.055	193.688	47.1128	81.7016	107.293	99.8965	102.017	65.2659	76.8395	648.449	831.958	98.8095	195.196	242.015	184.439	82.689	763.031	109.895	277.572	241.557
ORF27_AMEXTC_0340000002378:404:5587	XP_015687069.1 PREDICTED: ribonuclease-like_ partial [Protobothrops mucrosquamatus] %iden=45.033 %ovlp=90.80 evalue=1.15e-33	AIC84008.1 collagen type XI alpha 2 [Mus musculus] %iden=72.863 %ovlp=96.59 evalue=0.0	Col11a2	54.9372	234.901	36.7347	90.1751	371.456	404.037	44.2968	54.4916	121.187	71.1788	101.494	27.1696	30.1721	58.6813	20.9887	18.3021	45.5303	44.8979	47.0441	213.792	276.108	43.0722	69.4885	20.8034
ORF27_AMEXTC_0340000012201:319:6387	XP_020636619.1 cartilage oligomeric matrix protein isoform X1 [Pogona vitticeps] %iden=79.073 %ovlp=95.53 evalue=0.0	NP_766472.1 uncharacterized protein KIAA1671 isoform 2 [Mus musculus] %iden=46.918 %ovlp=14.29 evalue=5.29e-58	2900026A02Rik	263.026	376.412	326.206	503.976	1406.24	362.183	336.901	375.762	400.272	876.363	243.109	284.339	56.4593	76.4007	1319.67	66.7073	237.912	114.356	209.283	272.826	533.064	1078.26	1261.14	1455.5
ORF27_AMEXTC_0340000017795:451:3579	BAA82043.1 alpha1 type II collagen [Cynops pyrrhogaster] %iden=86.595 %ovlp=99.88 evalue=0.0	NP_001103610.1 sarcoplasmic/endoplasmic reticulum calcium ATPase 2 isoform b [Mus musculus] %iden=91.667 %ovlp=99.81 evalue=0.0	Atp2a2	161.541	3345.88	1414.39	504.573	3843.62	2069.01	639.229	960.605	1138.19	572.881	411.026	339.269	884.513	1706.67	3943.38	326.604	1376.92	955.417	1402.98	1096.24	4063.11	353.27	77.9845	885.237
ORF27_AMEXTC_0340000028629:11:1678	BAE54372.1 54 kD nuclear RNA-binding protein [Xenopus laevis] %iden=68.000 %ovlp=98.87 evalue=0.0	AAI30269.1 N-sulfoglucosamine sulfohydrolase (sulfamidase) [Mus musculus] %iden=75.746 %ovlp=90.29 evalue=0.0	Sgsh	287.699	297.487	264.069	168.049	1264.81	623.688	149.938	396.92	757.26	196.415	266.634	641.777	424.596	88.8238	117.158	113.457	192.966	324.137	469.016	3285.87	313.529	2645.19	1660.93	390.829
ORF27_AMEXTC_0340000032393:25:3000	CCX80902.1 putative uncharacterized protein [Clostridium sp. CAG:715] %iden=25.424 %ovlp=83.70 evalue=4.3	XP_006532207.1 PREDICTED: disks large homolog 4 isoform X1 [Mus musculus] %iden=86.514 %ovlp=79.13 evalue=0.0	Dlg4	331.124	363.62	279.605	81.4757	395.006	371.301	74.2247	64.41	162.668	24.4153	60.5445	86.3741	401.324	369.311	239.51	487.415	283.158	451.84	373.964	443.425	349.472	323.664	582.162	208.117
ORF27_AMEXTC_0340000063129:356:2164	XP_005310991.1 PREDICTED: DNA excision repair protein ERCC-6-like [Chrysemys picta bellii] %iden=70.802 %ovlp=50.75 evalue=0.0	AAH08559.1 Unknown (protein for IMAGE:3592890), partial [Mus musculus] %iden=49.819 %ovlp=89.88 evalue=1.32e-169	Trf	1261.73	434.565	504.908	1198.48	1546.23	2190.3	1292.3	1252.42	1392.78	1870.8	1183.15	1449.06	1232.24	568.188	986.508	480.077	1019.52	585.093	1515.78	2483.31	692.128	884.987	589.394	1422.34
ORF27_AMEXTC_0340000244259:1117:5022	XP_005287600.1 synaptotagmin-like protein 2 isoform X4 [Chrysemys picta bellii] %iden=45.917 %ovlp=41.29 evalue=0.0	XP_006507455.1 PREDICTED: phosphatidylinositol 3,4,5-trisphosphate 5-phosphatase 2 isoform X2 [Mus musculus] %iden=75.642 %ovlp=79.80 evalue=0.0	Inppl1	411.377	628.705	590.456	438.694	979.513	881.05	508.772	476.03	481.255	445.179	404.811	573.461	772.687	489.812	529.086	452.662	323.193	581.666	1661.71	328.625	811.426	329.816	669.483	505.788
ORF28_AMEXTC_0340000001655:265:2199	XP_007501539.1 PREDICTED: sciellin isoform X7 [Monodelphis domestica] %iden=34.597 %ovlp=92.09 evalue=2.10e-66	NP_034298.1 prothrombin preproprotein [Mus musculus] %iden=58.671 %ovlp=93.95 evalue=0.0	F2	692.197	534.674	547.759	522.298	492.99	830.504	874.512	1045.78	1420.54	685.262	1107.03	597.302	695.368	868.456	396.674	436.685	563.312	679.928	942.44	984.823	263.474	573.634	2636.95	588.386
ORF28_AMEXTC_0340000025689:265:1809	NP_001273851.1 elongation factor 1-alpha 1 [Pelodiscus sinensis] %iden=97.403 %ovlp=99.57 evalue=0.0	AAI31640.1 Grik2 protein, partial [Mus musculus] %iden=43.016 %ovlp=84.08 evalue=5.37e-120	Grik2	193.765	162.378	55.0311	268.109	184.044	94.0216	11.4975	5.94056	37.9747	181.429	344.519	41.9971	96.6808	7.34223	36.3751	14.79	78.31	151.555	94.3017	257.367	192.483	39.1892	13.4405	149.918
ORF28_AMEXTC_0340000025922:178:6024	XP_005525463.2 PREDICTED: ras-related protein Rab-1A [Pseudopodoces humilis] %iden=97.608 %ovlp=83.20 evalue=5.55e-149	XP_006524915.1 PREDICTED: microtubule cross-linking factor 1 isoform X3 [Mus musculus] %iden=56.956 %ovlp=96.20 evalue=0.0	Mtcl1	109.522	713.126	727.463	1561.89	147.601	582.391	614.391	1174.12	1810.62	131.787	1146.85	248.87	694.114	1296.49	776.333	1578.54	1483.91	1281.77	884.043	120.826	731.134	194.838	327.593	233.332
ORF28_AMEXTC_0340000031657:20:2860	XP_015277157.1 PREDICTED: disco-interacting protein 2 homolog B_ partial [Gekko japonicus] %iden=90.663 %ovlp=97.06 evalue=0.0	NP_001351335.1 puratrophin-1 isoform 2 [Mus musculus] 154 154 17% 4e-37 44.85%	Plekhg4	870.389	337.965	356.697	940.861	452.351	396.636	810.38	550.313	572.523	1499.73	890.334	700.327	967.892	806.664	619.135	980.361	846.773	383.833	988.045	1429.64	451.624	2038.26	2616.6	1000.57
ORF28_AMEXTC_0340000040117:17:2083	XP_021257096.1 myosin-binding protein C_ cardiac-type [Numida meleagris] %iden=74.104 %ovlp=99.91 evalue=0.0	NP_001095882.1 kininogen-1 isoform 3 precursor [Mus musculus] %iden=34.431 %ovlp=43.54 evalue=2.46e-46	Kng1	911.87	1878.21	2729.48	3363.17	1333.28	4092.42	2154.55	4662.21	2874.91	3994.09	5410.01	1745.25	1692.73	2596.52	1323.1	2750.95	1763.96	1774.77	910.506	265.521	2535.63	174.643	578.32	531.291
ORF28_AMEXTC_0340000046733:43:2103	XP_002196782.1 PREDICTED: vinculin isoform X2 [Taeniopygia guttata] %iden=91.182 %ovlp=96.99 evalue=0.0	NP_001002011.2 prelamin-A/C isoform A precursor [Mus musculus] %iden=74.439 %ovlp=96.65 evalue=0.0	Lmna	460.196	1206.35	964.683	176.612	240.814	403.122	181.361	121.998	100.473	196.474	240.885	409.892	477.103	639.4	886.522	485.299	351.128	483.876	516.734	732.632	1510.33	424.369	392.075	563.511
ORF28_AMEXTC_0340000057981:620:1237	XP_001375774.2 PREDICTED: LOW QUALITY PROTEIN: E3 ubiquitin-protein ligase UBR3 [Monodelphis domestica] %iden=83.435 %ovlp=97.20 evalue=0.0	AAH04005.1 Eukaryotic translation elongation factor 1 alpha 1 [Mus musculus] %iden=90.449 %ovlp=85.92 evalue=1.61e-112	Eef1a1	8.38806	26.0781	22.9642	7.77471	27.245	8.10541	2.60275	7.37593	6.06074	135.277	102.306	4.72776	4.54696	30.6664	103.828	6.68968	28.0469	7.39787	15.1215	8.66781	170.578	6.68429	12.3853	22.5766
ORF28_AMEXTC_0340000061392:101:577	XP_003230237.2 PREDICTED: ephrin type-B receptor 4 [Anolis carolinensis] %iden=73.347 %ovlp=98.57 evalue=0.0	NP_034627.3 isocitrate dehydrogenase [NADP] cytoplasmic [Mus musculus] %iden=87.586 %ovlp=90.57 evalue=1.71e-86	Idh1	2475.65	1394.8	3269.44	2446.28	620.984	1204.07	1758.29	1680.58	1521.48	773.787	1801.01	1085.14	1936.79	1936.59	1975.96	2528.15	4021.89	2249.23	1559.68	981.125	920.363	1536.98	4326.25	865.13
ORF28_AMEXTC_0340000184171:55:4599	XP_011593763.1 PREDICTED: dedicator of cytokinesis protein 3 [Aquila chrysaetos canadensis] %iden=89.105 %ovlp=99.42 evalue=0.0	XP_006514798.1 PREDICTED: tensin-3 isoform X1 [Mus musculus] %iden=60.434 %ovlp=99.54 evalue=0.0	Tns3	109.73	598.475	585.819	161.091	111.449	767.753	307.311	488.486	499.458	65.8426	735.523	493.722	650.896	1924.97	626.644	1631.8	238.674	881.726	115.861	43.7022	766.692	17.9054	90.2044	31.6975
ORF29_AMEXTC_0340000029591:50:3046	PNI82386.1 ACTA2 isoform 1_ partial [Pan troglodytes] %iden=96.330 %ovlp=99.08 evalue=9.84e-76	NP_034712.2 inter-alpha-trypsin inhibitor heavy chain H2 precursor [Mus musculus] %iden=60.186 %ovlp=96.50 evalue=0.0	Itih2	47043	37785.7	40209.7	78746.4	36030.7	28167.1	54433.5	44821	33926.5	30819.7	32310.7	34028.2	41649.5	48701.9	62812.7	65547.6	46624.9	41315.2	34699	15682.8	29831.6	16714	23747.6	28367
ORF29_AMEXTC_0340000065263:1199:2488	XP_014412896.1 PREDICTED: keratin_ type II cytoskeletal 72 [Camelus ferus] %iden=55.556 %ovlp=74.05 evalue=9.17e-28	AAI12381.1 Scel protein [Mus musculus] %iden=38.006 %ovlp=74.19 evalue=5.03e-54	Scel	225.463	403.512	366.839	315.02	408.406	426.119	479.135	446.611	307.912	404.025	664.743	436.083	235.412	450.804	307.277	433.653	211.593	425.906	184.325	205.743	533.436	85.5889	243.552	279.8
ORF29_AMEXTC_0340000213045:398:1501	XP_851250.1 ras-related protein Rap-1b [Canis lupus familiaris] %iden=98.913 %ovlp=98.92 evalue=7.45e-132	NP_038579.2 porphobilinogen deaminase isoform 1 [Mus musculus] %iden=74.022 %ovlp=97.01 evalue=0.0	Hmbs	1116.04	948.401	934.864	958.946	1389.98	1320.44	833.934	1279.6	1279.6	1131.75	962.232	1152.78	1033.35	971.566	1252.55	857.671	958.008	954.8	1242.68	2077.4	1204.62	1625.29	1174.27	1444.76
ORF29_AMEXTC_0340000217064:508:1980	XP_010724046.1 PREDICTED: annexin A1 [Meleagris gallopavo] %iden=65.753 %ovlp=59.50 evalue=2.41e-25	NP_032010.2 fascin [Mus musculus] %iden=77.485 %ovlp=99.59 evalue=0.0	Fscn1	5063.75	3380.1	3689.58	3525.01	3811.43	3718.1	2339.05	2550.77	2582.24	3402.33	2252.29	2983.26	3948.24	4720.22	3210.9	3410.31	3078	3038.72	4454.53	5941.66	3298.48	11491.2	7438.97	7319.36
ORF29_AMEXTC_0340000250229:296:1666	XP_020832606.1 LOW QUALITY PROTEIN: absent in melanoma 1 protein [Phascolarctos cinereus] %iden=57.196 %ovlp=39.21 evalue=0.0	NP_035783.1 tubulin alpha-1A chain [Mus musculus] %iden=84.738 %ovlp=95.84 evalue=0.0	Tuba1a	1771.27	1212.76	1223.18	1995.32	1437.04	1375.1	1553.75	1479.03	1628.78	1737.85	2063.7	1649.3	1313.12	1939.98	1241.87	1438.28	1665.39	1605.09	1253.6	991.599	1247.38	1369.38	1254.52	1812.18
ORF3_AMEXTC_0340000000847:348:1448	XP_018082657.1 PREDICTED: myosin-binding protein C_ fast-type-like [Xenopus laevis] %iden=79.527 %ovlp=96.05 evalue=0.0	NP_067330.1 fibromodulin precursor [Mus musculus] %iden=61.804 %ovlp=97.82 evalue=1.26e-158	Fmod	9287.97	14300.6	17959.3	17641.6	7232.39	15061.4	26224.2	25348.8	13979.4	13157.1	24182.2	17632.6	15189.6	24192.7	19345.2	24382.7	18772.3	16305	6026.52	1359.95	8786.96	1338.66	1758.66	1970.51
ORF3_AMEXTC_0340000000918:255:2243	NP_001070742.1 uncharacterized protein LOC768128 [Danio rerio] %iden=42.424 %ovlp=96.08 evalue=5.94e-21	XP_006510679.1 PREDICTED: tripartite motif-containing protein 29 isoform X1 [Mus musculus] %iden=41.483 %ovlp=88.24 evalue=1.94e-146	Trim29	3292.68	2950.68	3308.32	3733.69	2270.09	3705.71	3345.03	4026.93	2424.55	2961.21	3256.72	3210.07	3337.73	4085.72	3155.56	3148.86	2983.29	3421.35	2835.72	3447.62	2848.94	1762.72	1957.39	2623.86
ORF3_AMEXTC_0340000002492:32:433	XP_023570734.1 14-3-3 protein beta/alpha_ partial [Octodon degus] %iden=98.230 %ovlp=92.56 evalue=2.81e-75	BAC30855.1 unnamed protein product, partial [Mus musculus] %iden=81.333 %ovlp=55.22 evalue=2.03e-40	Pygl	0.670895	183.95	43.05	153.255	1.18238	5.67523	14.5205	0.790356	334.037	13.1519	11.0322	0	2.32623	69.1865	550.552	0	4.4455	25.4048	0	0	276.685	0	12.3617	0
ORF3_AMEXTC_0340000003970:567:3500	No hits	BAE21142.1 unnamed protein product [Mus musculus] %iden=68.621 %ovlp=98.77 evalue=0.0	Ephb4	94677.6	62024.5	67660.1	58787.9	110845	61544.7	38041.8	60580.7	45954.9	62080.6	46797.7	61159.7	45938	71324	190672	48905.9	76522.7	74698.6	50889.7	78759.7	62564.5	88167.6	47578.8	93468.6
ORF3_AMEXTC_0340000006656:124:450; ORF11_AMEXTC_0340000075648:353:709	NP_989214.1 kelch-like protein 41 [Xenopus tropicalis] %iden=78.218 %ovlp=95.55 evalue=0.0	AAA37166.1 alpha-cardiac actin, partial [Mus musculus domesticus] %iden=96.330 %ovlp=99.08 evalue=7.01e-75	No Match	860.764	1433.47	1618.58	996.974	848.219	1134.57	1284.58	1178.28	1189.08	1254.71	2165.19	979.999	972.095	1980.76	1282.86	1771.68	902.409	1112.09	1046.04	954.933	1138.17	807.108	782.556	834.04
ORF3_AMEXTC_0340000007022:351:5891	XP_005281166.1 septin-2 [Chrysemys picta bellii] %iden=98.567 %ovlp=99.43 evalue=0.0	NP_035873.2 zinc finger protein 106 [Mus musculus] %iden=51.803 %ovlp=99.08 evalue=0.0	Zfp106	103.54	169.403	122.382	225.975	132.973	89.2451	179.685	137.825	44.5187	148.336	140.063	220.836	52.3247	18.4664	82.2095	101.925	73.1813	46.4973	40.6474	64.1692	170.051	69.3701	39.8814	76.8902
ORF3_AMEXTC_0340000012148:237:6635	XP_005030090.1 ras-related protein Rab-14 [Anas platyrhynchos] %iden=99.454 %ovlp=85.05 evalue=4.38e-134	XP_006518414.1 PREDICTED: dedicator of cytokinesis protein 9 isoform X10 [Mus musculus] %iden=86.428 %ovlp=99.20 evalue=0.0	Dock9	19.8715	39.4573	36.5109	13.0573	14.4086	5.4755	23.703	22.9757	4.38155	75.4505	30.825	22.6129	19.9057	1.56884	22.4601	1.52864	25.1944	3.7667	11.2124	32.4123	79.8806	17.1718	20.9125	47.4361
ORF3_AMEXTC_0340000014539:240:6221	XP_008109856.1 PREDICTED: spectrin beta chain_ erythrocytic [Anolis carolinensis] %iden=77.110 %ovlp=99.92 evalue=0.0	NP_001156985.1 disks large homolog 5 isoform 1 [Mus musculus] %iden=61.406 %ovlp=99.85 evalue=0.0	Dlg5	141.058	150.039	141.086	207.926	83.8897	467.516	120.121	176.091	266.51	80.2722	294.706	102.972	283.749	614.72	58.1346	401.677	158.001	282.755	205.11	246.43	162.93	167.532	163.844	55.9154
ORF3_AMEXTC_0340000015473:288:6443	XP_006023803.1 PREDICTED: semaphorin-3F isoform X2 [Alligator sinensis] %iden=87.030 %ovlp=88.40 evalue=0.0	EDL14421.1 mCG4035 [Mus musculus] %iden=45.718 %ovlp=77.24 evalue=0.0	No Match	2784.88	554.189	242.744	104.572	654.976	195.341	140.017	218.637	186.431	114.568	91.2196	122.416	3916.81	3286.92	3066.69	3135.75	1723.79	2020.07	2735.19	2554.86	415.29	6945.83	3634.47	4250.03
ORF3_AMEXTC_0340000018168:321:1064	XP_020847809.1 LOW QUALITY PROTEIN: arf-GAP with Rho-GAP domain_ ANK repeat and PH domain-containing protein 2 [Phascolarctos cinereus] %iden=63.615 %ovlp=99.84 evalue=0.0	AAC14345.1 14-3-3 protein gamma [Mus musculus] %iden=98.381 %ovlp=99.19 evalue=1.19e-179	Ywhag	66.2256	238.57	208.844	265.892	103.962	338.551	343.444	403.727	291.688	244.179	479.016	227.213	204.674	386.003	83.8675	437.537	224.089	213.209	61.1673	15.9139	188.043	15.7202	33.5102	20.9251
ORF3_AMEXTC_0340000019437:324:2795	NP_001080329.1 fibrinogen alpha chain precursor [Xenopus laevis] %iden=44.622 %ovlp=91.25 evalue=8.78e-43	EDL06992.1 feline sarcoma oncogene, isoform CRA_d, partial [Mus musculus] %iden=63.362 %ovlp=99.76 evalue=0.0	Fes	1564.34	1031.06	1150.45	1805.25	1218.66	1274.43	1117.24	1263.05	1069.38	1464.83	1338.49	1477.69	1184.66	958.11	830.196	975.841	1189.09	1164.1	1343.9	2210.73	1255.33	1537.9	2234.49	1265.18
ORF3_AMEXTC_0340000020396:10:912	XP_006134615.1 PREDICTED: cartilage matrix protein [Pelodiscus sinensis] %iden=78.455 %ovlp=96.64 evalue=0.0	EDL27217.1 titin [Mus musculus] 535 17663 100% 2e-173 84.05%	Ttn	40264.6	20807.1	35159.1	10513.5	81875.1	25114.8	11470.7	19268.6	14878.1	11154.3	31499.8	23130.2	15567.9	11882.8	52305.6	12812.8	19693.2	14099.7	37334.2	40668.7	35118	69985.5	73576.5	66954.9
ORF3_AMEXTC_0340000031960:336:4796	XP_010009129.1 PREDICTED: 1-phosphatidylinositol 4_5-bisphosphate phosphodiesterase gamma-2 [Nestor notabilis] %iden=76.044 %ovlp=99.61 evalue=0.0	NP_064656.2 rho GTPase-activating protein 31 [Mus musculus] %iden=60.452 %ovlp=47.34 evalue=0.0	Arhgap31	264.723	43.5432	12.0498	177.929	87.1425	32.1172	7.0589	16.7205	24.0003	93.0258	27.453	80.8146	8.18961	7.50347	326.399	40.3412	29.5783	14.1091	37.7797	398.639	26.997	294.845	115.263	39.5325
ORF3_AMEXTC_0340000032506:22:1770	NP_001072309.1 14-3-3 protein gamma [Xenopus tropicalis] %iden=99.595 %ovlp=99.19 evalue=0.0	NP_034810.1 laminin subunit alpha-3 isoform 3B precursor [Mus musculus] %iden=53.729 %ovlp=99.83 evalue=0.0	Lama3	839.24	914.984	730.507	701.816	788.824	1047.57	644.968	540.56	778.606	588.427	584.041	434.462	719.725	887.383	623.934	563.002	778.22	789.399	944.051	1100.14	981.319	635.693	786.563	484.476
ORF3_AMEXTC_0340000037883:438:6089	XP_003761720.1 myosin-11 isoform X1 [Sarcophilus harrisii] %iden=88.191 %ovlp=99.90 evalue=0.0	XP_017176118.1 PREDICTED: breast cancer type 2 susceptibility protein homolog isoform X5 [Mus musculus] %iden=31.024 %ovlp=33.92 evalue=6.59e-42	Brca2	201.823	159.101	163.019	252.14	214.83	205.253	266.559	258.65	230.862	246.448	267.831	173.714	175.161	193.393	272.28	269.847	231.271	226.859	130.516	150.164	173.132	128.24	98.3595	155.146
ORF3_AMEXTC_0340000046744:249:1745	NP_057683.1 myozenin-2 [Homo sapiens] %iden=64.015 %ovlp=99.24 evalue=6.29e-118	NP_666212.3 alpha-internexin [Mus musculus] %iden=64.072 %ovlp=95.79 evalue=0.0	Ina	13518.5	968.099	937.519	768.409	688.427	746.501	891.903	941.929	631.308	799.075	815.216	949.775	7340.96	5311.27	6991.55	4234.8	7507.76	4627.06	6108.02	5418.45	1031.98	12715.1	6495.9	17133.2
ORF3_AMEXTC_0340000051680:291:869	XP_018092344.1 PREDICTED: nebulin-like [Xenopus laevis] %iden=74.840 %ovlp=98.47 evalue=0.0	BAE29172.1 unnamed protein product, partial [Mus musculus] %iden=89.000 %ovlp=49.22 evalue=1.62e-54	Actg1	1859.34	5678.85	2957.13	3559.27	7542.56	7584.06	4125.13	5516.38	5708.68	5186.76	5547.67	4256.09	4341.66	4504.39	3123.47	2405.84	3890.8	3184.8	7033.72	2421.39	6181.13	5270.23	2826.16	4538.32
ORF3_AMEXTC_0340000057684:420:1355	XP_018098739.1 PREDICTED: fibrinogen beta chain-like [Xenopus laevis] %iden=66.802 %ovlp=97.80 evalue=0.0	AAA40558.1 vitronectin [Mus musculus] %iden=63.107 %ovlp=65.71 evalue=4.17e-90	Vtn	85745	9743.71	8870.41	65797.7	65975.9	28282.1	52445.6	31467.8	79469.6	94499.5	45610.4	60401.1	77905	13038.6	13363.2	6179.46	58421.6	51459.3	127225	200620	13990.5	159851	301553	77283.3
ORF3_AMEXTC_0340000058314:429:1403	XP_008175752.1 nesprin-1 isoform X14 [Chrysemys picta bellii] %iden=78.202 %ovlp=99.97 evalue=0.0	No Hits No Hits	No Match	1296.6	1656.06	2101.33	1822.11	1388.82	2253.17	2773.86	3230.45	3577.68	1436.96	2715.07	1880.24	1422.67	4049.74	1719.8	1955.27	2125.63	1838.22	1027.35	818.716	1501.43	765.186	1075.53	994.78
ORF3_AMEXTC_0340000065961:31:444	OCT83982.1 hypothetical protein XELAEV_18022120mg [Xenopus laevis] %iden=82.138 %ovlp=98.34 evalue=0.0	EDL36099.1 mCG4283 [Mus musculus] %iden=93.893 %ovlp=94.20 evalue=1.02e-81	Rps12-ps2	23160.4	24070.3	22832.4	20954.3	40121.7	13503	11478.7	13564.6	13586	23233.9	10209	15343.4	8228.98	17482.9	71258	9950.39	24981.4	14468.7	13906.2	16752.9	29316.5	16484.1	8547.73	31434.7
ORF3_AMEXTC_0340000066228:202:795	XP_008167824.1 uncharacterized protein C20orf194 homolog isoform X1 [Chrysemys picta bellii] %iden=73.675 %ovlp=93.49 evalue=0.0	NP_031476.3 ADP/ATP translocase 1 [Mus musculus] %iden=77.340 %ovlp=98.99 evalue=1.23e-109	Slc25a4	246.505	394.841	649.197	394.982	1081.14	246.375	430.612	434.179	150.207	344.907	312.59	690.636	474.216	308.097	1310.66	522.001	703.794	449.28	511.781	542.011	287.599	1381.04	654.124	586.234
ORF3_AMEXTC_0340000067117:295:996	XP_007067818.1 PREDICTED: protein-glutamine gamma-glutamyltransferase E_ partial [Chelonia mydas] %iden=53.898 %ovlp=97.00 evalue=0.0	AAI29891.1 Transglutaminase 3, E polypeptide [Mus musculus] %iden=39.556 %ovlp=95.73 evalue=2.15e-47	Tgm3	1257.37	2996.47	2361.97	1175.04	2991.47	3210.81	1354.36	2843.25	1713.13	3536.06	2034.12	2959.43	1603.72	1944.81	643.647	1029.66	915.374	1000.48	1671.47	3785.15	2565.18	4034.84	2350.62	2787.7
ORF3_AMEXTC_0340000068438:25:402	AAH43955.1 Gdi2-prov protein [Xenopus laevis] %iden=88.789 %ovlp=98.67 evalue=0.0	No Hits No Hits	No Match	1078.35	1458.5	1260.4	1240.93	1598.71	1536.17	1062.12	1387.38	1259.83	1835.9	1605.61	1544.71	1006.57	907.772	779.035	704.215	949.424	875.35	1206.03	2000.08	1634.48	1334.17	1415.54	1269.59
ORF3_AMEXTC_0340000069421:13:579	AAG24489.2 ATP synthase alpha subunit_ partial [Psittacara mitratus] %iden=83.951 %ovlp=61.42 evalue=4.58e-33	NP_080195.1 60S ribosomal protein L11 [Mus musculus] %iden=89.444 %ovlp=94.71 evalue=1.15e-108	Rpl11	488.755	322.06	422.536	562.483	415.009	562.57	562.078	683.853	450.85	550.826	665.63	674.024	681.841	553.36	321.385	617.949	476.634	517.811	615.726	693.203	344.749	666.675	488.015	589.555
ORF3_AMEXTC_0340000070094:43:678	XP_005296814.1 KN motif and ankyrin repeat domain-containing protein 1 isoform X2 [Chrysemys picta bellii] %iden=69.049 %ovlp=99.48 evalue=0.0	BAE39863.1 unnamed protein product [Mus musculus] %iden=87.500 %ovlp=90.09 evalue=2.88e-118	Eef1a1	740.336	467.989	807.891	932.347	989.159	1235.45	724.488	1432.96	1351.05	669.054	1889.09	1082.97	1296.08	851.587	580.468	1432.45	810.044	1144.37	1025.62	1424.78	543.95	896.211	1427.14	644.727
ORF3_AMEXTC_0340000077138:19:975; ORF13_AMEXTC_0340000084244:224:1417	PIO33285.1 hypothetical protein AB205_0181500 [Rana catesbeiana] %iden=98.230 %ovlp=99.12 evalue=6.26e-77	NP_001093105.1 myosin-3 [Mus musculus] %iden=83.699 %ovlp=99.69 evalue=0.0	Myh3	66.4113	78.5424	70.9049	63.889	46.865	242.03	160.801	170.328	142.245	89.6957	215.072	70.6729	160.977	183.735	153.791	388.111	153.12	115.646	114.767	35.9487	159.769	50.3385	71.3497	70.2049
ORF3_AMEXTC_0340000080605:26:340	AAH43901.1 LOC398464 protein_ partial [Xenopus laevis] %iden=65.506 %ovlp=45.85 evalue=5.17e-138	BAC38229.1 unnamed protein product [Mus musculus] %iden=77.670 %ovlp=97.14 evalue=9.00e-52	Myh8	1390.51	10415.2	8027.59	4937.73	2461.88	5732.97	681.991	4605.43	5079.9	11570.6	7070.9	928.384	1807.82	1227.47	2636.38	1212.53	924.678	1179.95	1781.46	5665.76	11524	3896.38	5229.7	2054.97
ORF3_AMEXTC_0340000138910:351:6227	XP_019503231.1 PREDICTED: glutamine--fructose-6-phosphate aminotransferase [isomerizing] 1 isoform X2 [Hipposideros armiger] %iden=91.777 %ovlp=99.71 evalue=0.0	NP_071855.2 myosin-9 [Mus musculus] %iden=87.262 %ovlp=99.34 evalue=0.0	Myh9	23.7092	423.114	452.526	718.016	656.487	78.5199	383.196	566.457	521.92	1350.64	270.633	503.203	9.833	0.920135	17.5415	3.93027	13.6533	6.60485	13.9553	62.7223	361.847	41.6271	91.4535	51.3421
ORF3_AMEXTC_0340000142481:150:728	XP_023358020.1 lamin [Sarcophilus harrisii] %iden=76.418 %ovlp=96.65 evalue=0.0	NP_034094.1 alpha-crystallin B chain [Mus musculus] %iden=60.795 %ovlp=88.60 evalue=1.64e-60	Cryab	2999.99	2224.76	2172.64	2515.27	3433.97	1680.34	2211.03	2468.45	1853.42	3484.63	1925.15	2635.18	1589	3237.23	5330.87	1235.25	2501.09	1893.47	2105.78	8027.87	2100.09	4070.02	2445.24	3907.18
ORF3_AMEXTC_0340000162832:330:3230	XP_013817039.1 PREDICTED: LOW QUALITY PROTEIN: centrosome-associated protein CEP250 [Apteryx australis mantelli] %iden=26.073 %ovlp=92.73 evalue=2.21e-60	NP_892044.1 E3 ubiquitin-protein ligase BRE1A isoform 1 [Mus musculus] %iden=82.395 %ovlp=99.79 evalue=0.0	Rnf20	1924.56	951.619	1127.04	2710.58	1814.02	938.031	2391.35	1659.88	1108.12	6481.4	1630.04	2030.7	1363.62	651.465	3661.88	695.429	2364.98	779.132	1903.98	786.146	1106.44	1249.26	857.518	3030.66
ORF3_AMEXTC_0340000163046:432:2021	NP_001007869.1 40S ribosomal protein S2 [Xenopus tropicalis] %iden=98.630 %ovlp=96.89 evalue=7.03e-158	NP_032088.1 glucose-6-phosphate 1-dehydrogenase X [Mus musculus] %iden=81.907 %ovlp=96.79 evalue=0.0	G6pdx	722.517	959.671	697.213	96.6353	86.0615	142.755	3.58731	4.4173	2.01505	11.5433	6.8888	20.8002	467.166	1121.12	124.014	82.8707	32.6598	383.426	284.138	2326.81	991.78	55.0131	138.786	35.9938
ORF3_AMEXTC_0340000188424:480:2729	XP_005292209.1 A-kinase anchor protein 2 isoform X3 [Chrysemys picta bellii] %iden=64.560 %ovlp=99.85 evalue=0.0	BAE21331.1 unnamed protein product [Mus musculus] %iden=81.579 %ovlp=96.00 evalue=0.0	Mcm7	5281.21	3581.09	5678.84	13288.3	5436.95	6819.01	11401.4	17847.2	11773.4	7627.08	19358.9	15321.6	4588.73	15397.5	6700.47	6137.19	6005.9	4892.63	2976.58	1610.28	3393.7	1506.76	2462.9	2010.32
ORF30_AMEXTC_0340000015619:410:1480	XP_022517811.1 calmodulin-like [Astyanax mexicanus] %iden=96.644 %ovlp=98.67 evalue=6.12e-102	NP_032550.2 lumican precursor [Mus musculus] %iden=66.773 %ovlp=87.39 evalue=2.44e-150	Lum	1178.67	505.672	455.255	819.192	496.988	421.828	821.006	602.982	489.574	696.225	626.731	515.304	798.608	683.974	1188.52	935.334	1097.34	554.809	578.284	637.332	377.377	2149.72	1151.81	2744.83
ORF30_AMEXTC_0340000039226:281:2905	XP_007481846.1 PREDICTED: clathrin heavy chain 1 isoform X2 [Monodelphis domestica] %iden=99.284 %ovlp=99.88 evalue=0.0	EDL34616.1 septin 9, partial [Mus musculus] %iden=70.890 %ovlp=33.26 evalue=4.55e-155	Sept9	125.191	89.4036	48.4354	158.142	10.9778	0	17.9142	0.229751	17.781	39.9361	2.98851	16.6348	10.9594	14.6265	1292.81	10.1738	59.1408	16.5443	37.7213	1.45007	115.729	92.794	33.1363	189.822
ORF30_AMEXTC_0340000043980:284:1285	XP_010296735.1 PREDICTED: tubulin beta-1 chain isoform X1 [Balearica regulorum gibbericeps] %iden=88.288 %ovlp=91.72 evalue=0.0	NP_001129541.2 L-lactate dehydrogenase A chain isoform 2 [Mus musculus] %iden=86.486 %ovlp=99.40 evalue=0.0	Ldha	1121.69	2174.53	2066.49	952.027	1988.43	2039.48	738.213	1250.19	1417.26	1029.27	838.511	1224.7	991.408	4656.48	2868.52	1723.64	682.503	2833.33	1108.18	7872.3	1563.34	1121.41	1915.22	1339.47
ORF30_AMEXTC_0340000047812:13:8115	OPJ88728.1 serine/arginine-rich splicing factor 2 [Patagioenas fasciata monilis] %iden=96.988 %ovlp=75.00 evalue=1.81e-101	XP_006512562.1 PREDICTED: absent in melanoma 1 protein isoform X2 [Mus musculus] %iden=53.915 %ovlp=41.13 evalue=0.0	Crybg1	6157.06	2895.3	3272.29	5877.86	5531.81	5209.42	4052.48	5098.21	5851.55	5637.67	5470.06	6031.54	4676.92	3392.15	2081.65	3230.72	3826.63	4184.82	7909.15	8069.57	3198.94	4719.84	9484.86	4826.27
ORF30_AMEXTC_0340000060430:65:1855	XP_018422969.1 PREDICTED: keratin_ type I cytoskeletal 18 [Nanorana parkeri] %iden=68.736 %ovlp=90.99 evalue=0.0	NP_035916.2 hydroperoxide isomerase ALOXE3 [Mus musculus] %iden=49.271 %ovlp=96.15 evalue=0.0	Aloxe3	2443.87	2392.28	2765.76	2459.48	2091.4	2211.17	2133.87	2111.65	2399.21	3372.9	3135.91	2125.45	2315.35	2337.52	2228.47	2256.87	1675.08	1827.1	2399.99	7837.69	3928.45	4451.45	10060.8	2330.44
ORF30_AMEXTC_0340000186086:1946:156	XP_012809637.1 PREDICTED: myosin-3 [Xenopus tropicalis] %iden=85.602 %ovlp=99.74 evalue=0.0	AAC08348.1 immunoglobulin heavy chain, partial [Mus musculus] %iden=33.795 %ovlp=93.47 evalue=5.05e-97	Ighm	78314.1	31927.7	24831.2	69175	49245.8	46342.4	54359.4	42591.9	41869.2	72177.7	73212.4	24374.3	69879.7	58690.8	58181.1	101449	64554.5	69128.8	72319.6	9935.82	37946.4	9511.29	43584.1	52794
ORF31_AMEXTC_0340000031164:10:1245	OCT63476.1 hypothetical protein XELAEV_18044573mg [Xenopus laevis] %iden=74.520 %ovlp=99.74 evalue=0.0	AAH16436.1 Nefl protein, partial [Mus musculus] %iden=54.519 %ovlp=82.77 evalue=8.51e-119	Nefl	83.476	74.1691	98.7889	143.964	21.6198	97.9137	157.088	140.269	43.8323	60.7381	113.274	138.979	96.187	78.319	99.9553	189.022	110.066	58.1365	76.7191	138.105	50.8192	71.9647	40.5927	60.6142
ORF31_AMEXTC_0340000037307:148:5850	XP_002942726.1 PREDICTED: uncharacterized protein LOC100495238 [Xenopus tropicalis] %iden=68.622 %ovlp=97.70 evalue=0.0	XP_011245516.1 PREDICTED: ligand-dependent corepressor isoform X1 [Mus musculus] %iden=46.009 %ovlp=30.51 evalue=1.49e-122	Lcor	11507.8	7454.36	9252.91	10783.9	13880.2	8099.81	6112.65	7894.13	7795.96	11927.1	7469.27	9917.72	8491.16	5256.97	18921.2	5780.61	8526.97	8747.99	9468.58	11476.4	7626.62	13095.8	10860.6	12938
ORF31_AMEXTC_0340000040756:38:2425	XP_014131017.1 PREDICTED: actin-binding LIM protein 1 isoform X19 [Zonotrichia albicollis] %iden=88.443 %ovlp=99.68 evalue=0.0	EDL36134.1 mCG13852 [Mus musculus] %iden=41.723 %ovlp=90.33 evalue=6.97e-172	Setdb2	1213.17	823.259	1329.73	348.006	2314.5	730.724	1060.31	1327.42	574.607	1279	767.401	791.743	600.185	134.67	3291.53	750.363	1378.23	577.662	848.095	736.586	777.254	795.039	1171.87	1373.87
ORF31_AMEXTC_0340000052219:26:1024	XP_020669409.1 tenascin-X-like [Pogona vitticeps] %iden=57.642 %ovlp=99.22 evalue=0.0	AAH14865.1 Prostaglandin reductase 1 [Mus musculus] %iden=65.964 %ovlp=97.90 evalue=3.49e-151	Ptgr1	739.549	1257.1	699.701	422.637	883.831	564.082	437.945	458.895	568.742	1201.32	734.779	406.515	1082.61	1107.73	1929.42	1026.85	878.343	761.084	990.849	1651.25	1504.12	1151.61	1595.43	866.805
ORF31_AMEXTC_0340000174490:1742:693	XP_002932939.2 PREDICTED: myosin-7B [Xenopus tropicalis] %iden=92.473 %ovlp=99.73 evalue=0.0	XP_011246236.1 PREDICTED: septin-2 isoform X1 [Mus musculus] %iden=88.344 %ovlp=92.86 evalue=0.0	Sept2	3448.34	3084.57	2168.91	1916.55	4723.15	2279.24	2258.11	2440.65	2861.18	2075.73	2526.64	1673.99	2747.27	4146.7	3707.57	4756.96	2257.35	2604.11	1617	1885.44	5245.68	2085.4	4351.19	3667.27
ORF31_AMEXTC_0340000243069:1216:3684	XP_008168136.1 MAX gene-associated protein isoform X1 [Chrysemys picta bellii] %iden=52.693 %ovlp=74.14 evalue=0.0	XP_006523706.1 PREDICTED: tyrosine-protein kinase Fer isoform X2 [Mus musculus] %iden=83.698 %ovlp=99.76 evalue=0.0	Fer	2.38672	0.208419	0.353012	0	0.837634	3.39579	2.45661	0.865218	5.11037	0	0	0.924061	30.1525	2.22918	0.0382709	0	6.13252	5.72308	55.1366	100.051	0.930355	68.382	95.3377	0
ORF31_AMEXTC_0340000275186:1615:185	XP_014121504.1 PREDICTED: ankyrin-2 isoform X21 [Zonotrichia albicollis] %iden=85.321 %ovlp=99.80 evalue=0.0	AAA39390.1 endo B cytokeratin [Mus musculus] %iden=60.482 %ovlp=86.58 evalue=2.75e-167	Krt18	31.3493	40.321	58.3362	43.3052	14.5817	67.3873	120.706	50.7713	22.6107	22.8059	31.6252	24.9743	74.0363	91.3306	90.5339	202.858	102.754	50.9228	52.9928	373.471	50.9731	17.5585	32.5713	25.2841
ORF32_AMEXTC_0340000002393:317:3526;ORF31_AMEXTC_0340000052891:1790:3790	XP_008517224.1 PREDICTED: nexilin isoform X2 [Equus przewalskii] %iden=72.119 %ovlp=99.57 evalue=0.0	NP_001034634.2 myosin-2 [Mus musculus] %iden=53.901 %ovlp=78.97 evalue=0.0	Myh2	92.4731	58.0857	52.6495	9.50111	27.5838	48.7401	50.913	47.9939	61.3708	19.1379	75.2515	36.4172	123.042	184.001	48.0958	35.1323	41.6422	56.1999	293.952	538.23	60.2423	756.302	1409.23	155.238
ORF32_AMEXTC_0340000028470:190:1203	AAI67326.1 ATPase_ Ca++ transporting_ ubiquitous [Xenopus tropicalis] %iden=88.431 %ovlp=98.41 evalue=0.0	BAE38291.1 unnamed protein product [Mus musculus] %iden=66.569 %ovlp=99.41 evalue=6.06e-126	Hnrnpab	3850.11	4006.29	3647.25	3073.57	5055.85	2260.35	2224.7	2337.94	2662.42	3861.61	1660.65	2780.8	1606.15	1936.68	11485.8	2019.09	4375.65	2341.68	2487.76	2886.87	3392.79	3152.96	1547.42	3920.35
ORF32_AMEXTC_0340000036846:1780:4758	OCA21245.1 hypothetical protein XENTR_v900254695mg_ partial [Xenopus tropicalis] %iden=92.670 %ovlp=98.96 evalue=1.67e-129	NP_766059.1 inter-alpha-trypsin inhibitor heavy chain H5 precursor [Mus musculus] %iden=57.722 %ovlp=91.44 evalue=0.0	Itih5	370.805	560.113	751.697	504.281	285.066	358.244	1134.73	640.829	599.014	563.204	621.992	529.578	585.657	665.353	489.78	872.878	464.677	561.457	400.194	334.68	322.877	405.794	442.029	425.152
ORF32_AMEXTC_0340000045108:55:6093	XP_014435167.1 PREDICTED: protein-methionine sulfoxide oxidase MICAL3 isoform X3 [Pelodiscus sinensis] %iden=84.460 %ovlp=97.34 evalue=0.0	NP_038843.2 bromodomain adjacent to zinc finger domain protein 1A [Mus musculus] %iden=61.285 %ovlp=60.11 evalue=0.0	Baz1a	726.213	590.181	449.684	408.025	607.309	212.974	338.353	339.736	318.83	467.201	208.903	721.09	341.983	144.116	321.478	154.276	176.187	170.794	181.165	246.936	254.092	409.177	233.086	1234.81
ORF32_AMEXTC_0340000060931:1361:2203	OXB56346.1 hypothetical protein ASZ78_001754 [Callipepla squamata] %iden=41.549 %ovlp=64.77 evalue=5.42e-96	NP_031477.1 ADP/ATP translocase 2 [Mus musculus] %iden=89.552 %ovlp=95.02 evalue=0.0	Slc25a5	628.439	140.028	240.014	552.446	239.474	296.792	398.129	523.313	260.536	611.658	469.839	455.498	723.744	193.598	230.328	316.688	428.635	300.402	655.06	1028.25	234.769	971.905	649.088	889.808
ORF32_AMEXTC_0340000140651:296:2845	XP_008165840.1 protein furry homolog isoform X3 [Chrysemys picta bellii] %iden=91.286 %ovlp=97.86 evalue=0.0	XP_011240254.1 PREDICTED: major vault protein isoform X1 [Mus musculus] %iden=71.176 %ovlp=98.47 evalue=0.0	Mvp	4305.62	2272.88	2968.95	4055.8	4035.56	3657.35	1193.2	3672.15	2630.29	2400.17	2340.62	4277.55	2417.38	1783.97	1784.68	986.821	2444.43	3490.24	5509.29	6060.85	2792.35	5137.07	3576.77	2719.53
ORF32_AMEXTC_0340000175492:305:3238	AAS91161.1 receptor tyrosine kinase c-kit [Ambystoma mexicanum] %iden=100.000 %ovlp=99.79 evalue=0.0	AAN77118.1 arginine/serine-rich 14 splicing factor [Mus musculus] %iden=31.614 %ovlp=71.57 evalue=8.99e-92	Sugp2	1541.33	1135.98	864.538	836.507	1432.59	203.655	646.747	683.221	683.221	578.815	485.585	640.963	625.135	174.549	4613.83	952.038	800.23	203.939	712.687	277.03	1230.72	1165.19	449.993	1277.22
ORF32_AMEXTC_0340000202641:338:892	XP_012609587.1 ATP synthase subunit beta_ mitochondrial-like [Microcebus murinus] %iden=90.826 %ovlp=65.45 evalue=4.04e-64	ACC95380.1 Rap1A-retro1 [Mus musculus] %iden=94.022 %ovlp=98.92 evalue=1.15e-120	Gm9392	37819.7	28462.9	29516	36236.7	30879	32408.2	35662.1	28934.2	31503.2	27134.6	34259.5	24357.4	37105.8	47131	33039.5	51029.2	31023.7	40845.6	32974.7	20392.8	25086.1	14536.3	25647.3	20805.6
ORF32_AMEXTC_0340000301904:1374:370	XP_005283833.1 heterogeneous nuclear ribonucleoprotein M [Chrysemys picta bellii] %iden=61.471 %ovlp=92.82 evalue=0.0	AAH04725.1 Aldo-keto reductase family 1, member B3 (aldose reductase) [Mus musculus] %iden=70.794 %ovlp=93.73 evalue=1.83e-159	Akr1b3	523.286	201.545	111.849	140.87	137.773	164.747	109.121	315.817	47.0912	170.06	109.433	195.941	139.136	21.7536	2116.22	611.139	179.822	95.2877	269.525	1067.03	154.702	1122.1	332.985	262.698
ORF33_AMEXTC_0340000010143:11:2809	XP_006130356.1 PREDICTED: pleckstrin homology domain-containing family D member 1 isoform X2 [Pelodiscus sinensis] %iden=79.022 %ovlp=97.41 evalue=0.0	NP_031766.3 collagen alpha-1(IX) chain isoform 1 precursor [Mus musculus] %iden=68.000 %ovlp=99.04 evalue=0.0	Col9a1	303.906	562.436	477.205	754.829	236.995	585.349	512.691	740.41	724.413	510.758	736.106	533.9	580.653	1043.88	408.117	1088.43	472.596	588.379	318.479	189.933	358.747	221.542	192.451	177.923
ORF33_AMEXTC_0340000060985:494:2140;ORF38_AMEXTC_0340000020760:17:2200	XP_003221173.1 PREDICTED: 40S ribosomal protein S16 [Anolis carolinensis] %iden=99.315 %ovlp=98.64 evalue=4.54e-101	AAR99349.1 myeloperoxidase precursor [Mus musculus] %iden=41.794 %ovlp=94.17 evalue=3.23e-150	Mpo	973.587	458.231	602.577	561.528	769.905	658.945	676.803	973.692	436.757	1053.1	678.217	1268.6	732.981	212.484	253.367	162.953	505.557	462.241	795.833	2372.6	651.17	3225	986.079	1652.21
ORF33_AMEXTC_0340000150598:221:2569	KFP79545.1 Keratin_ type II cytoskeletal cochleal_ partial [Acanthisitta chloris] %iden=67.262 %ovlp=91.62 evalue=1.54e-64	NP_067489.3 ATP-dependent 6-phosphofructokinase, muscle type [Mus musculus] %iden=84.485 %ovlp=97.70 evalue=0.0	Pfkm	3235.18	17549.5	15306.5	17935.3	7655.21	18679.3	3431.57	14564.7	13286.2	39053.2	22541.8	3452.46	3513.82	4879.7	3563.29	3541.42	3454.66	3099.74	2874.31	4173.22	19488.7	4984.17	2572.94	2769.52
ORF34_AMEXTC_0340000040534:26:3940	XP_005285463.1 protein Daple isoform X4 [Chrysemys picta bellii] %iden=70.299 %ovlp=99.90 evalue=0.0	XP_006506277.1 PREDICTED: WASH complex subunit FAM21 isoform X1 [Mus musculus] %iden=45.152 %ovlp=98.08 evalue=0.0	Washc2	5091.5	3995.13	5081.29	12362.1	2341.2	2521.07	6335.48	4741.18	3116.47	2275.41	4511.47	5234.46	4943.18	3413.93	6282.19	6524.22	5157.81	4631.26	3081.77	1973.66	2515.98	2020.08	2225.79	2059.8
ORF34_AMEXTC_0340000042636:446:3490	BAI43373.1 Ouroboros 1_ partial [Hynobius retardatus] %iden=83.607 %ovlp=66.23 evalue=0.0	NP_001257404.1 [F-actin]-monooxygenase MICAL3 isoform 1 [Mus musculus] %iden=81.736 %ovlp=97.34 evalue=0.0	Mical3	979.059	3027.79	1953.02	2686.8	3623.89	4812.11	1944.37	2940.83	4089.96	2363.9	3324.45	2621.68	1326.87	3044.99	798.975	2514.05	1015.24	2413.31	1082.05	1220.29	3518.6	792.925	1062.81	1030
ORF34_AMEXTC_0340000046067:131:1486	NP_001086673.1 collagen_ type IX_ alpha 3 L homeolog precursor [Xenopus laevis] %iden=81.359 %ovlp=93.49 evalue=0.0	NP_001034262.1 docking protein 6 [Mus musculus] %iden=96.918 %ovlp=64.38 evalue=0.0	Dok6	949.026	623.405	632.576	511.363	1745.57	590.401	1091.12	812.12	550.086	628.306	797.133	1194.7	943.961	1044.8	615.678	1076.25	738.9	576.578	1520.37	1088.33	542.385	1775.76	1236.29	1233.17
ORF34_AMEXTC_0340000061522:182:958	XP_002934277.2 PREDICTED: Fanconi anemia group D2 protein isoform X2 [Xenopus tropicalis] %iden=71.034 %ovlp=99.72 evalue=0.0	NP_001008545.1 TAR DNA-binding protein 43 isoform 2 [Mus musculus] %iden=89.944 %ovlp=68.34 evalue=2.59e-116	Tardbp	1398.71	101.376	104.131	154.803	93.8895	94.7806	261.576	88.1216	101.547	53.6694	49.1465	59.2869	1216.15	265.13	396.368	626.906	878.936	615.046	1348.29	1319.07	79.7317	631.493	1304.1	503.175
ORF34_AMEXTC_0340000260530:2453:1101	XP_008176889.1 PREDICTED: nck-associated protein 5 isoform X1 [Chrysemys picta bellii] %iden=54.805 %ovlp=96.56 evalue=0.0	AAA37263.1 aspartate aminotransferase [Mus musculus] %iden=81.356 %ovlp=91.35 evalue=0.0	Got1	2513.36	1079.57	1138.82	365.329	1318.62	407.987	1137.38	949.832	178.843	1029.64	726.8	296.704	939.921	186.185	668.283	316.716	1830.13	965.796	1706.66	757.055	979.959	537.024	1252.92	2965.5
ORF35_AMEXTC_0340000002818:203:700	OCT90895.1 hypothetical protein XELAEV_18019512mg [Xenopus laevis] %iden=92.627 %ovlp=96.01 evalue=0.0	No Hits No Hits	No Match	3615.98	2989.11	3707.11	4715.58	2918.36	4018.72	5048.31	4780.9	4190.69	5245.35	5857.82	4047.41	3938.57	4224.15	3658.94	5655.9	3843.09	3981.31	3690.99	1816.28	3380.07	2021.31	2367.95	2880.75
ORF35_AMEXTC_0340000033377:104:1867	XP_011885476.1 PREDICTED: glycogen phosphorylase_ brain form-like isoform X1 [Cercocebus atys] %iden=94.667 %ovlp=55.22 evalue=1.01e-45	NP_034607.3 60 kDa heat shock protein, mitochondrial [Mus musculus] %iden=91.547 %ovlp=94.39 evalue=0.0	Hspd1	301.024	68.7244	86.0096	80.6017	111.69	247.379	26.6639	80.6206	129.3	46.9203	85.6927	82.7456	209.606	436.707	75.9516	65.9149	205.82	234.92	262.55	453.882	153.367	125.942	67.0156	252.452
ORF35_AMEXTC_0340000033862:86:2425	NP_001015747.1 cathepsin L precursor [Xenopus tropicalis] %iden=50.149 %ovlp=99.38 evalue=4.95e-120	NP_032328.2 heat shock protein HSP 90-beta [Mus musculus] %iden=92.593 %ovlp=93.21 evalue=0.0	Hsp90ab1	276.027	255.981	308.538	657.082	291.994	326.439	825.602	700.921	1076.2	290.997	1362.53	224.175	510.538	557.596	978.591	915.51	995.452	560.802	375.303	1.37484	303.559	0	13.805	89.0746
ORF35_AMEXTC_0340000048201:211:4494	XP_005309911.1 myosin-10 isoform X2 [Chrysemys picta bellii] %iden=94.118 %ovlp=99.50 evalue=0.0	NP_001078978.1 myomesin-3 [Mus musculus] %iden=56.624 %ovlp=98.11 evalue=0.0	Myom3	5390.85	12303.3	10208.7	8478.75	12766.7	14813.5	3600.52	7757.83	9624.55	9095.61	7161.01	6029.04	8042.95	19037.2	7577.37	11122.9	4578.46	13330.9	7199.77	5229.49	8629.63	4860.04	5492.69	4591.32
ORF35_AMEXTC_0340000050870:68:1429	NP_001085894.1 cytosolic 10-formyltetrahydrofolate dehydrogenase [Xenopus laevis] %iden=85.809 %ovlp=91.19 evalue=0.0	NP_766600.2 LETM1 domain-containing protein LETM2, mitochondrial precursor [Mus musculus] %iden=58.730 %ovlp=96.04 evalue=2.06e-142	Letm2	709.32	345.666	426.614	430.57	623.53	1298.11	365.814	1002.01	826.815	2177.8	1758.5	1120.78	390.632	212.693	80.0936	348.719	284.968	356.649	459.335	474.763	892.666	435.956	371.86	700.729
ORF35_AMEXTC_0340000053222:26:1396	KFR04275.1 Solute carrier family 12 member 5_ partial [Nipponia nippon] %iden=91.469 %ovlp=99.53 evalue=0.0	BAE26765.1 unnamed protein product [Mus musculus] %iden=74.209 %ovlp=88.84 evalue=0.0	Nucb2	2827.98	2230.43	2695.77	6206.54	2492.2	2494.34	5850.99	5680.54	4557	4895.9	6129.16	3546.43	3726.6	3520.31	4119.59	5117.55	5328.13	3655.2	2540.06	2023.85	2154.53	2340.92	2174.98	1986.24
ORF35_AMEXTC_0340000057942:641:2755	KFV87246.1 NEDD4-binding protein 2-like 2 [Struthio camelus australis] %iden=48.897 %ovlp=25.53 evalue=2.92e-72	AAH57203.2 Zmym1 protein [Mus musculus] 68.6 68.6 44% 5e-11 23.08%	Zmym1	146.278	10.7677	31.6176	33.6959	40.0006	8.58486	22.569	12.736	6.02123	7.14251	7.05532	20.1976	4.33506	11.2241	256.637	23.0486	19.0356	6.30555	5.60575	0.948899	14.5011	11.0997	4.18832	17.5708
ORF35_AMEXTC_0340000065249:191:2890	XP_005295929.1 heterogeneous nuclear ribonucleoprotein A/B isoform X1 [Chrysemys picta bellii] %iden=70.725 %ovlp=99.41 evalue=4.27e-142	NP_038484.1 alpha-actinin-3 [Mus musculus] %iden=87.100 %ovlp=97.22 evalue=0.0	Actn3	6169.27	3795.32	3505.46	4950.74	5281.59	4077.61	3831.85	4035.68	3520.09	5295.94	4077.71	3327.41	5168.66	3965.83	6404.41	3690.64	4918.99	3156.78	4984.93	6679.1	4018.3	6171.66	3864.4	5997.31
ORF35_AMEXTC_0340000153716:1179:148	OCT74689.1 hypothetical protein XELAEV_18033676mg [Xenopus laevis] %iden=51.114 %ovlp=92.93 evalue=0.0	NP_001074628.1 protein S100-Z [Mus musculus] 71.2 71.2 25% 9e-15 42.70%	S100z	556.859	221.398	270.742	182.221	339.49	212.108	294.801	226.342	218.46	412.536	220.637	228.393	654.843	343.021	464.714	451.928	697.989	336.368	926.241	2850.5	214.008	2934.6	1045.99	1030.81
ORF35_AMEXTC_0340000165407:2205:877	XP_018432334.1 PREDICTED: plakophilin-1 [Nanorana parkeri] %iden=57.561 %ovlp=99.75 evalue=0.0	NP_032854.2 phosphoglycerate kinase 1 [Mus musculus] %iden=86.811 %ovlp=93.68 evalue=0.0	Pgk1	2033.31	1849.84	1508.96	2689.7	1829.11	2261.88	1386.32	1344.55	2365.4	1409.81	1334.35	1579.18	2420.29	2384.11	2272.19	1967.15	1268.18	1560.89	2193.68	4226.95	1628.1	4333.81	2613.3	2672.06
ORF36_AMEXTC_0340000001709:130:3939	BAD30048.1 major alpha globin chain [Ambystoma mexicanum] %iden=100.000 %ovlp=90.38 evalue=5.07e-102	NP_758489.1 1-phosphatidylinositol 4,5-bisphosphate phosphodiesterase gamma-2 [Mus musculus] %iden=72.742 %ovlp=99.06 evalue=0.0	Plcg2	293.81	140.098	153.775	872.079	290.625	297.202	560.024	450.621	751.387	313.584	297.115	724.497	294.697	132.843	327.207	102.4	118.18	120.234	404.026	186.304	103.444	338.865	712.396	642.738
ORF36_AMEXTC_0340000007955:125:5962;ORF5_AMEXTC_0340000072169:29:634;ORF7_AMEXTC_0340000062039:688:1221;ORF12_AMEXTC_0340000272578:470:246;ORF39_AMEXTC_0340000227517:2118:247;ORF6_AMEXTC_0340000016388:32:418;ORF77_AMEXTC_0340000227516:4073:846;ORF99_AMEXTC_0340000227518:3992:846	OCA41510.1 hypothetical protein XENTR_v90008566mg [Xenopus tropicalis] %iden=90.943 %ovlp=99.25 evalue=0.0	NP_542766.1 myosin-7 [Mus musculus] %iden=91.434 %ovlp=99.43 evalue=0.0 BAE40526.1 unnamed protein product, partial [Mus musculus] %iden=91.542 %ovlp=99.01 evalue=2.69e-111 No Hits No Hits BAC37338.1 unnamed protein product [Mus musculus] %iden=36.207 %ovlp=76.00 evalue=5.96e-06 XP_011239656.1 PREDICTED: anoctamin-2 isoform X1 [Mus musculus] %iden=61.509 %ovlp=82.69 evalue=0.0 AAL84320.1 titin-L1…	Myh7	8197.35	13502.4	17545.3	16127.7	9550.9	22306.6	19039.1	19513	18035.4	16654.7	20816.3	18923.1	12415.4	21257.1	13245.2	18380.7	6889.36	12754.4	9205.19	8846.99	12166	7071.96	8936.07	6516.24
ORF36_AMEXTC_0340000042648:220:1353	XP_018079507.1 PREDICTED: plectin-like isoform X6 [Xenopus laevis] %iden=80.349 %ovlp=99.59 evalue=0.0	NP_079987.2 asporin preproprotein [Mus musculus] %iden=67.448 %ovlp=99.47 evalue=0.0	Aspn	10212.3	14486	9529.14	7779.76	18249.3	20727.4	7462.07	9477.66	10469.3	9583.38	9657.43	9592.7	8803.26	19727	9587.66	9352.45	8009.75	13596	8421.93	28685	12987.1	16982.1	9192.58	9395.3
ORF36_AMEXTC_0340000043869:5:3418	XP_018124324.1 PREDICTED: tyrosinase [Xenopus laevis] %iden=30.396 %ovlp=98.23 evalue=1.48e-68	AAH29762.1 Myosin binding protein C, fast-type [Mus musculus] %iden=72.587 %ovlp=95.96 evalue=0.0	Mybpc2	40610	33367	42085.4	42849.3	63143.2	14780.7	22834.1	39120	25333.5	37196	29187.5	38237.6	21680.8	13186.7	121775	21123.6	31935.8	28678.9	24254	12942.9	29170.3	31982.2	19229.9	53628
ORF36_AMEXTC_0340000202959:910:320	NP_001004907.1 aldehyde dehydrogenase_ mitochondrial [Xenopus tropicalis] %iden=81.958 %ovlp=98.11 evalue=0.0	NP_001344749.1 myosin light chain, regulatory B-like isoform 2 [Mus musculus] %iden=93.714 %ovlp=88.32 evalue=7.83e-112	Myl12a	47.6498	117.715	108.229	46.4876	142.563	85.997	82.4364	72.7013	84.003	134.948	105.01	109.493	31.8943	22.1786	56.9753	35.3918	31.2922	31.7529	53.7258	71.5066	112.552	113.701	156.96	76.4218
ORF36_AMEXTC_0340000294832:1681:821	NP_001081086.2 glutamate receptor U1 [Xenopus laevis] %iden=58.824 %ovlp=94.17 evalue=0.0	NP_033927.2 F-actin-capping protein subunit alpha-1 isoform 1 [Mus musculus] %iden=88.112 %ovlp=99.30 evalue=0.0	Capza1	767.758	637.329	525.289	401.319	526.824	392.029	151.68	161.62	112.457	188.298	27.9185	354.514	1033.44	188.587	640.94	361.813	483.571	301.625	811.579	968.019	659.456	2332.05	1883.57	686.567
ORF37_AMEXTC_0340000029386:10:1554	XP_005991940.1 PREDICTED: neurofilament medium polypeptide [Latimeria chalumnae] %iden=84.222 %ovlp=50.05 evalue=0.0	XP_006519081.1 PREDICTED: LIM domain-binding protein 3 isoform X3 [Mus musculus] %iden=65.928 %ovlp=59.42 evalue=3.41e-161	Ldb3	11671.4	3316.9	3470.77	13605.8	10519.4	6418.03	10404.9	7794.8	15319.1	27462.7	12579	11971.6	9158.71	4075.04	3531.99	4657.77	10267.1	6900.12	15611.3	53683.6	3704.94	41219.7	35038.4	18249.2
ORF37_AMEXTC_0340000032681:14:3460	XP_008977004.1 PREDICTED: sarcoplasmic/endoplasmic reticulum calcium ATPase 1-like [Pan paniscus] %iden=82.990 %ovlp=70.70 evalue=3.83e-114	NP_001239039.1 calcium-dependent secretion activator 2 isoform 7 [Mus musculus] %iden=87.108 %ovlp=99.83 evalue=0.0	Cadps2	2844.62	1287.66	1609.37	1551.62	2312.71	4455.07	2076.51	1564.73	1160.3	1491.81	715.612	2311.68	1781.37	3302.31	6572.26	1735.47	2286.63	1176.96	2747.55	585.523	1275.86	1664.52	4843.48	3783.57
ORF37_AMEXTC_0340000050140:560:1096; ORF27_AMEXTC_0340000056505:386:2113; ORF1_AMEXTC_0340000002829:90:1967	XP_006750672.1 PREDICTED: actin_ gamma-enteric smooth muscle-like [Leptonychotes weddellii] %iden=96.875 %ovlp=98.76 evalue=1.96e-114	NP_081287.1 keratin, type II cytoskeletal 5 [Mus musculus] %iden=64.024 %ovlp=88.83 evalue=9.67e-57	Krt5	149.81	41.9745	49.5935	0	184.758	3.41075	51.9063	91.9972	27.8375	21.8862	6.91912	3.22266	40.2582	5.89009	447.216	6.63833	230.336	7.95457	113.014	3.82227	28.6489	7.97101	5.55992	59.3824
ORF37_AMEXTC_0340000052787:1316:2674	XP_021142271.1 putative methyltransferase DDB_G0268948 isoform X3 [Columba livia] %iden=46.552 %ovlp=95.38 evalue=9.65e-92	EDL17358.1 ATPase, Ca++ transporting, cardiac muscle, fast twitch 1, isoform CRA_b [Mus musculus] %iden=90.389 %ovlp=96.25 evalue=0.0	Atp2a1	326.799	251.368	152.98	50.1564	105.876	82.5646	88.4062	74.1915	53.3786	76.9994	41.4549	114.176	567.52	36.9442	60.6741	48.635	266.88	222.079	726.628	1362.11	202.022	1594.11	939.883	942.102
ORF37_AMEXTC_0340000164918:1836:217	PIO36418.1 Keratin_ type I cytoskeletal 13 [Rana catesbeiana] %iden=60.847 %ovlp=90.38 evalue=2.83e-71	NP_080082.1 phospholipase B-like 1 precursor [Mus musculus] %iden=63.514 %ovlp=95.56 evalue=0.0	Plbd1	74840.1	9514.47	9951.48	12601	11335.8	13965.5	13826.6	11752.1	16303.8	10283.7	13844.9	10085.2	51389.2	45039	39600.4	31880.4	59705.1	49373.2	44962	101275	10908.7	83408.2	48201.2	60127.5
ORF37_AMEXTC_0340000181501:1399:617	AGG81571.1 reticulon 4 isoform A [Ambystoma mexicanum] %iden=100.000 %ovlp=92.90 evalue=0.0	CAA45560.1 precursor Apoprotein A-I [Mus musculus] %iden=35.409 %ovlp=95.02 evalue=3.95e-43	Apoa1	22.0218	78.1149	20.3394	151.332	30.6163	113.861	168.545	64.2279	108.461	24.5957	47.2485	18.8308	27.0592	251.211	51.4227	95.7143	99.9173	69.3274	51.7536	15.6689	79.7572	13.5571	23.0931	16.5322
ORF37_AMEXTC_0340000274033:1336:734	XP_018102831.1 PREDICTED: succinyl-CoA ligase [ADP-forming] subunit beta_ mitochondrial-like [Xenopus laevis] %iden=85.249 %ovlp=90.55 evalue=0.0	NP_937806.1 ras-related protein Rab-35 [Mus musculus] 401 401 100% 3e-144 97.01%	Rab35	2760.85	173.946	103.438	138.7	89.6738	92.5632	282.979	92.9618	99.4584	123.702	181.55	93.6712	1227.06	334.691	387.92	507.679	660.713	861.41	572.253	2710.38	144.018	4136.22	1210.13	1809.57
ORF38_AMEXTC_0340000004041:142:2187	XP_018414639.1 PREDICTED: major vault protein isoform X1 [Nanorana parkeri] %iden=80.285 %ovlp=98.94 evalue=0.0	NP_038556.1 glutamine--fructose-6-phosphate aminotransferase [isomerizing] 1 [Mus musculus] %iden=91.189 %ovlp=99.71 evalue=0.0	Gfpt1	5070.57	1621.45	1169.66	4088.24	5115.55	3696.76	2686.6	2461.38	5283.43	6369.1	2725.13	3651.03	4239.41	2929.88	1080.02	1273.41	3853.44	3112.57	6373.1	14605.4	1983.13	7077.95	12041.9	4329.88
ORF38_AMEXTC_0340000012431:316:9330	NP_001076817.1 NADH dehydrogenase [ubiquinone] 1 alpha subcomplex subunit 10_ mitochondrial [Xenopus tropicalis] %iden=67.930 %ovlp=89.50 evalue=6.04e-177	XP_006511147.2 PREDICTED: dmX-like protein 2 isoform X2 [Mus musculus] %iden=76.500 %ovlp=99.93 evalue=0.0	Dmxl2	162.947	87.2072	163.957	349.04	51.3341	32.6376	568.483	346.45	228.312	215.764	448.208	104.126	290.22	170.826	269.959	654.954	437.734	259.768	202.486	22.6898	61.0156	64.7729	40.9275	29.7767
ORF38_AMEXTC_0340000042417:403:4569	XP_019346056.1 PREDICTED: chromodomain Y-like protein isoform X3 [Alligator mississippiensis] %iden=82.353 %ovlp=92.80 evalue=0.0	NP_780440.2 histone-lysine N-methyltransferase NSD2 isoform 2 [Mus musculus] %iden=65.904 %ovlp=95.68 evalue=0.0	Nsd2	9269.76	1667.75	1888.25	9061.46	6217.37	4236.14	8774.14	5409.54	10069.1	9366.12	8208.16	7920.88	7566.6	2484.18	2102.72	2942.05	5948.05	5236.19	11013.4	25229.3	1784.52	15770.6	32161.1	8658.42
ORF38_AMEXTC_0340000051921:326:1636	XP_007057339.1 PREDICTED: CDK5 regulatory subunit-associated protein 2 [Chelonia mydas] %iden=38.896 %ovlp=99.76 evalue=0.0	AAC33134.1 calpain I large subunit [Mus musculus] %iden=64.583 %ovlp=98.17 evalue=0.0	Capn1	1985.71	1053.09	1262.38	1388.83	1121.58	1277.97	1000.67	1163.94	1622.12	1279.92	1148.51	1319.39	1414	2644.97	1239.71	1435.52	1502.12	1849.18	1567.58	1096.86	1227.49	1485.63	1505.7	1742.3
ORF38_AMEXTC_0340000057356:35:2560; ORF3_AMEXTC_0340000003132:591:8531	XP_018422969.1 PREDICTED: keratin_ type I cytoskeletal 18 [Nanorana parkeri] %iden=65.591 %ovlp=98.93 evalue=3.71e-74	XP_006527974.1 PREDICTED: filamin-A isoform X1 [Mus musculus] %iden=82.797 %ovlp=84.80 evalue=0.0	Flna	205.129	252.634	282.125	384.68	764.422	368.276	274.352	279.948	308.749	518.661	397.711	343.466	158.945	188.14	233.048	311.169	233.849	166.814	263.707	304.507	317.07	208.374	297.151	296.485
ORF38_AMEXTC_0340000058368:29:1672; ORF1_AMEXTC_0340000061860:66:1583	XP_003896411.1 sorcin isoform X3 [Papio anubis] %iden=81.868 %ovlp=88.24 evalue=3.38e-109	CAA36342.1 unnamed protein product [Mus musculus] %iden=82.298 %ovlp=96.72 evalue=0.0	Cat	602.711	325.542	280.16	470.397	480.171	588.225	537.152	402.848	376.007	575.374	406.324	371.437	344.521	965.687	1080.98	675.699	534.165	464.527	316.867	171.709	270.91	327.516	283.42	425.39
ORF38_AMEXTC_0340000064400:137:2533	XP_006121193.1 PREDICTED: sal-like protein 1 isoform X1 [Pelodiscus sinensis] %iden=79.287 %ovlp=98.54 evalue=0.0	EDL36811.1 patatin-like phospholipase domain containing 8, isoform CRA_a, partial [Mus musculus] %iden=57.444 %ovlp=99.75 evalue=0.0	Pnpla8	397.2	509.966	462.975	452.024	480.328	511.451	683.685	531.36	1259.86	504.638	685.13	546.878	1600.5	1488.99	572.842	1271.83	801.925	891.611	1550.18	336.818	559.946	557.147	367.583	1016.46
ORF38_AMEXTC_0340000148697:1650:457	OCT87305.1 hypothetical protein XELAEV_18021003mg [Xenopus laevis] %iden=88.802 %ovlp=96.03 evalue=0.0	NP_803421.1 3-ketoacyl-CoA thiolase, mitochondrial [Mus musculus] %iden=81.612 %ovlp=99.50 evalue=0.0	Acaa2	35.9293	7.55382	11.7705	31.4749	89.4188	14.3257	58.6134	20.8193	103.899	22.2063	32.138	15.2567	42.1135	15.0774	16.2454	25.6486	61.7358	38.2023	129.655	129.651	28.0856	182.285	369.088	85.6619
ORF38_AMEXTC_0340000168768:2664:358	XP_019388566.1 PREDICTED: A-kinase anchor protein 9 isoform X2 [Crocodylus porosus] %iden=63.952 %ovlp=99.87 evalue=0.0	EDL33509.1 annexin A6, isoform CRA_d [Mus musculus] %iden=78.338 %ovlp=87.39 evalue=0.0	Anxa6	150.507	934.926	515.988	146.653	1367.98	606.686	98.4628	212.094	423.958	525.872	100.41	93.818	141.089	1179.31	2217.76	62.772	574.177	394.775	432.934	9.90997	1163.34	117.191	10.2831	424.724
ORF39_AMEXTC_0340000001091:517:4515	XP_017694105.1 PREDICTED: protein S100-A4-like [Lepidothrix coronata] %iden=36.082 %ovlp=71.11 evalue=6.37e-10	EDL05839.1 FMS-like tyrosine kinase 1, isoform CRA_c [Mus musculus] %iden=45.898 %ovlp=98.87 evalue=0.0	Flt1	4.22641	1435.07	1301.17	402.353	6.39858	172.976	2.58336	312.538	448.69	5.58644	10.0523	1.5003	17.694	15.7721	13.8239	9.50424	4.23311	1.14594	3.45856	0.481614	919.055	1.85577	3.85959	4.51511
ORF39_AMEXTC_0340000002050:179:1576	XP_013919916.1 PREDICTED: transaldolase [Thamnophis sirtalis] %iden=78.994 %ovlp=99.41 evalue=0.0	NP_080720.1 citrate synthase, mitochondrial precursor [Mus musculus] %iden=87.689 %ovlp=98.71 evalue=0.0	Cs	651.69	146.975	163.35	238.285	64.9623	48.6977	305.236	117.036	84.158	598.722	170.686	188.304	341.989	100.466	196.415	393.597	403.456	125.392	389.998	82.5648	81.5354	196.965	196.041	513.486
ORF39_AMEXTC_0340000044450:89:1831	NP_001096410.1 copine-9 [Xenopus tropicalis] %iden=93.165 %ovlp=99.64 evalue=0.0	BAC40767.1 unnamed protein product [Mus musculus] %iden=89.773 %ovlp=90.53 evalue=0.0	Glud1	1534.33	1873.04	1926.46	3357.76	1808.05	2612.21	2966.06	3034.3	2951.51	1999.24	3604.56	2271.34	1976.94	4299.03	2582.75	4026.54	2619.66	2835.42	1048	895.18	1507.94	1396.03	2109.53	897.233
ORF39_AMEXTC_0340000301523:2305:464	XP_005530526.1 PREDICTED: TAR DNA-binding protein 43 [Pseudopodoces humilis] %iden=76.690 %ovlp=98.83 evalue=0.0	BAE40158.1 unnamed protein product [Mus musculus] %iden=90.399 %ovlp=89.74 evalue=0.0	Atp5a1	1813.18	1878.04	1489.71	750.52	4478.08	1120.47	47.6557	829.608	1099.9	92.8206	563.927	1326.88	556.362	919.807	4734.26	627.906	641.449	2791.96	867.9	2032.85	1164.92	2295.21	1335.05	1136.11
ORF4_AMEXTC_0340000003710:324:4118	XP_002939301.2 PREDICTED: galectin-4-like isoform X1 [Xenopus tropicalis] %iden=51.534 %ovlp=98.17 evalue=2.77e-48	XP_006529557.1 PREDICTED: inositol hexakisphosphate and diphosphoinositol-pentakisphosphate kinase 2 isoform X6 [Mus musculus] %iden=88.651 %ovlp=87.98 evalue=0.0	Ppip5k2	53.3639	119.915	78.6318	84.3669	42.7531	19.7785	37.0049	18.4226	20.3706	10.6364	10.0603	22.7549	70.337	248.478	277.367	124.211	87.3897	35.2863	148.245	44.6768	88.2695	92.9749	27.2161	35.949
ORF4_AMEXTC_0340000019935:759:14561	XP_022435612.1 60S acidic ribosomal protein P1 [Delphinapterus leucas] %iden=77.193 %ovlp=98.20 evalue=3.20e-49	AAR95676.1 plectin 11 [Mus musculus] %iden=73.402 %ovlp=98.48 evalue=0.0	Plec	0.837343	10.9289	18.0623	0	11.7965	8.86808	0.0168285	0	3.53505	128.593	167.599	7.67885	4.57478	10.3514	52.6607	3.95534	2.54798	16.342	54.5566	8.34667	6.61736	12.1933	3.01611	1.93794
ORF4_AMEXTC_0340000023022:624:6473	Q9YIB4.1 RecName: Full=Collagen alpha-1(I) chain; AltName: Full=Alpha-1 type I collagen; Flags: Precursor %iden=92.138 %ovlp=99.86 evalue=0.0	XP_006505840.1 PREDICTED: methylcytosine dioxygenase TET3 isoform X2 [Mus musculus] %iden=48.303 %ovlp=99.69 evalue=0.0	Tet3	54135.9	46454.6	44214.8	52165.6	85224.9	22481.5	35006.8	40546.7	29546.2	69987.5	31348.9	46545.7	24148.6	17482	109597	26094.8	31197.6	28188.5	32031.3	24171.5	41848.6	40282.5	19797.8	75740.8
ORF4_AMEXTC_0340000027344:10:633	XP_006009800.2 PREDICTED: nebulin isoform X1 [Latimeria chalumnae] %iden=76.159 %ovlp=52.45 evalue=3.38e-69	NP_001300878.1 keratin, type I cytoskeletal 13 isoform 2 [Mus musculus] %iden=55.779 %ovlp=95.19 evalue=2.24e-66	Krt13	315.029	521.542	615.966	379.371	143.848	511.99	255.081	246.321	370.341	77.77	246.096	250.639	559.776	911.571	373.639	803.094	324.059	657.347	369.052	74.8632	234.187	27.8539	138.703	212.13
ORF4_AMEXTC_0340000036595:43:783; ORF8_AMEXTC_0340000007298:71:880	XP_002942613.1 PREDICTED: phospholipase A2 inhibitor and Ly6/PLAUR domain-containing protein-like [Xenopus tropicalis] %iden=33.838 %ovlp=89.04 evalue=4.58e-30	AAC52678.1 nebulin, partial [Mus musculus] %iden=71.138 %ovlp=99.19 evalue=1.02e-117	Neb	1377.11	2028.78	1975.46	2618.04	1764.23	1160.26	2082.17	1510.93	1414.17	3319.6	2350.77	1920.43	1569.78	1273.4	2219.08	1487.39	1133.18	1194.14	2065.86	1083.73	2843.08	1576.86	1376.63	2320.25
ORF4_AMEXTC_0340000042204:62:313	BAD17889.1 fructose-bisphosphate aldolase B_ partial [Ambystoma mexicanum] %iden=100.000 %ovlp=84.18 evalue=0.0	XP_011248939.1 PREDICTED: receptor-type tyrosine-protein phosphatase H isoform X4 [Mus musculus] %iden=33.766 %ovlp=90.48 evalue=0.078	Ptprh	306.632	404.666	395.522	154.472	341.719	511.086	903.013	415.659	407.362	232.519	280.012	330.725	397.111	427.721	323.651	701.947	504.808	387.639	298.17	666.824	561.258	465.481	217.676	347.617
ORF4_AMEXTC_0340000043518:130:462	XP_008173688.1 LOW QUALITY PROTEIN: WASH complex subunit 2C [Chrysemys picta bellii] %iden=52.412 %ovlp=98.37 evalue=0.0	NP_038673.2 parvalbumin alpha [Mus musculus] %iden=60.000 %ovlp=98.20 evalue=6.86e-37	Pvalb	360.184	36.3719	35.296	70.41	176.689	38.6894	103.81	32.6717	117.51	81.6063	29.6257	66.9518	264.539	49.6749	95.5555	73.065	125.587	123.777	575.33	1016.1	21.9684	953.53	2241.3	280.911
ORF4_AMEXTC_0340000053240:918:1298	KFP45015.1 Transcription factor HIVEP3_ partial [Chlamydotis macqueenii] %iden=53.571 %ovlp=94.24 evalue=1.36e-32	BAE34114.1 unnamed protein product, partial [Mus musculus] %iden=83.951 %ovlp=61.42 evalue=2.46e-31	Atp5a1	65.3424	44.4096	25.9431	185.665	180.454	723.823	2.47456	75.3534	526.12	9.70952	80.5366	325.315	18.2852	60.9233	46.3907	12.1702	7.84084	27.9887	58.7375	249.142	73.6843	94.2713	507.384	54.8208
ORF4_AMEXTC_0340000053619:627:1328	XP_012880490.1 PREDICTED: PDZ and LIM domain protein 3 [Dipodomys ordii] %iden=80.925 %ovlp=92.47 evalue=7.28e-101	EDL04017.1 keratin 4, isoform CRA_a, partial [Mus musculus] %iden=65.025 %ovlp=86.32 evalue=1.08e-85	Krt4	1019.46	2142.03	2326.43	1385.74	1454.06	4485.4	1205.6	1759.41	1837.21	771.212	1342.4	1716.3	2291.71	2936.86	3259.18	5654.33	1763.91	3320.9	1238.86	612.445	1695.56	328.791	947.197	571.336
ORF4_AMEXTC_0340000058573:519:1259	XP_005287599.1 synaptotagmin-like protein 2 isoform X2 [Chrysemys picta bellii] %iden=25.459 %ovlp=41.88 evalue=8.09e-15	EDL21634.1 dermatan sulphate proteoglycan 3, isoform CRA_b, partial [Mus musculus] %iden=74.380 %ovlp=97.57 evalue=4.63e-133	Epyc	651.269	62.5786	197.435	195.107	2891.51	104.01	740.265	1107.2	437.857	222.269	1564.41	4611.15	1062.86	74.2912	804.108	90.734	378.207	126.791	2986.9	438.381	41.418	5076.48	1804.14	5488.15
ORF4_AMEXTC_0340000066168:115:1131	BAD17891.1 glucose-6-phosphate 1-dehydrogenase_ partial [Ambystoma mexicanum] %iden=100.000 %ovlp=88.49 evalue=0.0	NP_035658.1 transaldolase [Mus musculus] %iden=78.144 %ovlp=98.23 evalue=0.0	Taldo1	694.044	553.74	479.277	684.183	563.309	365.556	406.687	401.072	400.821	597.096	428.763	552.613	473.015	584.212	707.809	220.323	546.736	500.158	623.785	911.549	560.685	1253.92	1446.37	845.452
ORF4_AMEXTC_0340000073495:145:588;ORF30_AMEXTC_0340000010402:29:2728	XP_009943196.1 PREDICTED: collagen alpha-2(VI) chain [Opisthocomus hoazin] %iden=73.998 %ovlp=99.80 evalue=0.0	XP_006518651.1 PREDICTED: inter-alpha-trypsin inhibitor heavy chain H3 isoform X4 [Mus musculus] %iden=60.135 %ovlp=99.32 evalue=4.70e-54	Itih3	5780.53	7487.08	7053.34	5622.71	8451.64	4725.07	5758.38	4995.38	3939.43	7349.11	4296.62	6495.46	2362.43	3061.33	9360.84	3725.36	6117.3	4054.51	4573.68	3484.84	9144.82	3731.92	7099.85	7566.41
ORF4_AMEXTC_0340000073624:25:1077; ORF1_AMEXTC_0340000036605:33:1952; ORF6_AMEXTC_0340000054892:801:2468; ORF13_AMEXTC_0340000058347:34:2349	XP_014345309.1 PREDICTED: ras-related protein Rab-37 [Latimeria chalumnae] %iden=76.606 %ovlp=88.93 evalue=3.48e-123	NP_659097.2 epiplakin [Mus musculus] %iden=26.733 %ovlp=86.04 evalue=6.66e-24	Eppk1	787.74	939.785	924.667	1170.34	923.922	924.19	942.864	1232.82	843.982	1269.05	934.646	1843.34	837.82	226.4	466.92	359.338	738.099	438.667	1245.35	1657.95	1531.48	1303.77	1357.67	1274.36
ORF4_AMEXTC_0340000083137:16:666	ASW27989.1 aggrecan core protein_ partial [Ambystoma mexicanum] %iden=98.898 %ovlp=94.52 evalue=0.0	EDL17244.1 otoancorin, partial [Mus musculus] %iden=25.564 %ovlp=58.53 evalue=0.38	Otoa	2327.49	28.7648	17.3505	908.303	1409.49	215.063	788.949	172.595	3488.83	0	32.7076	1586.99	1822.83	21.069	277.164	39.4609	702.712	2145.54	2162.48	7780.12	161.269	3914.03	18380.6	2836.77
ORF4_AMEXTC_0340000145684:190:522	XP_018430419.1 PREDICTED: myomesin-2 [Nanorana parkeri] %iden=76.584 %ovlp=97.16 evalue=0.0	No Hits No Hits	No Match	4703.44	11922	5913.18	6534.2	12307	14405.8	5496.4	5633.52	6429	5531.36	7444.8	5198.72	5312.23	14362.9	5949.4	8218.96	4793.82	9087.48	3750.48	11479.4	10832.9	8169.3	3476.85	3449.59
ORF4_AMEXTC_0340000165182:7:489	XP_021045598.1 L-lactate dehydrogenase B chain isoform X1 [Mus pahari] %iden=81.138 %ovlp=99.40 evalue=0.0	EDL27865.1 actin, alpha, cardiac, partial [Mus musculus] %iden=96.250 %ovlp=98.76 evalue=3.35e-111	Actc1	69.4935	84.2147	71.1335	110.6	42.6967	65.6075	114.434	57.866	82.0775	68.0624	85.6642	43.0824	278.91	191.229	100.339	204.625	210.914	167.759	319.893	45.6617	100.505	46.795	37.8994	33.8354
ORF4_AMEXTC_0340000180172:220:534	No hits	NP_001025445.1 NADH dehydrogenase [ubiquinone] iron-sulfur protein 5 [Mus musculus] %iden=57.692 %ovlp=96.19 evalue=2.94e-38	Ndufs5	1717.87	8239.2	7677.72	2412.51	1908.42	6626.08	6261.35	5691.17	2247.35	2941.89	4994.2	5739.69	3221.74	5389.75	8178.46	6610.7	1430.99	3172.98	1872.86	1638.32	10951.2	1120.86	2022.24	1537.97
ORF4_AMEXTC_0340000185882:130:1329;ORF21_AMEXTC_0340000003731:232:1266	XP_005511510.1 rho GTPase-activating protein 31 isoform X1 [Columba livia] %iden=52.437 %ovlp=99.87 evalue=0.0	NP_034860.2 annexin A1 [Mus musculus] %iden=62.464 %ovlp=84.50 evalue=3.01e-149	Anxa1	79.184	294.885	97.5117	70.5055	312.46	414.738	148.665	89.1822	310.046	72.2794	112.198	449.568	71.9011	2026.71	54.4954	170.552	96.7095	394.292	455.835	74.9628	152.43	726.307	385.271	743.262
ORF4_AMEXTC_0340000221738:483:1763	XP_018091467.1 PREDICTED: titin-like isoform X28 [Xenopus laevis] %iden=44.713 %ovlp=86.79 evalue=9.76e-40	BAC26837.1 unnamed protein product [Mus musculus] %iden=88.706 %ovlp=99.30 evalue=0.0	Flot2	1075.69	521.046	994.491	598.188	1533.78	401.448	1187.32	883.108	426.714	788.987	1315.01	614.325	729.314	533.078	1278.53	1324.12	803.37	519.91	499.02	394.393	968.68	603.723	1268.14	784.67
ORF4_AMEXTC_0340000227369:25:1740	PIO10189.1 hypothetical protein AB205_0042200_ partial [Rana catesbeiana] %iden=70.204 %ovlp=86.22 evalue=7.16e-114	XP_006509889.1 PREDICTED: cytoplasmic dynein 2 heavy chain 1 isoform X1 [Mus musculus] %iden=87.040 %ovlp=99.65 evalue=0.0	Dync2h1	113.034	2725.73	523.185	66.3126	2003.16	4286.47	62.1423	168.969	678.9	35.765	118.296	175.274	235.922	3141.08	458.949	287.55	92.1766	866.457	154.336	872.445	2049.44	525.704	250.69	134.212
ORF4_AMEXTC_0340000268437:10:780	XP_018411608.1 PREDICTED: myosin-7 [Nanorana parkeri] %iden=90.989 %ovlp=99.64 evalue=0.0	NP_065594.2 protein/nucleic acid deglycase DJ-1 [Mus musculus] %iden=80.423 %ovlp=73.15 evalue=8.30e-106	Park7	59499.2	36948.1	26550.5	69597	43597.4	28759.4	56846.8	32857.9	51420	59014.3	69969.6	23074.4	108871	88671.2	106958	148057	82758.4	56657.8	69312.1	6513.36	48675.2	13984.6	64506.1	83380.1
ORF40_AMEXTC_0340000033620:38:1048	CDQ62413.1 unnamed protein product [Oncorhynchus mykiss] %iden=96.154 %ovlp=77.25 evalue=1.17e-82	NP_663590.3 electron transfer flavoprotein subunit alpha, mitochondrial [Mus musculus] %iden=83.333 %ovlp=99.41 evalue=0.0	Etfa	590.678	461.699	599.715	883.179	811.186	596.198	1008.23	847.051	736.886	755.355	832.524	818.125	605.473	673.139	432.505	443.954	812.871	654.129	470.842	204.719	514.418	325.323	486.697	548.792
ORF40_AMEXTC_0340000034061:242:2947	XP_008167684.1 PREDICTED: centriolin isoform X4 [Chrysemys picta bellii] %iden=65.785 %ovlp=99.11 evalue=0.0	XP_006501716.1 PREDICTED: periostin isoform X1 [Mus musculus] %iden=64.327 %ovlp=95.90 evalue=0.0	Postn	1354.56	622.053	673.849	237.775	343.603	309.799	930.719	624.618	360.442	359.336	290.533	427.274	709.316	917.857	1381.94	695.997	961.155	640.577	794.997	664.51	379.987	1020.37	619.593	1792.25
ORF40_AMEXTC_0340000288656:1457:204	AAH78490.1 LOC446919 protein_ partial [Xenopus laevis] %iden=42.215 %ovlp=98.57 evalue=2.92e-66	NP_001035999.1 macrophage-capping protein [Mus musculus] %iden=59.312 %ovlp=82.78 evalue=2.73e-150	Capg	912.593	369.398	712.976	663.032	293.338	2066.32	353.648	336.435	390.729	358.463	274.577	350.498	1349.65	1054.39	794.997	168.754	1119.74	1082.74	2277.29	1368.03	387.689	537.016	1286.79	860.918
ORF41_AMEXTC_0340000002252:95:3988	XP_018617649.1 PREDICTED: ras-related protein Rab-3D-like isoform X2 [Scleropages formosus] %iden=87.727 %ovlp=91.21 evalue=2.79e-143	XP_006506961.1 PREDICTED: pleckstrin homology domain-containing family A member 5 isoform X41 [Mus musculus] %iden=68.813 %ovlp=98.46 evalue=0.0	Plekha5	108.815	343.24	92.9365	45.8921	3799.12	70.8414	65.4346	62.1687	19.727	24.4072	23.7869	43.6718	63.405	39.1527	113.355	69.7496	80.5346	55.5923	103.093	97.1936	558.02	265.175	54.8109	75.9563
ORF41_AMEXTC_0340000037088:131:2176	XP_005281239.1 perilipin-3-like [Chrysemys picta bellii] %iden=69.108 %ovlp=97.73 evalue=0.0	NP_032924.1 NADPH--cytochrome P450 reductase [Mus musculus] %iden=81.369 %ovlp=91.79 evalue=0.0	Por	905.713	280.498	349.434	296.996	711.118	233.275	261.772	517.837	440.507	1193.83	348.058	647.951	133.343	305.019	474.779	97.1318	630.01	188.746	328.665	341.861	345.04	302.947	70.6755	842.426
ORF41_AMEXTC_0340000182240:1024:6666	XP_018414374.1 PREDICTED: protein FAM83B [Nanorana parkeri] %iden=53.600 %ovlp=99.63 evalue=0.0	NP_001182561.1 rho GTPase-activating protein 32 isoform 1 [Mus musculus] %iden=51.049 %ovlp=51.09 evalue=0.0	Arhgap32	109.508	207.868	113.232	67.6971	377.834	152.532	143.735	154.067	85.9186	155.961	94.3964	241.615	165.284	51.9661	1086.57	63.4182	272.832	81.7475	307.11	205.027	257.451	390.723	124.396	340.123
ORF41_AMEXTC_0340000201555:2412:580	NP_001072329.1 transforming growth factor-beta-induced protein ig-h3 precursor [Xenopus tropicalis] %iden=79.616 %ovlp=99.70 evalue=0.0	AAC40136.1 C1 inhibitor [Mus musculus] %iden=37.723 %ovlp=71.69 evalue=6.29e-84	Serping1	5871.16	6149.56	5846.72	4363.94	8848.69	6199.98	3810.64	5023.53	4856.46	6625.68	5969.07	5312.36	6423.95	7379.16	9844.31	5931.29	6276.95	6180.98	6098.35	8404.17	8995.56	9947.81	9839.38	8267.13
ORF41_AMEXTC_0340000217802:2379:202	XP_003215431.1 PREDICTED: 14-3-3 protein theta [Anolis carolinensis] %iden=81.967 %ovlp=83.22 evalue=2.85e-144	NP_444311.1 Fanconi anemia group G protein homolog isoform 1 [Mus musculus] %iden=33.652 %ovlp=85.54 evalue=1.14e-87	Fancg	11583.3	4813.3	5539.18	6575.06	4731.05	4329.04	3766.85	4739.28	5278.6	5975.69	5652.94	6160.94	9646.01	5939.35	9057.72	6857.29	7447.12	7260.81	9287.98	12195	5269.56	15996.8	13088.7	13498.9
ORF41_AMEXTC_0340000222646:1100:636	XP_020654855.1 protocadherin gamma-C3-like isoform X1 [Pogona vitticeps] %iden=65.143 %ovlp=97.69 evalue=0.0	NP_032002.1 coagulation factor V preproprotein [Mus musculus] %iden=60.390 %ovlp=98.06 evalue=7.13e-58	F5	63.9371	149.814	294.473	94.9654	19.7026	46.383	615.654	224.222	96.506	57.5901	49.2789	113.315	165.894	152.599	136.975	477.064	263.188	189.093	38.2343	70.109	31.09	84.3144	33.1925	71.4276
ORF42_AMEXTC_0340000184237:1610:231	NP_001079398.1 fast skeletal troponin C beta [Xenopus laevis] %iden=97.546 %ovlp=90.50 evalue=2.55e-107	AAH22109.1 Serpina1b protein [Mus musculus] %iden=45.722 %ovlp=80.43 evalue=1.14e-103	Serpina1b	2628.32	2294.2	3841.66	3238.67	1152.51	3429.17	3722.46	5184.72	2367.2	2424.91	4296.01	2752.02	2601.48	8063.1	3828.8	4642.9	3639.15	3907.54	2259.28	1425.01	1676.93	1230.37	3663.12	838.553
ORF42_AMEXTC_0340000205723:1525:266	XP_022517907.1 uncharacterized protein LOC111188456 [Astyanax mexicanus] %iden=39.671 %ovlp=86.89 evalue=0.0	BAE37335.1 unnamed protein product [Mus musculus] %iden=79.245 %ovlp=99.52 evalue=0.0	Acat1	3300.86	3537.69	3249.05	4214.75	3021.53	3864.94	4735.15	4334.54	4341.89	4653.06	6124.22	3119.21	5818.72	8395.38	6633.37	8562.61	5114.91	4692.19	3883.12	2369.79	4271.82	1831.88	2523.44	2602.43
ORF42_AMEXTC_0340000260789:2162:336	XP_006003932.1 PREDICTED: ADP/ATP translocase 2 [Latimeria chalumnae] %iden=90.370 %ovlp=95.73 evalue=0.0	NP_038513.1 complement component C9 precursor [Mus musculus] %iden=43.321 %ovlp=87.68 evalue=7.08e-164	C9	2719.73	2224.98	2406.82	4215.05	2769.66	2634.47	3827.48	3891.97	4126.32	3152.51	3837.9	3290.34	2275.61	2316.22	2000.43	2438	2895.29	2272.64	2449.16	2510.71	2005.56	2507.73	2249.67	2139.89
ORF43_AMEXTC_0340000001631:100:2742	OCA39725.1 hypothetical protein XENTR_v90007139mg [Xenopus tropicalis] %iden=79.942 %ovlp=89.08 evalue=0.0	NP_077251.1 oxysterol-binding protein-related protein 5 isoform 1 [Mus musculus] %iden=66.215 %ovlp=99.55 evalue=0.0	Osbpl5	1571.13	1051.94	1344.82	2300.06	1380.96	1660.76	1691.28	1769.39	1694.04	2527.41	1885.99	2172.11	1551.27	1407.88	851.978	1067.19	1147.94	1394.31	1807.25	1823.29	1534.69	2988.91	1799.44	2182.77
ORF43_AMEXTC_0340000023242:179:4270	XP_018411335.1 PREDICTED: complement C4-like [Nanorana parkeri] %iden=46.284 %ovlp=97.86 evalue=0.0	BAE36107.1 unnamed protein product [Mus musculus] %iden=73.527 %ovlp=99.85 evalue=0.0	Col1a2	1257.75	754.381	253.616	654.488	3101.19	737.174	532.702	692.718	600.019	1016.82	635.844	505.375	172.967	130.149	88.7782	158.712	347.05	666.064	217.27	661.509	1116.48	516.975	1057.29	620.289
ORF43_AMEXTC_0340000039123:871:5118	XP_011595702.1 PREDICTED: transitional endoplasmic reticulum ATPase [Aquila chrysaetos canadensis] %iden=98.017 %ovlp=99.75 evalue=0.0	XP_006535645.1 PREDICTED: ankyrin repeat domain-containing protein 50 isoform X1 [Mus musculus] %iden=84.751 %ovlp=99.86 evalue=0.0	Ankrd50	823.683	480.656	641.384	4476.61	1805.5	761.263	1340.99	1308.08	1447.57	1232.85	1505.77	1123.49	550.388	8290.02	1151.61	918.476	1085.51	784.143	433.178	527.53	366.065	652.936	325.859	360.915
ORF43_AMEXTC_0340000057401:1088:1714	XP_018093530.1 PREDICTED: matrilin-4-like isoform X3 [Xenopus laevis] %iden=69.154 %ovlp=98.19 evalue=0.0	NP_001240812.1 pyruvate kinase PKM isoform M1 [Mus musculus] %iden=74.016 %ovlp=60.29 evalue=1.12e-55	Pkm	2220.09	510.392	1278.38	1276.85	772.609	983.779	1307.06	1216.55	874.761	419.615	612.716	1892.08	1628.87	961.409	1027.4	1282.16	1222.74	1399.23	1913.1	4842.94	418.772	4951.03	2702.74	2006.67
ORF43_AMEXTC_0340000179265:2787:1312	ETE68574.1 Coagulation factor V [Ophiophagus hannah] %iden=43.860 %ovlp=97.61 evalue=0.0	NP_084538.2 GDP-fucose protein O-fucosyltransferase 2 precursor [Mus musculus] %iden=82.995 %ovlp=79.88 evalue=0.0	Pofut2	1211.62	1734.88	1073.95	624.273	2133.71	1042.37	282.945	734.579	614.196	288.041	589.463	761.949	666.35	903.727	2210.53	855.264	564.072	1112.34	606.665	2530.17	1094.46	1849.19	778.378	527.159
ORF44_AMEXTC_0340000171595:1824:949	XP_006121398.1 PREDICTED: histone-lysine N-methyltransferase SETDB2 isoform X1 [Pelodiscus sinensis] %iden=46.030 %ovlp=89.95 evalue=0.0	NP_035869.1 14-3-3 protein theta [Mus musculus] %iden=81.148 %ovlp=83.22 evalue=1.89e-142	Ywhaq	1919.61	883.009	991.286	1379.91	401.559	28.1304	2541.18	895.343	231.16	3119.3	558.06	439.439	1013.54	920.661	5051.43	2826.7	2472.5	558.461	890.08	0	507.397	196.705	117.795	2271.3
ORF44_AMEXTC_0340000226440:302:1252	NP_001090034.1 moesin L homeolog [Xenopus laevis] %iden=89.138 %ovlp=99.66 evalue=0.0	NP_001191804.1 protein SET isoform 2 [Mus musculus] %iden=94.619 %ovlp=68.14 evalue=5.73e-151	Set	1312.36	1170.15	1323.08	2167.22	1385.84	1843.5	1917.51	2262.89	1663.99	2006.46	2470.62	1853.37	1434.66	2086.32	1044.32	1344.19	1539.36	1358.6	1233.9	1552.55	1361.29	2365.77	1361.57	1507.95
ORF45_AMEXTC_0340000036917:826:6060	XP_021250306.1 26S proteasome non-ATPase regulatory subunit 2 [Numida meleagris] %iden=95.578 %ovlp=98.11 evalue=0.0	XP_006540468.1 PREDICTED: signal-induced proliferation-associated 1-like protein 3 isoform X4 [Mus musculus] %iden=67.132 %ovlp=99.60 evalue=0.0	Sipa1l3	102.512	142.384	214.898	203.066	228.047	118.97	323.14	153.45	209.864	130.042	260.974	63.3248	385.39	192.295	253.712	514.388	342.474	163.396	261.187	2.00918	14.1255	3.22331	11.6628	0.597084
ORF45_AMEXTC_0340000120294:77:4693; ORF14_AMEXTC_0340000033098:58:4461; ORF113_AMEXTC_0340000246769:4690:176	XP_013810137.1 PREDICTED: RB1-inducible coiled-coil protein 1 isoform X2 [Apteryx australis mantelli] %iden=76.562 %ovlp=99.87 evalue=0.0	NP_783327.2 alpha-2-macroglobulin-P precursor [Mus musculus] %iden=33.378 %ovlp=94.48 evalue=0.0	A2m	98.3177	96.3987	107.036	100.109	30.634	85.8396	107.305	85.7679	34.6969	39.3332	49.2286	54.089	124.511	221.595	183.107	288.258	186.381	206.249	130.258	81.4445	90.7055	37.8725	80.0082	24.5547
ORF45_AMEXTC_0340000246011:2438:840	XP_007943463.1 PREDICTED: ezrin isoform X1 [Orycteropus afer afer] %iden=84.041 %ovlp=99.66 evalue=0.0	XP_011240976.1 PREDICTED: pyruvate kinase PKM isoform X2 [Mus musculus] %iden=87.643 %ovlp=98.50 evalue=0.0	Pkm	660.286	534.099	643.002	688.251	569.76	454.009	1102.19	589.248	991.489	532.448	666.312	617.479	679.906	901.622	355.762	592.963	583.615	802.009	775.886	712.882	419.966	780.114	1116.31	602.245
ORF46_AMEXTC_0340000020357:119:3364	XP_018111513.1 PREDICTED: lumican-like [Xenopus laevis] %iden=75.637 %ovlp=98.04 evalue=0.0	NP_035755.1 apoptosis-stimulating of p53 protein 1 [Mus musculus] %iden=74.613 %ovlp=99.82 evalue=0.0	Ppp1r13b	22601.2	15028.9	15065.3	13969	18643.3	8369.95	12425.8	10932.7	8326.72	14728.8	9483.86	14933.2	15501.5	11263.4	22310.5	13987.7	22869.1	12376.7	20375.9	11905	18254.1	14050	16630.1	29840.2
ORF46_AMEXTC_0340000023739:122:1282	XP_014802597.1 PREDICTED: calpain-5 [Calidris pugnax] %iden=82.399 %ovlp=99.69 evalue=0.0	AAH57655.1 Hnrpa3 protein, partial [Mus musculus] %iden=92.553 %ovlp=48.32 evalue=1.30e-130	Hnrnpa3	49.6442	57.4927	38.7499	14.2827	21.9302	9.40342	17.2041	14.9247	7.30365	8.12624	6.54291	12.5981	37.8896	16.3892	980.136	15.6765	147.036	43.2614	28.3459	68.4558	36.6371	112.765	55.3505	59.3396
ORF46_AMEXTC_0340000040207:892:5721	XP_021081223.1 alpha-globin transcription factor CP2 isoform X3 [Mesocricetus auratus] %iden=94.074 %ovlp=58.26 evalue=9.57e-90	BAE32751.1 unnamed protein product, partial [Mus musculus] %iden=35.041 %ovlp=69.75 evalue=4.15e-118	Akna	165.132	69.522	83.1186	176.277	112.866	102.155	148.717	139.209	111.423	174.507	169.552	193.053	129.092	32.9024	70.0241	123.759	88.5089	66.4042	118.252	163.529	84.5188	170.787	100.372	150.632
ORF46_AMEXTC_0340000177966:1554:463	NP_001025610.1 ATP synthase subunit alpha_ mitochondrial [Xenopus tropicalis] %iden=93.128 %ovlp=89.90 evalue=0.0	NP_079843.1 cytochrome c1, heme protein, mitochondrial [Mus musculus] %iden=72.327 %ovlp=87.09 evalue=2.28e-139	Cyc1	28581.6	17280.6	19543.9	24593	20691.3	18086.4	31487.3	21581.6	21621.6	24299.8	26512.5	18380.3	28733.3	28158	23110.8	36555.8	26176.2	26788.3	26820.5	14493.8	16940.8	12773.3	20391.5	18868.1
ORF46_AMEXTC_0340000220398:1756:911	NP_001086492.1 actinin alpha 3 (gene/pseudogene) L homeolog [Xenopus laevis] %iden=90.598 %ovlp=82.44 evalue=3.71e-147	NP_032857.1 prohibitin [Mus musculus] %iden=94.118 %ovlp=96.10 evalue=0.0	Phb	31563.7	39187.5	48912.9	43469.7	62170.2	37347.8	35168.1	44157.5	35544.8	47848.1	36098.8	47779.7	20461	28821.9	66530.5	24422.6	36156.6	25351.3	26184.2	23083.9	38514.5	20432.6	15424.1	45319.5
ORF46_AMEXTC_0340000248486:1831:290	XP_018110256.1 PREDICTED: uncharacterized protein LOC108712538 [Xenopus laevis] %iden=25.112 %ovlp=24.43 evalue=6.78e-11	NP_001074743.1 6-phosphogluconate dehydrogenase, decarboxylating isoform 1 [Mus musculus] %iden=86.335 %ovlp=93.58 evalue=0.0	Pgd	1238.74	3493.43	2119.03	663.064	3706.47	4641.59	167.799	785.864	1061.25	187.416	358.82	1399.58	659.301	1374.87	2418.45	623.926	402.024	2267.44	647.613	4597.8	3003.27	2324.47	1840.37	840.988
ORF47_AMEXTC_0340000053290:1196:2995	EMP32667.1 hypothetical protein UY3_10192 [Chelonia mydas] %iden=31.439 %ovlp=31.91 evalue=5.32e-29	XP_011242565.1 PREDICTED: alpha-actinin-2 isoform X1 [Mus musculus] %iden=86.509 %ovlp=98.67 evalue=0.0	Actn2	0	1.89512	32.8628	43.4695	18.4075	2.07341	0.916946	7.97085	2.2285	19.9253	6.2283	17.5872	0	4.43787	21.7014	0	0.748714	0	78.8982	120.143	16.5827	273.533	71.6996	24.3473
ORF47_AMEXTC_0340000227203:2589:1150	XP_018107581.1 PREDICTED: arf-GAP with Rho-GAP domain_ ANK repeat and PH domain-containing protein 3-like isoform X1 [Xenopus laevis] %iden=60.098 %ovlp=99.45 evalue=0.0	NP_033176.2 selenium-binding protein 1 [Mus musculus] %iden=73.885 %ovlp=97.71 evalue=0.0	Selenbp1	6639.13	2417.56	2322.22	3043.53	3077.48	3406.88	2311.4	2404.04	2131.46	4169.86	2504.69	2169.96	4529.24	2714.75	3657.85	3145.5	4514.35	2587.2	4406.75	10757.8	2191.14	14980.8	7119.47	7888.21
ORF48_AMEXTC_0340000137289:1726:347	NP_001080073.1 muscle creatine kinase [Xenopus laevis] %iden=89.764 %ovlp=97.19 evalue=0.0	NP_001020559.1 enolase 1B, retrotransposed [Mus musculus] %iden=87.963 %ovlp=93.70 evalue=0.0	Eno1b	44344.2	57438	82939.7	39560.3	34236.9	76697.6	57492.8	85196.2	69279.9	32190.5	84800.4	65816.2	51994.2	99927	46717.3	73517.7	30440.4	61869.7	28997.8	8691.41	40236.5	6169.21	16795.6	11828.8
ORF48_AMEXTC_0340000231035:1172:1903	XP_008169954.1 F-actin-capping protein subunit alpha-1 [Chrysemys picta bellii] %iden=91.259 %ovlp=99.30 evalue=0.0	NP_067386.3 ras-related protein Rab-37 isoform 1 [Mus musculus] %iden=79.602 %ovlp=81.97 evalue=1.77e-119	Rab37	653.951	1252.5	641.398	649.67	1076.27	658.316	282.319	296.963	545.572	153.684	270.621	474.489	508.706	578.341	1365.4	497.236	330.732	519.401	476.016	814.178	1297.31	604.532	457.762	1042.8
ORF49_AMEXTC_0340000012644:907:6663	XP_014796149.1 PREDICTED: catenin delta-1 isoform X5 [Calidris pugnax] %iden=78.009 %ovlp=99.18 evalue=0.0	XP_017175549.1 PREDICTED: receptor-type tyrosine-protein phosphatase delta isoform X18 [Mus musculus] %iden=90.203 %ovlp=99.90 evalue=0.0	Ptprd	130.494	293.817	125.405	242.034	31.6746	170.881	614.226	68.4847	74.4187	1874.29	77.0561	35.9397	181.543	129.12	596.858	384.316	572.917	314.391	128.758	263.027	236.899	361.83	79.2743	234.77
ORF49_AMEXTC_0340000053687:188:721	KFQ21719.1 Ankyrin repeat domain-containing protein 50_ partial [Merops nubicus] %iden=87.685 %ovlp=99.86 evalue=0.0	NP_150371.4 alpha-actinin-2 [Mus musculus] %iden=63.314 %ovlp=94.38 evalue=2.44e-61	Actn2	58.9604	114.075	165.755	54.0027	64.7273	47.5076	253.533	93.7047	78.4798	220.155	273.741	81.1971	178.621	125.248	184.666	317.121	153.937	70.1151	142.43	56.679	122.934	21.5248	20.1269	44.0743
ORF49_AMEXTC_0340000141013:2788:950	XP_006266896.1 PREDICTED: porphobilinogen deaminase isoform X1 [Alligator mississippiensis] %iden=80.925 %ovlp=93.75 evalue=0.0	NP_034303.3 fatty-acid amide hydrolase 1 [Mus musculus] %iden=50.258 %ovlp=94.45 evalue=0.0	Faah	29082.8	20140.6	20219	15683	28708.5	14542.6	6486.77	11704.9	8104.43	11537.6	8367.01	17399.8	9875.01	19187.8	56555.9	10690.9	15985.2	22723	12215.2	22180.5	16418.3	23717.9	11550.5	21360.8
ORF49_AMEXTC_0340000260723:1239:739	OCA32131.1 hypothetical protein XENTR_v900167461mg_ partial [Xenopus tropicalis] %iden=41.404 %ovlp=95.96 evalue=3.12e-143	BAE30460.1 unnamed protein product [Mus musculus] %iden=96.850 %ovlp=75.45 evalue=1.26e-80	H2afz	1882.6	9.7752	10.2525	194.952	173.999	6.04132	544.234	56.1813	380.59	43.7228	15.6061	505.383	1812.06	199.716	589.993	329.235	1304.75	595.609	2661.41	4314.26	16.0756	4628.38	8912.26	2981.58
ORF5_AMEXTC_0340000003981:17:505; ORF1_AMEXTC_0340000092565:33:443; ORF1_AMEXTC_0340000036471:258:812	XP_023786273.1 collagen alpha-1(VI) chain [Cyanistes caeruleus] %iden=73.422 %ovlp=92.11 evalue=0.0	XP_011237740.1 PREDICTED: titin isoform X2 [Mus musculus] %iden=78.528 %ovlp=99.39 evalue=6.05e-86	Ttn	817.564	1688.39	1553.05	957.942	1556.57	1318.84	1226.99	824.148	904.207	1390.7	501.604	1287.42	364.214	840.583	854.654	680.274	785.981	671.429	388.444	1026.65	2651.14	431.874	523.973	832.346
ORF5_AMEXTC_0340000007299:55:780	XP_007440431.1 PREDICTED: serpin B5 [Python bivittatus] %iden=57.600 %ovlp=95.17 evalue=9.18e-154	AAC52679.1 nebulin, partial [Mus musculus] %iden=72.314 %ovlp=99.59 evalue=3.74e-117	Neb	71.3024	86.2349	160.06	60.292	244.724	152.854	890.845	388.925	201.508	209.441	404.324	98.578	451.035	574.229	32.4826	392.483	159.01	287.546	460.994	161.987	145.592	332.264	606.89	1030.58
ORF5_AMEXTC_0340000010084:163:951	XP_019347513.1 PREDICTED: calcium-dependent secretion activator 2 isoform X2 [Alligator mississippiensis] %iden=87.963 %ovlp=99.83 evalue=0.0	NP_067478.1 myozenin-2 isoform 1 [Mus musculus] %iden=60.606 %ovlp=99.24 evalue=1.10e-112	Myoz2	142.536	33.7417	16.228	14.3202	27.6154	76.813	27.5018	27.5921	27.2181	18.0247	96.342	18.786	52.9592	92.5098	26.119	42.2283	36.3938	52.3333	32.0943	226.371	31.5963	223.642	46.6894	139.415
ORF5_AMEXTC_0340000029858:37:1038	CZT13903.1 uncharacterized protein RCO7_11676 [Rhynchosporium commune] %iden=29.885 %ovlp=90.70 evalue=5.4	BAD90447.1 mKIAA1462 protein, partial [Mus musculus] %iden=34.797 %ovlp=82.93 evalue=1.85e-26	Jcad	73.1965	27.9351	49.0103	20.6564	21.9964	8.42684	13.7912	2.47581	3.53244	7.76537	4.83601	13.5038	18.3887	57.3545	143.024	71.0876	43.3484	103.337	42.1022	12.4227	49.6694	66.9993	29.453	29.4797
ORF5_AMEXTC_0340000030778:1:744	XP_004584524.1 PREDICTED: gephyrin isoform X2 [Ochotona princeps] %iden=91.750 %ovlp=99.25 evalue=0.0	EDL01940.1 mCG144942, isoform CRA_a, partial [Mus musculus] %iden=64.091 %ovlp=88.31 evalue=4.50e-103	No Match	129.825	640.666	274.909	32.452	41.9657	20.9379	124.567	88.1081	71.664	114.778	39.9594	59.0808	226.292	232.948	115.944	112.031	165.766	66.6476	250.473	111.81	418.47	670.919	251.445	762.74
ORF5_AMEXTC_0340000046610:166:2676	XP_005298341.1 PREDICTED: alpha-2-antiplasmin [Chrysemys picta bellii] %iden=53.102 %ovlp=66.45 evalue=5.58e-150	XP_006499781.1 PREDICTED: cordon-bleu protein-like 1 isoform X10 [Mus musculus] %iden=41.100 %ovlp=98.81 evalue=4.24e-167	Cobll1	19.9931	115.952	84.9293	4.03331	25.0917	1.81351	52.1468	12.3149	25.5487	4.11151	6.20377	10.115	29.5658	15.6421	5.66723	13.4599	14.936	3.64732	31.4287	14.3859	57.6271	42.3681	5.94091	41.6769
ORF5_AMEXTC_0340000061831:813:1331	AAX14805.1 matrix metalloproteinase 9 [Notophthalmus viridescens] %iden=88.156 %ovlp=91.84 evalue=0.0	BAC30235.1 unnamed protein product [Mus musculus] %iden=46.875 %ovlp=91.91 evalue=8.84e-39	Lrrc74b	37.183	24.2442	42.5309	12.4845	21.5591	49.3826	4.77127	42.2927	24.6294	14.0401	39.8375	44.4851	63.6415	12.9751	3.20579	5.21667	29.4405	18.4932	143.126	59.6651	87.9381	167.063	49.4683	60.1779
ORF5_AMEXTC_0340000064090:43:597	XP_018427965.1 PREDICTED: envoplakin [Nanorana parkeri] %iden=63.427 %ovlp=98.73 evalue=0.0	BAE40656.1 unnamed protein product [Mus musculus] %iden=80.108 %ovlp=97.30 evalue=2.31e-95	Actc1	1253.62	890.253	805.334	1238.22	899.945	3557.34	1073.59	1250.63	1012.76	1432.95	1386.85	1314.77	900.215	1349.08	469.968	909.014	813.346	894.092	1068.47	3850.19	1000.12	1738.01	2230.89	1380.81
ORF5_AMEXTC_0340000066300:193:1191	XP_014346416.1 PREDICTED: glial fibrillary acidic protein-like isoform X2 [Latimeria chalumnae] %iden=70.842 %ovlp=99.56 evalue=0.0	NP_032110.1 glyceraldehyde-3-phosphate dehydrogenase isoform 2 [Mus musculus] %iden=87.048 %ovlp=99.40 evalue=0.0	Gapdh	10450.3	6366.52	10442.9	7953.95	11464.5	9279.39	6612.69	14059.7	7453.36	22528.8	11117.2	7897.93	4564.63	3303	12454.9	3788.3	7389.42	4561.39	6390.48	4491.05	7418.22	6150.79	4597.81	12768
ORF5_AMEXTC_0340000067171:58:525	XP_012817931.1 PREDICTED: complement factor H-like isoform X1 [Xenopus tropicalis] %iden=33.380 %ovlp=87.48 evalue=0.0	NP_001077424.1 hemoglobin alpha, adult chain 2 [Mus musculus] %iden=54.225 %ovlp=90.38 evalue=9.61e-46	Hba-a2	1412.99	654.29	857.789	5878.95	849.068	842.285	1766.08	1089.19	1343.32	1367.54	2409.24	1318.03	1400.9	1415.22	1439.52	1826.21	1777.42	1288.01	1158.11	1150.58	533.641	473.235	824.164	725.971
ORF5_AMEXTC_0340000069860:116:811	XP_014373310.1 PREDICTED: myomesin-3 [Alligator sinensis] %iden=65.656 %ovlp=99.16 evalue=0.0	NP_058034.1 myosin regulatory light chain 2, skeletal muscle isoform isoform 1 [Mus musculus] %iden=88.166 %ovlp=71.55 evalue=1.31e-99	Mylpf	578.264	423.618	397.976	535.641	577.412	545.21	900.812	684.225	487.023	640.608	890.982	333.369	753.261	767.88	636.162	1401.22	733.481	756.585	445.258	149.333	313.299	57.1051	557.818	561.413
ORF5_AMEXTC_0340000105654:11:586	XP_005285501.1 BTB/POZ domain-containing protein 7 [Chrysemys picta bellii] %iden=87.011 %ovlp=99.38 evalue=0.0	XP_017174699.1 PREDICTED: myosin-7B isoform X5 [Mus musculus] %iden=82.199 %ovlp=98.96 evalue=2.05e-109	Myh7b	531.432	12.0984	8.50427	7.82014	142.897	29.7665	0.702302	207.397	0	10.3578	4.90647	151.644	75.5276	2.97907	3124.7	969.404	182.519	41.3277	145.003	44.5522	3.40382	1484.2	417.947	190.548
ORF5_AMEXTC_0340000122787:25:315	NP_001337055.1 aconitase 2 L homeolog [Xenopus laevis] %iden=89.642 %ovlp=98.99 evalue=0.0	BAE35476.1 unnamed protein product [Mus musculus] %iden=68.182 %ovlp=89.69 evalue=1.38e-31	Cat	2292.01	2345.37	2366.99	3168.93	2126.77	2979.34	2282.59	2222.19	2427.97	3198.39	2873.74	1719.82	2390.95	3389.81	2486.45	2795.44	1975.96	2204.2	2169.41	2673.48	2432.22	3477.48	1984.96	1746.98
ORF5_AMEXTC_0340000168514:645:1319	NP_001080543.1 glutamic-oxaloacetic transaminase 1 homeolog [Xenopus laevis] %iden=88.780 %ovlp=90.69 evalue=0.0	NP_057885.1 ras-related protein Rab-10 [Mus musculus] %iden=97.500 %ovlp=88.44 evalue=1.40e-143	Rab10	721.937	1235.96	1228.8	837.224	698.455	1825.08	1228.25	1054.78	1155.3	1513.39	1372.91	901.796	1112.63	3121.77	1367.59	1989.11	811.035	1481.71	806.577	859.682	1120.5	408.122	584.62	534.317
ORF50_AMEXTC_0340000029402:29:2377	OCT59636.1 hypothetical protein XELAEV_18001058mg [Xenopus laevis] %iden=97.436 %ovlp=99.49 evalue=0.0	AAI28369.1 Cartilage oligomeric matrix protein [Mus musculus] %iden=72.973 %ovlp=94.13 evalue=0.0	Comp	928.754	480.622	305.954	471.695	496.279	814.424	447.921	461.849	412.555	707.338	559.583	628.356	630.739	452.427	377.21	548.037	603.497	422.006	918.097	708.56	500.896	906.772	1282.96	885.137
ORF50_AMEXTC_0340000044424:206:2146	XP_019509966.1 PREDICTED: myosin-4 [Hipposideros armiger] %iden=76.116 %ovlp=99.78 evalue=0.0	NP_001106959.1 septin-9 isoform b [Mus musculus] %iden=72.420 %ovlp=89.80 evalue=0.0	Sept9	3446.37	1977.52	2475	5237.16	3089.49	4215.02	3177.67	4734.68	3726.03	4887.65	6022.86	3532.03	2675.93	4043.8	2390.28	4007.55	2777.82	3065.04	2701.56	1350.65	2629.35	2154.32	2740.55	2418.06
ORF51_AMEXTC_0340000042578:80:3043	XP_015277350.1 PREDICTED: flotillin-2 [Gekko japonicus] %iden=89.412 %ovlp=99.30 evalue=0.0	NP_081682.1 cytosolic 10-formyltetrahydrofolate dehydrogenase [Mus musculus] %iden=78.714 %ovlp=91.19 evalue=0.0	Aldh1l1	108.42	217.408	194.973	224.31	163.939	719.721	128.87	246.53	298.529	260.365	296.23	216.463	177.506	519.715	58.8927	185.158	163.104	268.549	153.917	199.029	218.082	106.626	139.103	165.606
ORF51_AMEXTC_0340000122233:2028:637	XP_008107625.1 PREDICTED: copine-5 [Anolis carolinensis] %iden=93.739 %ovlp=92.46 evalue=0.0	XP_006500236.1 PREDICTED: E3 ubiquitin-protein ligase TRIM69 isoform X1 [Mus musculus] %iden=45.043 %ovlp=98.92 evalue=4.33e-137	Trim69	10.4319	280.551	99.3731	4.95428	0	17.3046	77.1147	22.5902	40.1938	4.00174	29.5773	4.21872	256.37	909.462	582.87	1089.93	133.86	117.404	30.7516	33.1965	324.782	1.91508	9.20765	4.07211
ORF52_AMEXTC_0340000002624:338:5239	XP_016334012.1 PREDICTED: leukocyte elastase inhibitor-like_ partial [Sinocyclocheilus anshuiensis] %iden=57.971 %ovlp=99.28 evalue=8.04e-51	XP_006521493.1 PREDICTED: protein SCAF11 isoform X1 [Mus musculus] %iden=33.902 %ovlp=22.83 evalue=6.49e-38	Scaf11	650.523	635.782	453.411	543.844	1824.56	183.89	513.566	536.152	441.816	1136.41	266.547	674.55	243.698	107.449	860.995	181.144	308.143	203.859	444.476	591.798	483.574	611.291	176.252	1625.66
ORF52_AMEXTC_0340000181638:3184:1436	NP_001001235.1 peripherin [Xenopus tropicalis] %iden=77.681 %ovlp=93.61 evalue=0.0	NP_001116858.1 chromodomain Y-like protein isoform 2 [Mus musculus] %iden=78.309 %ovlp=92.80 evalue=0.0	Cdyl	20.8983	158.133	91.311	70.2228	85.5472	839.519	77.3733	71.8496	86.9582	20.886	60.8701	35.1941	65.0944	1496.85	70.9458	190.894	65.1465	119.001	28.7603	107.218	117.176	37.1073	59.9694	32.3338
ORF52_AMEXTC_0340000224424:2791:611	XP_012399216.1 inter-alpha-trypsin inhibitor heavy chain H3 isoform X1 [Sarcophilus harrisii] %iden=66.892 %ovlp=99.32 evalue=3.95e-60	NP_080784.1 heat shock protein 75 kDa, mitochondrial precursor [Mus musculus] %iden=79.272 %ovlp=97.80 evalue=0.0	Trap1	50392.1	16236	8099.63	35124.5	38289.1	18098.8	29786.2	15914.6	45428.6	48625.5	29617.5	43863	58689.8	6700.08	8509.85	7227.22	33198.2	30230.6	101992	232789	19472.5	151836	396723	58493.1
ORF53_AMEXTC_0340000047506:149:4909	AAC25492.1 type 1 myosin heavy chain_ partial [Rana pipiens] %iden=88.816 %ovlp=98.69 evalue=2.93e-90	XP_006495506.1 PREDICTED: RB1-inducible coiled-coil protein 1 isoform X3 [Mus musculus] %iden=70.901 %ovlp=99.87 evalue=0.0	Rb1cc1	1660.13	1427.69	1807.53	2244.82	1538.33	1856.87	2198.68	2486.8	1747.8	2176.46	2437.51	1914.19	1830.78	2109.16	2086.95	1982.97	2066.51	1669.95	1685.68	1218.45	1390.84	1376.85	1315.08	1418.16
ORF53_AMEXTC_0340000269346:1643:168	XP_007067519.1 PREDICTED: methylcytosine dioxygenase TET3 [Chelonia mydas] %iden=56.169 %ovlp=99.18 evalue=0.0	NP_080021.3 endoplasmic reticulum lectin 1 precursor [Mus musculus] %iden=77.462 %ovlp=92.68 evalue=0.0	Erlec1	1949.28	2575.97	698.683	1691.74	2051.96	8684.97	2070.29	1030.02	1926.31	3938.09	1719.02	1904.46	1735.66	5748.58	684	856.354	1611.21	1654.83	2493.8	13408	1880.46	5829.64	7063.77	3273.27
ORF54_AMEXTC_0340000054221:557:1906	XP_018112967.1 PREDICTED: troponin I_ fast skeletal muscle-like [Xenopus laevis] %iden=88.525 %ovlp=98.91 evalue=4.29e-111	AAG28459.1 transketolase, partial [Mus musculus] %iden=76.126 %ovlp=98.44 evalue=0.0	Tkt	194.679	210.832	316.092	484.316	396.098	771.58	620.214	447.956	562.202	170.947	395.776	275.119	318.865	775.378	216.112	656.737	318.622	495.286	153.982	33.4118	124.247	25.8724	71.5379	36.7616
ORF54_AMEXTC_0340000165670:2437:833	XP_005990309.1 PREDICTED: leucine-rich repeat-containing protein 74B isoform X2 [Latimeria chalumnae] %iden=72.050 %ovlp=92.49 evalue=2.14e-69	NP_733467.1 copine-1 [Mus musculus] %iden=70.056 %ovlp=98.88 evalue=0.0	Cpne1	519.672	257.651	253.608	423.622	235.909	430.796	673.705	379.637	388.326	383.382	454.08	309.278	193.656	178.036	237.239	224.099	363.435	230.764	241.273	334.756	190.318	107.041	98.0406	147.3
ORF54_AMEXTC_0340000180250:1998:412	XP_009558442.1 PREDICTED: tenascin-N [Cuculus canorus] %iden=55.249 %ovlp=90.92 evalue=0.0	EDL36917.1 dihydrolipoamide dehydrogenase, partial [Mus musculus] %iden=84.086 %ovlp=96.03 evalue=0.0	Dld	648.076	652.458	995.16	443.839	216.044	131.198	508.093	74.2703	236.481	191.432	213.522	112.619	839.487	991.062	1278.02	2056.72	599.776	883.106	806.048	294.757	421.821	276.483	568.949	153.829
ORF54_AMEXTC_0340000217987:3133:1895	XP_023397541.1 LOW QUALITY PROTEIN: cold-inducible RNA-binding protein [Loxodonta africana] %iden=59.524 %ovlp=98.69 evalue=2.13e-46	EDL17858.1 inositol polyphosphate-5-phosphatase A, isoform CRA_b [Mus musculus] %iden=51.531 %ovlp=94.67 evalue=1.31e-148	Inpp5a	359.855	169.312	202.53	354.244	229.854	268.774	183.772	245.112	257.345	205.081	287.739	284.173	238.61	515.034	252.136	329.025	325.22	384.651	180.176	375.502	137.276	536.909	177.057	225.629
ORF54_AMEXTC_0340000256858:2113:1190	XP_005288910.1 tropomyosin beta chain isoform X1 [Chrysemys picta bellii] %iden=93.310 %ovlp=88.16 evalue=7.29e-178	XP_011246460.1 PREDICTED: serine/arginine-rich splicing factor 9 isoform X1 [Mus musculus] %iden=80.444 %ovlp=72.40 evalue=6.83e-120	Srsf9	5416.93	6091.8	6639.93	9834.45	5701.47	5552.7	10328.6	6980.38	9113.79	6838.84	10020	5317.88	8279.21	10916.7	11874	12214.2	6854.81	6735.24	6217	1268.62	4975.03	1433.16	5800.84	4557.84
ORF55_AMEXTC_0340000173992:1854:877	XP_018412073.1 PREDICTED: keratin_ type I cytoskeletal 47 kDa-like [Nanorana parkeri] %iden=66.393 %ovlp=63.78 evalue=3.71e-105	BAB23804.1 unnamed protein product [Mus musculus] %iden=86.335 %ovlp=98.16 evalue=0.0	Suclg1	12888.7	2131.66	1984.86	2579.44	3420.93	2253.45	2172.56	2209.16	2118.08	2599.61	2505.82	2492.51	7013.55	5475.01	3265.61	4358.6	7224.65	8032.45	6708.81	17716.1	2553.59	21385.9	9560.8	11138.2
ORF55_AMEXTC_0340000184702:2131:1169	XP_005300439.1 tensin-3 isoform X5 [Chrysemys picta bellii] %iden=72.251 %ovlp=99.60 evalue=0.0	NP_034153.2 enoyl-CoA delta isomerase 1, mitochondrial precursor [Mus musculus] %iden=61.423 %ovlp=82.87 evalue=3.74e-123	Eci1	121.484	12.5693	26.0079	0.0706799	2.75605	6.70107	1.76341	4.33363	3.37871	1.74766	2.65576	8.80483	245.473	17.3436	58.6346	25.3219	102.81	22.8285	132.548	124.737	6.267	672.539	135.04	320.877
ORF55_AMEXTC_0340000230479:287:2932	AGH15796.1 Rpl11 protein [Pachytriton brevipes] %iden=92.737 %ovlp=94.18 evalue=1.91e-112	NP_035354.1 glycogen phosphorylase, muscle form [Mus musculus] %iden=87.976 %ovlp=95.12 evalue=0.0	Pygm	980.579	240.898	74.244	52.8979	82.4734	87.0504	52.9499	126.97	54.9647	94.9921	83.229	81.0367	163.044	49.3459	289.412	298.001	191.734	40.8791	104.495	100.402	143.035	77.1537	72.8167	124.176
ORF55_AMEXTC_0340000234895:1115:4648	XP_007666682.1 PREDICTED: collagen alpha-3(VI) chain [Ornithorhynchus anatinus] %iden=54.270 %ovlp=99.30 evalue=0.0	No Hits No Hits	No Match	9519.6	10899.7	11900.4	13191.3	13242.9	9651.33	6687.63	11995.4	9182.07	17660.8	10967.9	8597.26	3812.23	2758.02	15058.2	3850.5	8483.22	4339.8	5926.97	4090.2	14957.4	5482.84	6430.95	11417.7
ORF56_AMEXTC_0340000006207:20:5704	XP_014717670.1 PREDICTED: unconventional myosin-Id isoform X1 [Equus asinus] %iden=82.493 %ovlp=99.74 evalue=0.0	BAE27912.1 unnamed protein product [Mus musculus] %iden=66.367 %ovlp=99.89 evalue=0.0	Ptprb	3.76962	20.6811	12.2475	11.8678	23.7817	15.9893	59.0531	39.2389	70.8652	12.2279	30.2706	15.8984	17.9011	3.9611	20.3601	53.9264	26.5155	18.7654	8.1749	2189.45	24.1532	186.022	171.73	17.2944
ORF56_AMEXTC_0340000018786:121:2103;ORF56_AMEXTC_0340000014585:121:2058	CAA35207.1 Titin (1016 AA)_ partial [Oryctolagus cuniculus] %iden=84.718 %ovlp=99.67 evalue=0.0	NP_034852.3 lamin-B2 isoform 1 [Mus musculus] %iden=65.421 %ovlp=95.76 evalue=0.0	Lmnb2	4479.29	4055.4	4327.35	7124.49	5442.61	5755.83	4468.58	5024.09	5530.04	5752.22	5604.5	4909.52	4576.18	6728.28	3302.85	4719.21	4029.23	5268.75	4820.65	15444.4	4931.62	10388.3	6903.4	6218.06
ORF56_AMEXTC_0340000042939:179:5302	XP_018414950.1 PREDICTED: tripartite motif-containing protein 29 [Nanorana parkeri] %iden=60.510 %ovlp=70.74 evalue=0.0	NP_034536.2 complement C5 preproprotein [Mus musculus] %iden=50.555 %ovlp=99.82 evalue=0.0	Hc	1727.89	1199.44	1287	2359.89	1414.23	1561.18	1868.23	1819.64	1797.45	2654.46	1755.26	1469.47	2249.41	2375.45	1283.99	1005.54	1762.95	1446.32	2079.28	1833.44	1114.65	1554.77	1900.47	2122.83
ORF56_AMEXTC_0340000225732:8:5698	XP_015684305.1 PREDICTED: lysine-specific demethylase 6B_ partial [Protobothrops mucrosquamatus] %iden=76.877 %ovlp=34.00 evalue=0.0	XP_006498861.1 PREDICTED: centrosome-associated protein CEP250 isoform X2 [Mus musculus] %iden=27.206 %ovlp=52.08 evalue=2.63e-28	Cep250	160.717	139.165	85.6851	83.4239	154.809	114.822	24.4374	42.6937	35.7831	38.2439	32.5097	39.3548	75.3122	85.4754	669.152	83.2417	167.861	59.3738	79.7186	149.895	126.962	143.302	28.9516	91.8485
ORF56_AMEXTC_0340000227228:2323:359	XP_005288758.1 ras-related protein Rab-35 [Chrysemys picta bellii] %iden=98.010 %ovlp=99.00 evalue=2.39e-142	NP_071705.3 78 kDa glucose-regulated protein precursor [Mus musculus] %iden=95.447 %ovlp=96.95 evalue=0.0	Hspa5	215.966	270.504	272.438	304.111	154.17	166.437	113.396	132.348	228.828	397.449	225.253	259.345	159.717	161.91	176.891	283.719	202.907	206.303	185.236	320.942	224.783	358.186	560.455	294.695
ORF57_AMEXTC_0340000009243:35:3154	XP_008493597.1 PREDICTED: heterogeneous nuclear ribonucleoprotein Q isoform X3 [Calypte anna] %iden=94.474 %ovlp=93.96 evalue=0.0	NP_001129557.1 ubiquitin-like modifier-activating enzyme 1 isoform 2 [Mus musculus] %iden=59.270 %ovlp=96.83 evalue=0.0	Uba1	71049.4	3776.44	4263.69	7842.67	4411.12	5889.95	5683.03	6926.36	6066.59	5431.55	6043.32	5466.07	39749.3	36208.7	29415.1	22667.5	46328.6	41371.7	33808.6	91235	3871.92	108810	55933.5	66614.4
ORF57_AMEXTC_0340000133088:3035:1512	XP_007948504.1 PREDICTED: E3 ubiquitin-protein ligase BRE1A [Orycteropus afer afer] %iden=82.737 %ovlp=99.79 evalue=0.0	NP_035636.1 succinate--CoA ligase [ADP-forming] subunit beta, mitochondrial precursor [Mus musculus] %iden=78.618 %ovlp=90.55 evalue=0.0	Sucla2	62.1692	269.08	165.599	100.792	96.6335	702.953	66.5861	144.38	124.112	133.715	117.109	27.203	60.2277	370.993	18.0351	78.1065	43.5161	47.986	59.5558	83.591	198.402	129.475	100.4	48.2527
ORF58_AMEXTC_0340000006533:464:6052	XP_005288677.1 14-3-3 protein eta [Chrysemys picta bellii] %iden=96.761 %ovlp=99.19 evalue=2.72e-177	EDL08374.1 procollagen, type V, alpha 1 [Mus musculus] %iden=82.842 %ovlp=97.91 evalue=0.0	Col5a1	667.313	1012	1140	765.661	1977.17	1405.77	1279.32	948.482	930.476	509.526	1044.96	1205.22	771.905	1011.36	727.715	642.792	667.372	786.729	1031.59	1411.56	859.983	2564.9	931.767	1029.66
ORF58_AMEXTC_0340000009093:815:4864	XP_007065389.1 PREDICTED: LOW QUALITY PROTEIN: tRNA (guanine(37)-N1)-methyltransferase [Chelonia mydas] %iden=61.858 %ovlp=96.71 evalue=0.0	EDL03445.1 mitogen activated protein kinase kinase kinase 5 [Mus musculus] %iden=79.853 %ovlp=99.63 evalue=0.0	Map3k5	57.865	178.03	145.922	71.6831	15.9308	292.633	27.1101	57.4851	66.0572	0.274129	24.4093	31.5467	49.7348	289.142	127.402	417.589	70.9348	222.046	19.1987	7.70647	43.528	0	14.5257	4.38344
ORF58_AMEXTC_0340000034670:74:3013	AMA21735.1 glyceraldehyde 3-phosphate dehydrogenase [Ranodon sibiricus] %iden=93.656 %ovlp=99.10 evalue=0.0	NP_758473.3 vacuolar protein sorting-associated protein 18 homolog [Mus musculus] %iden=68.891 %ovlp=99.29 evalue=0.0	Vps18	22437.7	7239.77	10395.7	32011.6	20536.2	12324	14921.2	18534.9	12791.6	19086.6	13102.4	23098.2	12525.1	8442.33	14228.8	9705.06	16988.9	11125	13573.6	19062.4	8051.03	28934.6	10480.2	18409.6
ORF6_AMEXTC_0340000018852:196:888	XP_019395102.1 PREDICTED: protein-glutamine gamma-glutamyltransferase E-like isoform X2 [Crocodylus porosus] %iden=47.642 %ovlp=90.17 evalue=1.77e-61	NP_035164.1 peroxiredoxin-1 [Mus musculus] %iden=82.915 %ovlp=85.71 evalue=1.77e-123	Prdx1	591.335	4572.72	2839.82	1677.04	4848.88	4177.43	1857.56	3722.34	1440.52	4834.23	2186.17	4831.75	1488.22	527.623	483.778	309.554	569.799	345.741	1490.16	5998.09	3361.02	5102.52	2457.37	2839.19
ORF6_AMEXTC_0340000023864:1056:3893	NP_001016047.1 annexin A4 [Xenopus tropicalis] %iden=80.997 %ovlp=99.38 evalue=0.0	NP_001343463.1 ankycorbin isoform 2 [Mus musculus] %iden=52.050 %ovlp=99.26 evalue=0.0	Rai14	4298.34	2195.06	2684.18	5138.26	3025.41	4378.22	5074.77	5835.91	5473.12	7493.35	10531.4	4412.12	4059.39	4244.83	2213.9	4400.95	3725.74	3401.11	4139.24	2507.25	2900.28	1868.4	2393.45	3367.71
ORF6_AMEXTC_0340000033761:139:3912	Q02084.2 RecName: Full=Zinc-binding protein A33 %iden=91.613 %ovlp=99.57 evalue=0.0	NP_775607.2 protein fantom [Mus musculus] %iden=61.538 %ovlp=99.60 evalue=0.0	Rpgrip1l	3099.77	2776.95	3345.18	4877.91	3563.5	4377.27	3415.6	4328.98	4896.38	6323.75	4957.23	4178.63	2927.35	3548.47	3231.96	3364.65	3138.2	3552.65	3233.83	4840.46	3202.41	5072.62	6940.86	4043.52
ORF6_AMEXTC_0340000035357:79:4644	XP_005311743.1 Fanconi anemia group G protein [Chrysemys picta bellii] %iden=47.377 %ovlp=83.47 evalue=2.63e-180	NP_084311.1 golgin subfamily B member 1 [Mus musculus] 85.1 85.1 35% 2e-15 25.08%	Golgb1	38.3539	42.8176	47.8933	10.3562	70.3141	46.0748	2.64008	36.1083	58.6936	0	1.27551	2.62739	43.1992	114.122	105.243	101.957	169.693	139.272	48.4751	9.1433	90.3522	0	1.32305	2.12375
ORF6_AMEXTC_0340000041891:7:465	XP_020668456.1 heat shock cognate 71 kDa protein-like isoform X1 [Pogona vitticeps] %iden=96.242 %ovlp=90.92 evalue=0.0	BAE23081.1 unnamed protein product [Mus musculus] %iden=81.699 %ovlp=98.69 evalue=2.57e-80	Myh13	673.385	545.652	338.043	911.938	1072	676.968	651.977	574.498	726.234	761.518	671.443	496.764	662.205	848.139	886.281	642.755	639.314	541.796	586.624	742.921	609.661	810.822	947.814	462.921
ORF6_AMEXTC_0340000055096:1239:1670	XP_018096178.1 PREDICTED: uncharacterized protein LOC108704227 [Xenopus laevis] %iden=41.622 %ovlp=87.62 evalue=4.81e-34	BAD90271.1 mKIAA4003 protein, partial [Mus musculus] %iden=74.815 %ovlp=92.36 evalue=4.86e-61	Mcm4	842.012	1945.57	1244.85	1681.8	1171.29	4081.78	1364.61	1367.22	1582.15	1856.15	1635.45	1294.59	2562.7	2534.12	770.995	1277.75	789.406	1368.76	4681.65	939.259	2617.13	1131.45	4306.4	1974.71
ORF6_AMEXTC_0340000067981:445:1218	AAL05591.1 neuron navigator 1 [Homo sapiens] %iden=76.266 %ovlp=97.36 evalue=0.0	CAA57513.1 M-TAXREB107 [Mus musculus] %iden=80.567 %ovlp=94.19 evalue=1.07e-138	Rpl6	67.8639	49.0378	66.6957	46.7443	53.4409	50.2872	98.5857	70.3253	107.71	53.9551	41.677	39.3108	147.298	108.915	182.457	34.8372	137.85	60.458	192.067	69.7521	55.8275	114.208	63.3544	101.427
ORF6_AMEXTC_0340000068090:86:844	XP_015278982.1 PREDICTED: hydroperoxide isomerase ALOXE3-like [Gekko japonicus] %iden=54.878 %ovlp=95.64 evalue=0.0	NP_035784.1 tubulin alpha-1B chain [Mus musculus] 443 443 100% 5e-156 83.40%	Tuba1b	356.389	313.616	221.908	283.476	197.308	78.1777	229.061	35.4989	249.556	0.768576	16.4222	8.42505	1240.09	1082.64	1780.74	2157.18	1026.05	875.337	678.743	241.073	502.159	12.2761	123.254	71.7619
ORF6_AMEXTC_0340000069969:116:598	XP_018108678.1 PREDICTED: isocitrate dehydrogenase [NADP]_ mitochondrial-like [Xenopus laevis] %iden=89.497 %ovlp=97.85 evalue=0.0	NP_001347057.1 40S ribosomal protein S19 isoform e [Mus musculus] %iden=49.655 %ovlp=89.44 evalue=1.78e-32	Rps19	2943.23	2028.79	2570.86	3864.27	4087.08	1991.98	3591.82	3063.88	2863.22	3338.34	2381.11	2456.61	3416.59	3344.16	3927.57	3093.22	2588.29	3213.3	3357.91	2296.03	2126.1	1788.89	5379.92	2872.73
ORF6_AMEXTC_0340000150083:277:909	KFU87681.1 SURP and G-patch domain-containing protein 2 [Chaetura pelagica] %iden=33.196 %ovlp=69.53 evalue=5.55e-102	NP_038569.1 glutathione S-transferase P 1 [Mus musculus] %iden=52.657 %ovlp=96.68 evalue=6.07e-71	Gstp1	1933.04	1707.76	1649.65	912.977	1440.02	975.764	920.464	1160.77	765.063	1724.73	906.45	1734.33	1229.11	1136.21	2983.21	846.384	1078.43	1248.24	1366.52	1668.2	1594.43	2866.62	1406.07	3024.84
ORF6_AMEXTC_0340000180969:1071:6929	XP_019341684.1 PREDICTED: YEATS domain-containing protein 2 isoform X3 [Alligator mississippiensis] %iden=68.215 %ovlp=98.88 evalue=0.0	AAH75632.1 Jumonji domain containing 3 [Mus musculus] %iden=69.688 %ovlp=34.61 evalue=0.0	Kdm6b	3509.05	4891.5	4855.72	3394.84	5895.26	6587.01	2002.53	2494.54	3291.07	2849.54	2966.49	4947.43	2765.77	2665.25	2617.99	1765.62	1708.79	2882.25	3234.84	8628.02	5426.1	6012.6	5864.54	3834.08
ORF6_AMEXTC_0340000235177:453:5645	XP_014433294.1 PREDICTED: glycogen phosphorylase_ muscle form [Pelodiscus sinensis] %iden=89.324 %ovlp=95.46 evalue=0.0	NP_848738.2 up-regulator of cell proliferation isoform 1 [Mus musculus] 647 647 49% 0.0 42.09%	Urgcp	4207.29	6334.21	8741.55	7812.33	11142.9	8897.95	1853.69	11154	12648.7	15519.2	15390.4	7562.88	3136.88	826.876	987.909	3382.48	965.676	3429.32	5301.19	5539.56	5855.73	9485.58	7008.3	8184.86
ORF6_AMEXTC_0340000266507:753:2567	XP_008693976.1 PREDICTED: histone H2B type 2-F-like isoform X1 [Ursus maritimus] %iden=93.798 %ovlp=92.09 evalue=6.35e-83	NP_032904.1 alpha-2-antiplasmin precursor [Mus musculus] %iden=48.052 %ovlp=63.31 evalue=1.28e-114	Serpinf2	82572.2	70482	56693.8	81907	86396.9	62589.6	56125.8	65899	50246.8	61757	34413.4	91407	55740.4	33052.6	49778.8	30102.6	54215.6	39647.5	77980.9	93641.4	63523.8	111534	79379.4	95681
ORF61_AMEXTC_0340000045105:233:2143	XP_021127751.1 cordon-bleu protein-like 1 isoform X3 [Anas platyrhynchos] %iden=43.376 %ovlp=94.27 evalue=0.0	NP_694806.1 copine-5 isoform 2 [Mus musculus] %iden=85.666 %ovlp=91.37 evalue=0.0	Cpne5	8683.31	1572.84	1571.02	4226.99	8733.05	2746.68	5912.73	3096.62	9072.48	7203.3	5230.46	6029.01	6226.77	2622.34	2465.38	2537.26	5013.72	3804.54	11762	29136.9	2078.46	16037.3	32924.6	8289.19
ORF61_AMEXTC_0340000177853:2324:39	XP_003224996.2 PREDICTED: heat shock protein beta-6 [Anolis carolinensis] %iden=68.156 %ovlp=89.12 evalue=1.41e-73	NP_035515.2 ski oncogene isoform 1 [Mus musculus] %iden=67.287 %ovlp=97.38 evalue=0.0	Ski	5470.33	5749.94	4200.32	3996.3	4023.24	11046.5	3915.57	4112.32	4976.54	6087.56	4967.07	4232.7	5246.04	11658.8	4087.49	5886.4	4843.14	5147.79	5765.9	6144.22	6137.54	7783.91	4774.92	7058.62
ORF63_AMEXTC_0340000157743:3036:667	XP_002932939.2 PREDICTED: myosin-7B [Xenopus tropicalis] %iden=93.254 %ovlp=99.76 evalue=0.0	BAC98009.1 mKIAA0723 protein, partial [Mus musculus] %iden=61.727 %ovlp=99.62 evalue=0.0	Matr3	5642.17	5748.85	4699.27	4531.33	10672	5491.99	5216.89	5235.54	4923.78	5683.8	6593.51	4345.15	4867.55	6403.92	8158	9121.92	4456.15	4445.53	4598.6	5169.05	10295.8	7184.61	10698.3	7722.48
ORF64_AMEXTC_0340000001807:311:7363	XP_015200747.1 PREDICTED: glutathione S-transferase P-like [Lepisosteus oculatus] %iden=59.512 %ovlp=96.68 evalue=8.22e-87	XP_006498131.1 PREDICTED: centriolin isoform X1 [Mus musculus] %iden=57.419 %ovlp=94.39 evalue=0.0	Cntrl	139.029	229.167	56.2953	19.8492	264.737	211.317	12.8902	26.9811	95.9845	9.10912	19.2539	56.0313	218.273	186.654	103.816	123.532	115.508	184.467	226.302	881.848	119.2	460.366	136.899	281.313
ORF64_AMEXTC_0340000026147:314:5593	NP_001099689.1 U4/U6 small nuclear ribonucleoprotein Prp31 [Rattus norvegicus] %iden=92.291 %ovlp=93.57 evalue=0.0	AAF29436.2 periplakin [Mus musculus] %iden=63.445 %ovlp=99.89 evalue=0.0	Ppl	132.921	344.349	308.466	57.7831	79.1758	34.8512	146.327	55.9603	32.3214	34.081	10.562	40.6866	34.0968	73.6398	389.216	57.9684	264.293	55.7673	31.2973	334.641	377.554	433.044	25.7476	46.5499
ORF64_AMEXTC_0340000289367:2253:1747	XP_018429167.1 PREDICTED: myosin regulatory light chain 10 [Nanorana parkeri] %iden=92.262 %ovlp=71.67 evalue=3.25e-110	BAB31059.1 unnamed protein product [Mus musculus] %iden=97.619 %ovlp=98.82 evalue=1.28e-116	Arpc4	7472.73	10134.7	6466.95	7231.8	13121.5	10334.3	5298.17	5289.96	5945.55	4096.87	5931.4	6954.86	11055.4	16903	13517.7	15496.7	6298.37	10741	9225.74	15794.2	11109.3	12608	11424.8	10567.1
ORF65_AMEXTC_0340000196248:338:6520	XP_009899137.1 PREDICTED: fibronectin [Picoides pubescens] %iden=74.830 %ovlp=96.16 evalue=0.0	XP_006534538.1 PREDICTED: protein TANC2 isoform X4 [Mus musculus] %iden=90.120 %ovlp=99.90 evalue=0.0	Tanc2	7559.3	1736.77	1390.93	4171.65	3788.82	2727.07	2103.85	2422.27	2183	4976	3302.09	3707.23	2044.71	2381.34	14022.8	5359.46	3983.66	2815.46	2387.92	3336.15	3195.84	7254.37	4699.92	4000.44
ORF65_AMEXTC_0340000279815:6133:1787	XP_018085003.1 PREDICTED: gelsolin-like isoform X1 [Xenopus laevis] %iden=76.954 %ovlp=98.43 evalue=0.0	NP_031768.2 collagen alpha-1(I) chain preproprotein [Mus musculus] %iden=81.706 %ovlp=99.86 evalue=0.0	Col1a1	630.163	1005.67	2461.25	780.051	1711.17	3679.7	1056.45	1527.47	2104.37	621.265	1354.1	1126.45	676.573	1787.43	443.92	511.374	613.75	756.464	635.688	390.66	1356.68	297.035	317.072	564.559
ORF66_AMEXTC_0340000007017:593:6658	XP_017945805.1 PREDICTED: epiplakin isoform X2 [Xenopus tropicalis] %iden=37.987 %ovlp=81.48 evalue=8.96e-55	NP_080957.2 protein Daple [Mus musculus] %iden=60.951 %ovlp=99.90 evalue=0.0	Ccdc88c	3569.08	3353.72	3350.78	3695.43	3964.59	4023.21	3727.71	4045.81	4223.6	4834.84	4484.97	3346.78	4818.97	5329.84	4048.87	4260.25	5074.53	3894	5211.5	6781.6	4240.74	6785.95	4372.05	5741.69
ORF66_AMEXTC_0340000026686:32:6085	XP_013963892.1 pleckstrin homology domain-containing family A member 5 isoform X26 [Canis lupus familiaris] %iden=72.124 %ovlp=98.46 evalue=0.0	NP_083163.3 structural maintenance of chromosomes flexible hinge domain-containing protein 1 [Mus musculus] %iden=67.628 %ovlp=99.50 evalue=0.0	Smchd1	1541.87	2342.71	1883.88	1861.08	3256.4	3147.57	2595.51	2991.72	1687.56	2536.09	2418.86	2040.96	2298.98	2674.6	2505.7	2222.26	2075.17	1762.75	1629.4	1253.07	2073.77	1704.36	1456.68	2058.83
ORF66_AMEXTC_0340000034391:179:6211	XP_018425380.1 PREDICTED: tyrosine-protein kinase Fes/Fps [Nanorana parkeri] %iden=71.966 %ovlp=99.76 evalue=0.0	NP_034811.2 laminin subunit alpha-4 precursor [Mus musculus] %iden=55.337 %ovlp=87.27 evalue=0.0	Lama4	761.344	654.995	557.462	524.745	450.342	873.439	554.239	610.86	694.166	324.642	805.07	395.497	699.484	810.732	585.46	1288.72	687.787	871.855	449.734	232.113	512.244	217.76	274.813	259.682
ORF66_AMEXTC_0340000166038:3788:3126	XP_014460170.1 PREDICTED: keratin_ type I cytoskeletal 12 [Alligator mississippiensis] %iden=63.089 %ovlp=83.11 evalue=1.91e-163	NP_033027.1 ras-related protein Rab-3A [Mus musculus] %iden=99.091 %ovlp=99.10 evalue=1.87e-163	Rab3a	631.148	957.819	911.324	1032.69	1115.2	1676.92	1526.1	2000.26	770.744	5556.37	2785.91	2476.33	1382.42	899.978	575.506	907.328	1194.87	636.385	1766.38	2745.15	790.893	1336	1133.8	2255.31
ORF68_AMEXTC_0340000225847:1962:553	XP_019579934.1 PREDICTED: keratin_ type II cytoskeletal 4 [Rhinolophus sinicus] %iden=68.966 %ovlp=86.32 evalue=2.81e-91	NP_080592.2 aldehyde dehydrogenase family 3 member B1 [Mus musculus] %iden=65.458 %ovlp=99.57 evalue=0.0	Aldh3b1	716.814	644.717	761.731	1055.41	958.509	785.087	2158.03	1426.62	1268.71	855.597	1155.31	993.166	770.094	587.316	811.049	719.1	889.582	388.053	937.854	2755.01	518.333	2019.1	1347.92	559.24
ORF69_AMEXTC_0340000007400:449:7060	XP_013816559.1 PREDICTED: complement component C9 [Apteryx australis mantelli] %iden=52.764 %ovlp=96.72 evalue=0.0	NP_113571.2 synaptotagmin-like protein 2 isoform 3 [Mus musculus] %iden=65.330 %ovlp=19.06 evalue=1.57e-179	Sytl2	719.073	480.392	352.099	491.778	871.25	1402.01	502.099	534.868	987.158	659.195	615.889	560.825	1161.54	418.798	314.112	402.669	445.656	617.111	2083.55	2850.75	686.027	1620.52	7525.93	909.37
ORF69_AMEXTC_0340000008876:425:3109	XP_018094512.1 PREDICTED: isocitrate dehydrogenase [NADP] cytoplasmic [Xenopus laevis] %iden=88.776 %ovlp=99.24 evalue=0.0	NP_034147.1 dystroglycan preproprotein [Mus musculus] %iden=70.045 %ovlp=98.66 evalue=0.0	Dag1	105.483	103.809	136.641	115.299	107.468	283.281	43.5408	116.37	168.363	8.55801	85.0589	94.2427	120.17	314.24	23.6023	189.829	65.315	221.727	85.6679	92.7708	113.099	33.6096	44.8211	28.8187
ORF69_AMEXTC_0340000260598:5404:1019	XP_011594191.1 PREDICTED: epidermal growth factor receptor substrate 15-like 1 isoform X2 [Aquila chrysaetos canadensis] %iden=79.592 %ovlp=98.38 evalue=0.0	AAH52398.1 Collagen, type III, alpha 1 [Mus musculus] %iden=70.300 %ovlp=99.86 evalue=0.0	Col3a1	271.005	214.024	239.431	414.432	410.076	415.356	217.786	439.434	434.604	516.658	484.688	425.132	391.601	973.209	419.188	214.478	371.643	421.514	248.627	393.282	187.048	352.536	339.015	190.854
ORF7_AMEXTC_0340000023417:22:3735	NP_001008435.1 40S ribosomal protein S12 [Xenopus tropicalis] %iden=99.237 %ovlp=94.20 evalue=3.47e-89	NP_035034.2 neurofilament heavy polypeptide [Mus musculus] %iden=45.826 %ovlp=90.63 evalue=0.0	Nefh	948.531	240.455	378.939	1744.72	240.046	489.865	1233.77	1087.67	1054.5	1909.4	1675.88	771.869	1165.65	359.681	493.416	1624.85	723.889	595.628	1066	172.129	287.989	244.613	151.374	417.958
ORF7_AMEXTC_0340000031493:241:1194	KQL32298.1 heterogeneous nuclear ribonucleoprotein K isoform X2 [Amazona aestiva] %iden=87.500 %ovlp=99.52 evalue=0.0	NP_032786.1 mimecan precursor [Mus musculus] %iden=57.333 %ovlp=89.94 evalue=6.59e-117	Ogn	1474.4	1105.48	1416.09	740.847	1349.86	625.118	734.39	894.872	645.651	1015.25	739.71	952.176	627.667	531.621	1690.5	898.025	748.775	754.295	855.685	1117.44	1320.33	1219.77	936.318	1307.31
ORF7_AMEXTC_0340000053868:981:1757	XP_006031310.1 PREDICTED: collagen alpha-1(XVI) chain [Alligator sinensis] %iden=63.544 %ovlp=95.47 evalue=0.0	CAA63654.1 fibronectin, partial [Mus musculus] %iden=50.400 %ovlp=93.82 evalue=7.73e-61	Fn1	432.309	642.884	593.961	83.1297	622.902	209.587	93.7669	198.7	170.2	275.16	151.358	131.635	453.766	416.238	2375.56	267.479	461.761	411.046	467.407	230.335	1052.19	679.994	1153.83	758.442
ORF7_AMEXTC_0340000057945:1827:2675	XP_018545157.1 PREDICTED: uncharacterized protein LOC108892205 [Lates calcarifer] %iden=40.848 %ovlp=92.10 evalue=1.06e-100	CAC00537.1 myosin heavy chain IIB, partial [Mus musculus] %iden=66.939 %ovlp=86.22 evalue=2.17e-104	Myh4	137.737	216.438	136.779	182.883	134.987	156.133	157.7	140.964	122.056	176.457	125.651	249.741	110.952	42.1807	101.348	100.501	137.306	69.7163	105.034	303.173	196.676	156.626	166.135	289.915
ORF7_AMEXTC_0340000066285:283:588	XP_019403131.1 PREDICTED: adenylyl cyclase-associated protein 1 [Crocodylus porosus] %iden=74.113 %ovlp=98.96 evalue=0.0	NP_001028411.1 cystatin-A [Mus musculus] %iden=40.625 %ovlp=93.14 evalue=3.15e-15	Csta1	821.923	754.632	517.473	364.319	3319.37	1023.71	1050.58	1029.86	1141.03	612.786	1248.45	2855.64	1250.85	265.685	661.976	344.236	621.61	624.174	2875.91	3000.7	900.455	4102.59	4276.1	4154.66
ORF7_AMEXTC_0340000066354:571:1713	XP_008943342.1 PREDICTED: calcium-independent phospholipase A2-gamma [Merops nubicus] %iden=64.815 %ovlp=99.75 evalue=0.0	NP_077159.1 NADH dehydrogenase [ubiquinone] 1 alpha subcomplex subunit 10, mitochondrial precursor [Mus musculus] %iden=55.775 %ovlp=91.08 evalue=9.45e-141	Ndufa10	400.399	3.09461	3.17229	2.90675	6.83006	5.40704	8.76373	8.49753	5.3233	126.98	55.0387	6.8041	12.5004	18.0751	3.83984	16.031	11.3022	518.784	9.42997	63.7947	7.94787	27.1515	536.668	617.251
ORF7_AMEXTC_0340000066722:155:667; ORF1_AMEXTC_0340000065605:60:830	XP_005304790.1 PREDICTED: cytochrome b-c1 complex subunit 2_ mitochondrial [Chrysemys picta bellii] %iden=74.836 %ovlp=99.56 evalue=0.0	XP_006533476.1 PREDICTED: keratin, type I cytoskeletal 12 isoform X1 [Mus musculus] %iden=60.241 %ovlp=96.49 evalue=1.47e-62	Krt12	975.962	703.057	1752.22	369.225	820.945	223.68	264.704	154.905	373.356	45.0513	42.53	1127.9	950.229	123.67	2078.34	1021.97	387.842	836.991	1576.56	1570.45	637.932	588.457	4312.57	752.876
ORF7_AMEXTC_0340000069885:290:805	XP_008166367.1 PREDICTED: chromodomain-helicase-DNA-binding protein 6 isoform X1 [Chrysemys picta bellii] %iden=80.127 %ovlp=96.91 evalue=0.0	EDL34601.1 splicing factor, arginine/serine-rich 2 (SC-35), isoform CRA_a [Mus musculus] %iden=94.767 %ovlp=99.42 evalue=8.62e-104	Srsf2	66.6959	18.5022	15.566	18.2208	319.455	16.474	123.73	24.0481	38.0049	15.6924	55.9116	20.3596	12.5461	2.91573	10.8939	7.7832	14.4334	10.9222	29.1978	86.8086	16.138	239.396	67.2118	20.315
ORF7_AMEXTC_0340000069996:104:715	XP_016083930.1 PREDICTED: neuroblast differentiation-associated protein AHNAK isoform X3 [Ornithorhynchus anatinus] %iden=45.197 %ovlp=99.72 evalue=0.0	BAC36446.1 unnamed protein product [Mus musculus] %iden=88.725 %ovlp=99.51 evalue=8.42e-128	Eef1a1	9600.14	15183.6	8694.88	6226.54	12899.7	8610.17	3558.65	5091.59	6044.86	7345.44	5947.33	7509.79	4818.21	6261.1	15697	6092.24	4180.93	8053.87	4256.99	12188	11614.3	15204.8	8541.07	7081.45
ORF7_AMEXTC_0340000076977:26:400	XP_016810513.1 PREDICTED: histone H2B type 1 [Pan troglodytes] %iden=58.537 %ovlp=71.96 evalue=2.27e-19	No Hits No Hits	No Match	210.257	73.7511	63.8769	142.337	111.796	64.8836	104.459	75.805	51.2183	158.332	48.0513	140.074	82.9092	47.1122	46.4755	34.8444	114.393	68.0546	107.97	157.819	115.712	199.006	76.1834	199.277
ORF7_AMEXTC_0340000140026:200:412	KFM65451.1 Ubiquitin carboxyl-terminal hydrolase 24_ partial [Stegodyphus mimosarum] %iden=42.500 %ovlp=52.11 evalue=2.8	XP_006514425.1 PREDICTED: uncharacterized protein LOC102635990 isoform X2 [Mus musculus] 28.1 28.1 62% 2.8 34.09%	LOC102635990	322.518	373.929	285.31	64.0598	3686.07	634.767	372.096	524.938	140.631	23.3242	491.608	2865.82	629.093	338.064	809.458	89.7909	80.1535	83.3057	2485.74	1046.45	552.242	5632.61	1010.34	6740.64
ORF7_AMEXTC_0340000221273:268:2154	XP_012817045.1 PREDICTED: vitamin D3 hydroxylase-associated protein-like isoform X3 [Xenopus tropicalis] %iden=72.461 %ovlp=93.96 evalue=0.0	NP_663589.3 dihydrolipoyllysine-residue acetyltransferase component of pyruvate dehydrogenase complex, mitochondrial [Mus musculus] %iden=74.346 %ovlp=89.67 evalue=0.0	Dlat	1118.95	4128.29	1742.52	2942.8	4958.98	1691.58	1620.18	1949.77	1536.03	2465.22	1324.03	1522.09	728.062	774.962	3820.44	1071.27	1875.12	948.808	648.884	321.1	4445.73	237.62	999.738	734.233
ORF71_AMEXTC_0340000018215:266:6478	XP_019371594.1 PREDICTED: microfibrillar-associated protein 5 isoform X1 [Gavialis gangeticus] %iden=45.122 %ovlp=68.67 evalue=4.29e-34	XP_011241171.1 PREDICTED: dedicator of cytokinesis protein 3 isoform X1 [Mus musculus] %iden=88.122 %ovlp=99.90 evalue=0.0	Dock3	67.9442	52.8015	48.1397	29.3899	57.2256	462.894	13.0829	106.439	79.7844	57.2082	148.131	33.9063	81.2154	1252.87	37.8426	211.777	34.5471	97.3604	49.4872	73.2938	132.547	132.393	58.0072	85.8644
ORF73_AMEXTC_0340000031700:104:5035	XP_005311214.1 stonin-2 isoform X1 [Chrysemys picta bellii] %iden=68.345 %ovlp=99.77 evalue=0.0	NP_001077403.1 myomesin-1 isoform 2 [Mus musculus] %iden=67.715 %ovlp=92.76 evalue=0.0	Myom1	385.424	58.3626	94.2103	177.348	373.517	107.781	254.851	398.834	774.29	62.6829	323.743	118.509	474.615	129.217	45.0844	243.453	308.444	148.702	942.802	277.666	68.944	138.153	160.08	66.2339
ORF77_AMEXTC_0340000022575:296:1711	XP_012823990.1 PREDICTED: protein POF1B isoform X2 [Xenopus tropicalis] %iden=55.592 %ovlp=98.21 evalue=0.0	NP_001035277.1 probable ATP-dependent RNA helicase DDX17 isoform 4 [Mus musculus] %iden=92.042 %ovlp=79.45 evalue=0.0	Ddx17	188.295	120.862	187.605	201.684	161.33	104.443	106.991	118.274	49.8878	84.6251	48.7677	294.015	83.8625	69.8332	461.354	118.466	222.255	88.2853	49.9684	87.9408	102.368	94.413	317.293	157.759
ORF77_AMEXTC_0340000161459:2971:563	XP_018092172.1 PREDICTED: septin-9-like isoform X1 [Xenopus laevis] %iden=53.463 %ovlp=97.60 evalue=0.0	NP_035761.1 endoplasmin precursor [Mus musculus] %iden=86.061 %ovlp=96.26 evalue=0.0	Hsp90b1	51.2919	156.124	240.49	84.5167	4.06049	14.2582	42.4841	16.2761	9.12006	154.513	46.7379	63.976	111.063	168.498	329.268	868.801	258.33	177.233	23.2875	22.2741	43.9369	34.0603	9.90363	7.4655
ORF79_AMEXTC_0340000154771:2677:2036	XP_007894232.1 PREDICTED: otoancorin-like [Callorhinchus milii] %iden=35.367 %ovlp=96.00 evalue=0.0	NP_080973.1 ras-related protein Rab-14 [Mus musculus] %iden=99.454 %ovlp=85.05 evalue=1.17e-133	Rab14	19.2178	145.025	115.733	43.0737	111.721	33.6025	13.9149	41.9952	133.836	31.8472	31.7076	26.4959	11.5115	5.54294	5.31108	10.7396	9.52233	10.1465	18.0078	47.3927	211.194	95.4445	150.522	20.4334
ORF79_AMEXTC_0340000202493:5231:2181	XP_018094269.1 PREDICTED: nebulin-like [Xenopus laevis] %iden=81.405 %ovlp=99.59 evalue=1.63e-131	NP_666119.1 collagen alpha-2(VI) chain isoform 1 precursor [Mus musculus] %iden=69.301 %ovlp=96.95 evalue=0.0	Col6a2	1663.91	1837.92	2118.51	2783.04	1308.51	2602.69	3642.35	3048.06	2473.85	2500.78	4456.39	2107.25	2191.02	4504.63	2794.12	4354.41	2662.12	2341.89	1286.78	912.226	1491.92	643.379	887.629	790.875
ORF8_AMEXTC_0340000001835:47:748	XP_020018924.1 kinesin heavy chain isoform X2 [Castor canadensis] %iden=85.161 %ovlp=99.74 evalue=0.0	XP_011246244.1 PREDICTED: plasminogen activator inhibitor 2, macrophage isoform X1 [Mus musculus] %iden=41.629 %ovlp=90.60 evalue=6.27e-42	Serpinb2	251.897	1002.08	533.114	390.273	1246.35	1143.42	313.836	520.175	507.463	574.163	358.47	384.889	437.362	1341.12	1993.58	264.622	602.725	545.854	665.615	321.007	968.955	610.949	332.101	518.743
ORF8_AMEXTC_0340000002216:127:2931	XP_012826615.1 PREDICTED: nebulin isoform X9 [Xenopus tropicalis] %iden=78.092 %ovlp=99.92 evalue=0.0	NP_032717.2 neurofilament medium polypeptide [Mus musculus] %iden=77.963 %ovlp=50.59 evalue=0.0	Nefm	3034.86	3662.01	4326.24	4348.9	2887.74	4007.88	5844.8	5317.15	3637.44	4179.43	5110.95	4537.24	2639.38	2748.31	3695.51	4671.12	2819.39	2892.74	2072.06	2361.68	3588.02	1545.67	1726.78	2071.59
ORF8_AMEXTC_0340000003677:89:580	XP_008166942.1 NAD(P) transhydrogenase_ mitochondrial [Chrysemys picta bellii] %iden=91.228 %ovlp=99.54 evalue=0.0	XP_011240524.1 PREDICTED: probable E3 ubiquitin-protein ligase TRIML1 isoform X8 [Mus musculus] 80.1 80.1 77% 1e-17 33.56%	Triml1	3351.56	3131.37	3827.74	6169.8	4490.69	5298.47	5438.4	4952.42	6048.86	4212.1	5630.05	3697.08	4831.32	5092.31	3357.88	5255.48	5028.45	4818.11	5717.28	6911.62	5452.1	4420.38	3497.14	3631.54
ORF8_AMEXTC_0340000005068:4:570	XP_008176184.1 PREDICTED: vitronectin [Chrysemys picta bellii] %iden=59.684 %ovlp=80.77 evalue=3.95e-95	NP_034990.1 myosin light polypeptide 6 isoform MLC3sm [Mus musculus] %iden=80.132 %ovlp=79.37 evalue=1.37e-86	Myl6	719.855	288.737	233.987	377.135	974.832	593.133	760.969	582.358	533.827	471.525	387.024	486.882	697.65	194.095	226.352	273.105	452.593	482.59	1000.05	1006.42	428.289	951.774	1778.78	945.179
ORF8_AMEXTC_0340000008867:11:937	XP_005293991.1 PREDICTED: oxysterol-binding protein-related protein 5 isoform X1 [Chrysemys picta bellii] %iden=79.571 %ovlp=99.55 evalue=0.0	NP_113579.2 cysteine-rich secretory protein LCCL domain-containing 1 precursor [Mus musculus] 80.1 134 71% 6e-16 31.22%	Crispld1	481.586	205.641	250.608	221.84	161.257	384.24	228.712	253.303	140.516	383.166	273.609	339.691	323.026	78.1026	164.467	105.855	260.394	211.01	519.394	1373.58	306.239	761.451	1314.77	516.057
ORF8_AMEXTC_0340000013718:104:517	NP_001011138.1 glutamate dehydrogenase 1_ mitochondrial [Xenopus tropicalis] %iden=94.074 %ovlp=92.08 evalue=0.0	NP_079705.2 leukocyte elastase inhibitor A [Mus musculus] 139 139 100% 4e-40 47.83%	Serpinb1a	5808.97	12699.1	11638.9	12940.6	15542.8	22297.3	18024	22718.5	30478.3	7208.57	24488.5	9981.02	21209	48532.9	13613.3	17522	15855.7	22840.4	19151.1	1974.33	11594	2027.73	5188.64	5493.57
ORF8_AMEXTC_0340000014857:7:5748	XP_008160968.1 PREDICTED: interferon-induced very large GTPase 1-like [Chrysemys picta bellii] %iden=60.075 %ovlp=91.68 evalue=0.0	XP_006499750.1 PREDICTED: MAX gene-associated protein isoform X1 [Mus musculus] %iden=48.851 %ovlp=74.76 evalue=0.0	Mga	4817.34	4071.48	3586.32	6040.83	5458.81	4348.78	4268.17	5718.39	4529.69	8995.26	6804.97	5885.36	6006.1	7870.68	6201.35	8913.96	4207.32	4203.31	4794.97	8262.47	4779.55	7752.6	8069.71	6394.74
ORF8_AMEXTC_0340000016343:97:846	XP_006008387.1 PREDICTED: RUN and FYVE domain-containing protein 4 [Latimeria chalumnae] %iden=35.907 %ovlp=94.11 evalue=5.02e-169	BAE30098.1 unnamed protein product [Mus musculus] %iden=97.561 %ovlp=81.60 evalue=1.05e-146	Rab1a	58.3293	99.4125	193.727	23.5208	26.2149	25.3714	98.2126	19.7296	29.6254	23.8486	11.7568	27.736	88.776	23.0694	76.6297	115.796	41.8572	99.5655	77.3054	66.7766	50.2581	134.418	176.771	91.1435
ORF8_AMEXTC_0340000018996:190:753	XP_010079055.1 PREDICTED: LIM domain-binding protein 3_ partial [Pterocles gutturalis] %iden=65.076 %ovlp=99.61 evalue=0.0	NP_067442.1 troponin I, slow skeletal muscle [Mus musculus] %iden=87.166 %ovlp=98.94 evalue=3.36e-105	Tnni1	480.933	780.024	950.877	412.508	816.119	662.26	708.684	761.807	546.346	1073.75	590.822	691.072	747.583	938.94	2720.14	1559.43	954.331	699.995	627.762	531.829	651.679	275.419	300.812	538.91
ORF8_AMEXTC_0340000026250:127:1932	XP_018416794.1 PREDICTED: ADP/ATP translocase 1 [Nanorana parkeri] %iden=81.281 %ovlp=98.99 evalue=9.77e-114	NP_035040.1 neurofilament light polypeptide [Mus musculus] %iden=80.042 %ovlp=78.24 evalue=0.0	Nefl	293.209	320.242	372.948	496.327	285.385	203.539	914.252	474.601	468.763	345.31	534.253	271.391	525.04	588.249	399.573	726.126	545.673	446.479	399.338	37.9283	254.117	70.0544	144.914	176.175
ORF8_AMEXTC_0340000044493:7:3189	XP_006008964.1 PREDICTED: heterogeneous nuclear ribonucleoprotein K isoform X1 [Latimeria chalumnae] %iden=70.787 %ovlp=94.22 evalue=9.18e-130	XP_017175054.1 PREDICTED: centromere-associated protein E isoform X1 [Mus musculus] %iden=26.433 %ovlp=91.61 evalue=2.38e-50	Cenpe	18.7114	30.8837	36.5749	39.6883	82.306	1.94201	6.32722	15.5689	6.93548	5.71424	4.04346	33.6451	37.6336	9.78559	93.1603	8.56057	13.2372	6.56921	87.4611	20.8018	32.2478	62.8122	39.9814	71.8673
ORF8_AMEXTC_0340000056716:1218:3572; ORF1_AMEXTC_0340000029898:30:31676	Q9W7M6.1 RecName: Full=L-lactate dehydrogenase A chain; Short=LDH-A %iden=100.000 %ovlp=99.40 evalue=0.0	NP_035782.3 titin isoform N2-A [Mus musculus] %iden=57.632 %ovlp=87.01 evalue=0.0	Ttn	295.826	1095.41	512.127	888.377	416.292	482.995	743.323	416.047	722.445	883.212	943.861	244.43	392.894	258.568	297.863	584.15	441.726	257.162	272.926	101.033	1066.89	54.9125	112.212	59.8649
ORF8_AMEXTC_0340000064260:1:1470;ORF30_AMEXTC_0340000053557:92:682	XP_018414685.1 PREDICTED: rab GDP dissociation inhibitor alpha isoform X1 [Nanorana parkeri] %iden=94.855 %ovlp=99.55 evalue=0.0	NP_032495.2 keratin, type I cytoskeletal 15 [Mus musculus] %iden=59.401 %ovlp=74.29 evalue=1.12e-138	Krt15	231.157	213.417	188.755	106.857	195.305	167.281	146.875	164.207	136.588	330.018	253.745	187.371	117.952	134.978	149.781	120.658	218.837	154.989	165.986	244.419	235.943	157.287	146.324	232.329
ORF8_AMEXTC_0340000065448:26:586	XP_007057934.1 PREDICTED: protein RRP5 homolog [Chelonia mydas] %iden=60.820 %ovlp=99.19 evalue=0.0	BAE39378.1 unnamed protein product [Mus musculus] %iden=57.297 %ovlp=98.40 evalue=1.30e-59	Krt18	12.154	32.6481	47.5254	53.9253	347.763	125.446	43.4467	180.665	32.6769	183.72	38.7288	68.2754	1.31117	15.6553	397.152	4.53817	41.1353	8.95013	9.33586	40.4637	16.0213	195.321	11.6157	165.058
ORF8_AMEXTC_0340000066215:211:1257	XP_006111024.1 PREDICTED: plasma protease C1 inhibitor [Pelodiscus sinensis] %iden=41.387 %ovlp=64.81 evalue=8.67e-94	NP_084148.1 heterogeneous nuclear ribonucleoprotein A0 [Mus musculus] %iden=82.540 %ovlp=98.43 evalue=3.27e-69	Hnrnpa0	25.7773	5.9676	5.46546	24.277	94.4396	27.9009	20.3993	30.7388	48.1832	59.2788	20.2395	36.6135	24.4416	7.38297	10.2221	7.9204	11.6551	18.7709	82.493	4.61916	11.8223	77.3661	64.5155	95.0574
ORF8_AMEXTC_0340000067103:220:1812	XP_013805251.1 PREDICTED: girdin [Apteryx australis mantelli] %iden=82.116 %ovlp=97.15 evalue=0.0	NP_031611.1 annexin A2 [Mus musculus] %iden=80.236 %ovlp=63.65 evalue=0.0	Anxa2	976.751	834.76	1047.46	1172.34	1047.97	980.148	1213.81	911.405	1339.44	635.831	830.25	846.022	990.638	1659.58	596.554	959.629	922.596	1023.97	952.641	874.999	916.097	673.496	1137.76	866.07
ORF8_AMEXTC_0340000067192:97:588	XP_014435788.1 PREDICTED: DNA polymerase alpha subunit B [Pelodiscus sinensis] %iden=78.832 %ovlp=94.79 evalue=8.56e-159	XP_006539629.1 PREDICTED: galectin-4 isoform X1 [Mus musculus] %iden=43.750 %ovlp=96.95 evalue=2.37e-40	Lgals4	193.214	11.0713	25.4174	6.89368	103.963	14.4981	18.0056	88.5971	43.4194	94.3246	12.1998	78.4601	42.9283	55.4103	265.174	44.148	141.079	76.1301	33.284	53.9967	24.7655	18.037	17.2219	133.052
ORF8_AMEXTC_0340000067627:50:808	XP_018428536.1 PREDICTED: myosin-3-like isoform X1 [Nanorana parkeri] %iden=87.147 %ovlp=99.69 evalue=0.0	NP_035421.2 60S ribosomal protein L7 [Mus musculus] %iden=82.716 %ovlp=95.65 evalue=1.48e-144	Rpl7	72972.9	28229	25050.4	78208.9	52834.3	35555.8	62846.3	52141.7	53819	74563.7	80971.5	26116.2	81124.9	49739.2	48829.7	84344.4	67747.5	71108	83393.2	6354.77	41822	9659	48915.2	65344.8
ORF8_AMEXTC_0340000068010:44:1453	XP_005313955.1 arachidonate 12-lipoxygenase_ 12R-type [Chrysemys picta bellii] %iden=52.733 %ovlp=99.68 evalue=7.20e-112	AAA39391.1 epidermal keratin subunit I, partial [Mus musculus] %iden=58.710 %ovlp=65.74 evalue=2.07e-117	Krt10	845.233	813.616	620.704	1681.8	753.832	1250.45	1076.03	594.583	724.571	363.894	592.455	598.278	427.854	684.019	838.385	1285.15	731.011	555.769	590.19	642.883	580.393	319.621	736.725	408.711
ORF8_AMEXTC_0340000083122:32:436	XP_005103686.2 PREDICTED: uncharacterized protein K02A2.6-like [Aplysia californica] %iden=48.515 %ovlp=87.27 evalue=2.36e-18	No Hits No Hits	No Match	117.101	460.036	385.754	52.9458	66.1778	572.524	31.5789	61.6938	81.6464	22.6561	50.0774	20.6758	82.2326	22.0689	10.9997	77.6611	45.1053	69.9776	93.6586	156.674	1194.01	38.5182	79.4435	30.4872
ORF8_AMEXTC_0340000145893:199:1830	XP_019404849.1 PREDICTED: endoplasmic reticulum lectin 1 [Crocodylus porosus] %iden=78.378 %ovlp=96.34 evalue=0.0	NP_796275.3 heterogeneous nuclear ribonucleoprotein L [Mus musculus] %iden=82.051 %ovlp=97.43 evalue=0.0	Hnrnpl	162.812	31.2262	85.0088	174.038	64.6263	23.4553	78.9981	36.6967	107.822	256.411	170.016	318.912	101.9	20.1999	60.649	18.7546	123.665	57.1926	285.001	118.175	74.1181	178.174	553.926	255.039
ORF8_AMEXTC_0340000155045:331:2	AAA65085.1 myosin II nonmuscle_ partial [Rana catesbeiana] %iden=84.390 %ovlp=99.51 evalue=7.69e-128	AAH49611.1 Actg2 protein [Mus musculus] %iden=98.182 %ovlp=99.09 evalue=3.97e-76	Actg2	459.573	335.042	257.059	903.636	760.341	562.948	552.557	675.429	611.994	989.044	709.273	546.436	368.954	513.31	261.063	333.862	607.695	369.739	476.926	887.161	471.265	889.929	608.856	933.9
ORF8_AMEXTC_0340000248058:238:2181; ORF40_AMEXTC_0340000125485:2435:492	XP_006019488.1 PREDICTED: aldose reductase [Alligator sinensis] %iden=76.266 %ovlp=94.03 evalue=0.0	NP_038586.2 heat shock 70 kDa protein 1-like [Mus musculus] %iden=84.961 %ovlp=99.38 evalue=0.0	Hspa1l	129.842	103.143	81.7971	62.316	230.105	123.365	252.936	156.143	256.381	78.509	229.785	79.9266	170.26	281.685	900.952	137.059	166.443	75.9093	200.579	14.5771	67.2851	12.3772	16.4968	43.7883
ORF8_AMEXTC_0340000293229:397:1752	P02616.1 RecName: Full=Parvalbumin beta %iden=81.481 %ovlp=96.40 evalue=1.65e-54	NP_080175.1 cytochrome b-c1 complex subunit 2, mitochondrial precursor [Mus musculus] %iden=65.639 %ovlp=99.56 evalue=0.0	Uqcrc2	4618.62	7880.59	7711.25	7525.89	5094.28	10089.2	6659.74	10221.5	7228.02	4766.67	6940.21	9799.58	3332.93	8363.38	4064.37	2569.99	4374.74	6347.55	2377.22	2897.15	3486.92	3115.48	1773.89	2604.66
ORF81_AMEXTC_0340000014615:20:7753	XP_012398297.1 fascin [Sarcophilus harrisii] %iden=80.527 %ovlp=99.59 evalue=0.0	NP_034363.1 fibronectin isoform a precursor [Mus musculus] %iden=73.463 %ovlp=95.46 evalue=0.0	Fn1	3549.49	1598.35	2323.53	4642.59	3426.17	1875.51	2489.81	3174.46	2213.33	3912.91	2780.93	3692.95	2156.6	1982.79	3162.13	1672.6	2785.92	1892.37	2509.77	3705.48	1793.52	6013.89	1707.52	4259.11
ORF81_AMEXTC_0340000178406:3796:1697	XP_005297400.1 PREDICTED: intersectin-2 isoform X2 [Chrysemys picta bellii] %iden=77.847 %ovlp=99.89 evalue=0.0	NP_032007.2 long-chain-fatty-acid--CoA ligase 1 [Mus musculus] %iden=74.286 %ovlp=99.71 evalue=0.0	Acsl1	44.8708	117.716	130.887	115.945	260.84	216.742	198.108	237.625	205.335	59.8316	100.711	163.805	138.652	246.338	67.7393	279.085	115.684	159.357	73.6792	1.95187	137.187	64.6106	49.4445	94.7717
ORF81_AMEXTC_0340000231268:2854:431	XP_020669178.1 integrin alpha-M-like [Pogona vitticeps] %iden=44.098 %ovlp=92.36 evalue=0.0	CAA78412.1 murine valosin-containing protein [Mus musculus] %iden=97.398 %ovlp=99.75 evalue=0.0	Vcp	457.575	2247.17	1078.73	276.501	1885.2	4099.65	179.043	385.256	645.116	325.75	138.129	536.174	308.891	4156.6	996.124	798.882	246.597	2781.5	274.709	5428.09	1724.29	1055.95	342.128	294.208
ORF83_AMEXTC_0340000143484:2710:902	XP_012811567.1 PREDICTED: calpastatin isoform X17 [Xenopus tropicalis] %iden=46.045 %ovlp=60.16 evalue=8.51e-139	NP_032919.2 DNA polymerase alpha subunit B isoform 1 [Mus musculus] %iden=65.449 %ovlp=99.17 evalue=0.0	Pola2	361.703	95.8205	108.076	201.806	201.785	272.527	60.7993	190.884	134.72	781.884	1662.54	131.916	122.575	68.6709	102.845	164.7	119.795	138.373	228.902	452.705	101.521	462.237	110.559	210.613
ORF83_AMEXTC_0340000301519:3249:556	XP_006885827.1 PREDICTED: 6-phosphogluconate dehydrogenase_ decarboxylating [Elephantulus edwardii] %iden=87.371 %ovlp=93.58 evalue=0.0	NP_598862.1 26S proteasome non-ATPase regulatory subunit 2 [Mus musculus] %iden=92.409 %ovlp=99.78 evalue=0.0	Psmd2	2327.78	646.365	550.193	1731.58	1437.35	540.094	1319.01	1079.67	1461.05	2483.26	1407.74	2338.91	1397.1	365.182	505.106	387.193	1074.22	877.643	2365.6	3129.76	692.658	2371.41	2252.49	3011.38
ORF85_AMEXTC_0340000125903:4328:0	XP_004464249.1 DDB1- and CUL4-associated factor 6 isoform X1 [Dasypus novemcinctus] %iden=62.005 %ovlp=98.83 evalue=0.0	BAE42400.1 unnamed protein product, partial [Mus musculus] %iden=75.840 %ovlp=96.40 evalue=0.0	Fn1	70.1695	348.418	402.216	169.677	40.6137	231.482	639.357	294.755	344.335	227.088	480.74	245.865	283.441	609.528	357.948	632.855	269.52	299.977	86.5821	89.9456	302.999	96.7265	78.6093	58.6374
ORF86_AMEXTC_0340000048251:8:5701	XP_021384848.1 dystroglycan [Lonchura striata domestica] %iden=72.859 %ovlp=99.78 evalue=0.0	XP_006507988.1 PREDICTED: myotubularin-related protein 13 isoform X2 [Mus musculus] %iden=79.406 %ovlp=98.74 evalue=0.0	Sbf2	76.93	184.902	87.9975	22.9452	24.598	5.85346	65.7149	3.09902	6.46327	105.613	29.2088	13.857	41.0889	9.5477	479.828	30.0173	140.877	25.6495	63.5699	3.82756	195.608	30.3405	5.85382	173.411
ORF86_AMEXTC_0340000246688:4978:1784	XP_016834063.1 PREDICTED: kininogen-1 isoform X1 [Cricetulus griseus] %iden=29.834 %ovlp=93.03 evalue=1.81e-78	NP_034063.1 collagen alpha-1(VI) chain precursor [Mus musculus] %iden=67.732 %ovlp=93.15 evalue=0.0	Col6a1	1018.92	46.6506	350.058	16.2784	13.2342	41.3667	81.4435	25.7909	20.0214	86.3959	203.349	29.3735	385.077	82.711	167.964	34.2212	440.332	1750.63	520.362	56.3811	69.0584	60.0518	315.474	131.223
ORF87_AMEXTC_0340000000933:5:844	XP_018111766.1 PREDICTED: collagen alpha-1(XI) chain-like isoform X2 [Xenopus laevis] %iden=72.869 %ovlp=95.79 evalue=0.0	NP_032649.2 myelin protein P0 isoform MPZ precursor [Mus musculus] %iden=68.220 %ovlp=83.57 evalue=1.51e-100	Mpz	417.965	93.7146	137.145	812.326	237.217	34.7076	771.23	187.247	294.942	751.539	250.837	423.329	208.664	10.8453	1362.24	102.488	409.464	23.8597	639.348	76.2738	124.526	242.883	822.715	826.454
ORF87_AMEXTC_0340000012374:101:3388	XP_009887406.1 PREDICTED: keratin_ type I cytoskeletal 12-like isoform X1 [Charadrius vociferus] %iden=58.239 %ovlp=74.68 evalue=5.54e-126	XP_006530594.1 PREDICTED: phosphorylase b kinase regulatory subunit beta isoform X2 [Mus musculus] %iden=85.875 %ovlp=97.45 evalue=0.0	Phkb	365.539	665.502	799.516	2173.86	1632.91	1404.27	1296.64	1623.08	2091.74	875.98	1228.29	1086.01	1283.63	1538.61	874.285	1146.77	1609.19	1176.52	1986.33	1805.68	1743.32	1142.15	1339.9	1449.65
ORF87_AMEXTC_0340000047991:227:9469	XP_019379138.1 PREDICTED: protein TANC2 isoform X4 [Gavialis gangeticus] %iden=91.235 %ovlp=99.90 evalue=0.0	XP_006504993.1 PREDICTED: protein furry homolog isoform X6 [Mus musculus] %iden=88.515 %ovlp=97.86 evalue=0.0	Fry	128.769	158.852	305.742	150.098	158.378	59.1037	559.442	267.81	432.158	7.1755	54.4361	95.0338	48.2783	110.166	380.035	229.71	263.837	284.856	47.4249	85.1165	238.984	192.32	26.6604	86.6122
ORF87_AMEXTC_0340000175732:4946:1686	XP_007058882.1 PREDICTED: heterochromatin-associated protein MENT-like [Chelonia mydas] %iden=60.880 %ovlp=99.50 evalue=2.39e-171	NP_032736.2 NAD(P) transhydrogenase, mitochondrial isoform 1 precursor [Mus musculus] %iden=84.949 %ovlp=99.54 evalue=0.0	Nnt	739.309	993.924	165.248	607.385	1166.86	9102.98	490.325	421.1	558.941	322.732	670.002	778.96	711.374	3191.09	375.692	710.712	297.756	449.792	1025.97	4900.63	742.452	1194.89	1322.54	654.371
ORF89_AMEXTC_0340000123675:3511:1745	XP_007058407.1 PREDICTED: uncharacterized protein KIAA1671 homolog [Chelonia mydas] %iden=29.919 %ovlp=65.84 evalue=3.17e-94	NP_033536.2 ezrin [Mus musculus] %iden=83.192 %ovlp=99.66 evalue=0.0	Ezr	1179.05	672.189	602.031	21.3204	1149.49	1574.31	576.998	1837.76	66.2106	72.2715	67.4488	163.435	1025.61	1080.05	5278.85	1513.01	626.707	198.082	1512.03	323.925	735.762	2607.16	866.867	1732.98
ORF9_AMEXTC_0340000003827:253:1674; ORF12_AMEXTC_0340000151292:625:2; ORF7_AMEXTC_0340000066686:133:1500	XP_005303644.1 ankycorbin isoform X1 [Chrysemys picta bellii] %iden=56.548 %ovlp=99.28 evalue=0.0	NP_997648.2 keratin, type I cytoskeletal 42 [Mus musculus] %iden=57.974 %ovlp=97.05 evalue=2.67e-165	Krt42	49.0288	33.9098	78.3628	10.5118	30.3067	125.204	46.078	81.5099	62.447	44.1399	201.248	9.55872	312.498	701.567	78.5988	515.196	121.998	300.969	222.93	716.927	63.4123	103.914	42.0886	52.8401
ORF9_AMEXTC_0340000018024:121:819	NP_001080637.1 TAR DNA binding protein L homeolog [Xenopus laevis] %iden=92.308 %ovlp=69.50 evalue=1.83e-121	NP_056591.1 microfibrillar-associated protein 5 isoform 1 precursor [Mus musculus] %iden=40.606 %ovlp=67.81 evalue=1.57e-30	Mfap5	1179.38	604.838	802.898	1883.06	1406.34	1124.66	2112.13	1935.44	1307.95	2692.59	2362.59	1537.87	564.656	574.464	1539.66	814.788	1048.25	533.46	672.107	532.73	556.649	525.173	403.697	1036.25
ORF9_AMEXTC_0340000030097:551:877	XP_014343590.1 PREDICTED: immunoglobulin-like and fibronectin type III domain-containing protein 1 [Latimeria chalumnae] %iden=47.935 %ovlp=99.29 evalue=0.0	NP_001106890.1 IQCJ-SCHIP1 readthrough transcript protein [Mus musculus] %iden=73.394 %ovlp=99.08 evalue=2.36e-33	Iqschfp	56.9994	106.983	94.0837	15.6536	102.453	28.2133	51.7399	23.5752	17.0229	134.739	43.0135	68.17	10.4583	9.68236	162.153	31.8202	52.1102	21.1352	33.5685	274.071	229.098	65.179	33.0861	87.4503
ORF9_AMEXTC_0340000032443:115:2568	XP_015191940.1 PREDICTED: tropomyosin alpha-3 chain isoform X3 [Lepisosteus oculatus] %iden=79.798 %ovlp=53.85 evalue=2.42e-45	No Hits	No Match	199.512	616.662	489.168	149.959	98.2563	572.23	134.453	198.65	306.241	2.93833	157.134	132.145	363.689	905.544	280.576	854.256	235.573	475.453	138.766	627.135	452.611	180.741	47.3293	8.73415
ORF9_AMEXTC_0340000038929:28:1071	XP_005300684.1 ras GTPase-activating-like protein IQGAP1 isoform X1 [Chrysemys picta bellii] %iden=86.867 %ovlp=96.68 evalue=0.0	No Hits No Hits	No Match	646.31	191.087	214.095	291.855	147.623	238.174	353.075	285.226	219.756	179.267	124.779	229.231	345.229	168.421	197.622	162.79	128.702	244.899	168.439	252.278	108.328	1022.33	347.304	493.859
ORF9_AMEXTC_0340000044036:62:1177	XP_018109611.1 PREDICTED: tropomyosin isoform X12 [Xenopus laevis] %iden=87.701 %ovlp=93.00 evalue=1.50e-103	EDL06136.1 mCG21082, partial [Mus musculus] %iden=80.481 %ovlp=99.73 evalue=0.0	No Match	905.469	1143.51	1496.62	1553.37	871.783	1987.45	1490.31	1866.52	1738.74	1014	1905.92	1470.25	1381.45	2967.8	1048.03	2171.19	1099.23	1996.26	854.441	806.503	1117.48	631.867	943.873	550.56
ORF9_AMEXTC_0340000044782:22:2346	XP_007666682.1 PREDICTED: collagen alpha-3(VI) chain [Ornithorhynchus anatinus] %iden=68.155 %ovlp=99.70 evalue=1.11e-146	BAD90503.1 mKIAA4086 protein, partial [Mus musculus] %iden=83.484 %ovlp=99.74 evalue=0.0	Kif5a	867.456	1077.62	1152.65	894.937	1171.17	1161.65	1116.05	1048.07	1492.22	922.998	906.235	1172.17	958.395	2228.09	1065.54	699.427	1013.32	1056.93	985.695	878.669	1292.5	904.771	827.029	1231.76
ORF9_AMEXTC_0340000057204:175:1500	XP_014108893.1 PREDICTED: microtubule cross-linking factor 1 [Pseudopodoces humilis] %iden=70.022 %ovlp=89.89 evalue=0.0	NP_033943.2 calsequestrin-1 precursor [Mus musculus] %iden=80.851 %ovlp=84.84 evalue=0.0	Casq1	3099.44	2160.15	1442.72	1782.45	2950.38	2139.1	1444.87	1431.08	2665.53	5959.42	2862.5	1885.42	1967.57	1335.93	1002.37	868.628	1085.83	1571.46	3503.62	7566.27	2145.48	4392.64	10182.4	1447.97
ORF9_AMEXTC_0340000057845:16:978	XP_007063778.1 PREDICTED: histone-lysine N-methyltransferase SMYD1 [Chelonia mydas] %iden=79.065 %ovlp=99.59 evalue=0.0	NP_033442.2 tropomyosin beta chain isoform Tpm2.2st [Mus musculus] %iden=92.606 %ovlp=88.16 evalue=8.53e-165	Tpm2	11.6071	44.0607	55.6542	98.2003	4.63054	51.4879	136.557	131.542	51.7058	7.51628	71.6612	21.6184	36.7212	68.7885	56.7883	237.239	162.337	88.4118	43.9392	14.6158	33.0012	23.6268	0	34.3262
ORF9_AMEXTC_0340000060158:187:1362	XP_005295272.1 receptor-type tyrosine-protein phosphatase delta isoform X15 [Chrysemys picta bellii] %iden=92.131 %ovlp=99.90 evalue=0.0	NP_659152.1 fructose-bisphosphate aldolase B [Mus musculus] %iden=78.571 %ovlp=92.60 evalue=0.0	Aldob	12783.8	5644.71	8407.91	7621.75	10263.3	4184.41	6873.11	8601.17	5924.69	12151.5	6392.49	7183.22	6593.4	7344.77	26172.1	5199.37	14301	7378.65	7090.19	2451.22	5089.08	6589.07	3860.65	10683.4
ORF9_AMEXTC_0340000064066:40:2067	NP_989158.1 myosin regulatory light chain 2_ skeletal muscle isoform [Xenopus tropicalis] %iden=90.533 %ovlp=71.55 evalue=3.01e-105	NP_766024.1 calcium-binding mitochondrial carrier protein Aralar1 [Mus musculus] %iden=84.789 %ovlp=97.78 evalue=0.0	Slc25a12	83456.5	51937.8	70422	131014	51511.3	52755	152374	115812	94207	131624	145604	87548.1	79743.8	77898.8	89490.2	75909.7	106042	73338.9	74483.8	15602.4	29860.1	12498.7	34039.6	40853.6
ORF9_AMEXTC_0340000064304:130:723	XP_015684386.1 PREDICTED: myozenin-1 [Protobothrops mucrosquamatus] %iden=62.382 %ovlp=99.36 evalue=1.14e-124	NP_001034164.1 LIM domain-binding protein 3 isoform f [Mus musculus] %iden=71.574 %ovlp=98.48 evalue=1.66e-90	Ldb3	5360.27	4523.14	4998.72	5805.77	2816.33	5127.53	6072.38	6733.82	4027.06	6626.18	6230.35	5500.85	5281.31	5396.19	5301.3	6799.06	4867.23	4471.64	4395.8	4138.87	3327.69	4604.79	3922.12	4715.99
ORF9_AMEXTC_0340000150712:247:957	XP_007069796.1 PREDICTED: prothrombin [Chelonia mydas] %iden=67.320 %ovlp=94.42 evalue=0.0	NP_033925.2 calpain small subunit 1 [Mus musculus] %iden=77.251 %ovlp=88.61 evalue=6.56e-123	Capns1	1199.57	914.985	942.08	371.079	1864.2	349.916	405.143	603.266	252.163	666.016	189.454	438.096	900.785	208.89	3819.77	718.005	679.811	565.529	1527.93	275.451	1459.26	1484.11	2804.23	1440.27
ORF9_AMEXTC_0340000182913:358:1860	XP_006007800.1 PREDICTED: uncharacterized protein LOC102359980 [Latimeria chalumnae] %iden=58.599 %ovlp=98.61 evalue=0.0	BAE21849.1 unnamed protein product, partial [Mus musculus] %iden=78.132 %ovlp=92.81 evalue=0.0	Pdia3	23.0813	0	0	12.0452	38.6151	4.0614	65.5542	1.51452	145.545	322.829	1.65831	20.2996	10.0235	0	0	0	28.7872	2.21655	209.509	301.099	0.44295	99.2224	1431.7	90.0598
ORF9_AMEXTC_0340000214193:235:1578	XP_008167923.1 DNA-directed RNA polymerase I subunit RPA1 isoform X1 [Chrysemys picta bellii] %iden=75.232 %ovlp=99.60 evalue=0.0	NP_033270.3 alpha-1-antitrypsin 1-2 precursor [Mus musculus] 363 363 82% 6e-122 49.46%	Serpina1b	234.339	249.572	187.959	72.7981	547.913	129.737	30.6778	91.9556	78.4005	7.77426	22.2663	93.7613	220.097	115.633	962.21	342.502	63.5566	177.577	110.641	309.405	740.279	617.27	188.765	134.775
ORF9_AMEXTC_0340000232945:217:1659; ORF1_AMEXTC_0340000067022:84:1601	XP_020787315.1 pyruvate dehydrogenase E1 component subunit beta_ mitochondrial [Boleophthalmus pectinirostris] %iden=84.680 %ovlp=99.17 evalue=0.0	NP_033474.1 tubulin alpha-1C chain [Mus musculus] %iden=89.062 %ovlp=92.93 evalue=0.0	Tuba1c	193.369	311.768	269.775	209.517	145.182	205.923	97.9232	108.348	154.546	295.48	130.491	224.521	186.615	384.886	273.493	660.505	126.122	434.634	78.5834	177.605	169.582	195.422	157.071	77.0382
ORF92_AMEXTC_0340000040844:260:898	AJF36071.1 prohibitin [Cynops orientalis] %iden=97.794 %ovlp=96.10 evalue=0.0	NP_598811.3 ras-related protein Rab-15 isoform 1 [Mus musculus] %iden=86.792 %ovlp=99.06 evalue=4.31e-138	Rab15	223.695	177.211	156.97	103.861	128.759	118.769	108.649	133.4	92.0147	211.086	155.173	99.1345	349.509	229.752	146.801	190.727	214.89	241.622	432.868	342.676	193.894	266.466	373.018	173.085
ORF92_AMEXTC_0340000155453:3713:1491	XP_005284673.1 zinc finger protein 106 isoform X1 [Chrysemys picta bellii] %iden=56.784 %ovlp=99.08 evalue=0.0	NP_034723.1 junction plakoglobin [Mus musculus] %iden=82.993 %ovlp=98.52 evalue=0.0	Jup	1659.72	2586.65	2067.1	1926.74	2101.17	2094.43	2756.97	2243.48	2241.89	1009.85	1768.05	1077.14	3342.23	4025.44	2163.89	6513.9	2005.66	2560.01	2584.41	569.725	1953.1	514.44	2240.88	1130.89
ORF94_AMEXTC_0340000021254:197:3580	XP_006006715.1 PREDICTED: ras-related protein Rab-10 [Latimeria chalumnae] %iden=99.500 %ovlp=88.44 evalue=4.29e-146	NP_766394.2 BTB/POZ domain-containing protein 7 [Mus musculus] %iden=83.908 %ovlp=99.38 evalue=0.0	Btbd7	471.052	170.002	345.142	176.746	18.3147	23.3093	286.355	69.8715	123.592	90.309	26.0191	124.85	152.71	198.996	309.413	768.422	277.878	169.501	160.842	179.474	92.8233	132.751	146.578	41.1553
ORF94_AMEXTC_0340000176294:3733:2072	XP_012820907.1 PREDICTED: catenin delta-2 [Xenopus tropicalis] %iden=90.923 %ovlp=99.84 evalue=0.0	NP_032181.2 glucose-6-phosphate isomerase [Mus musculus] %iden=81.307 %ovlp=99.28 evalue=0.0	Gpi1	331.388	739.488	470.189	163.181	272.602	442.065	221.323	210.665	282.019	249.998	480.73	278.307	361.301	528.535	562.877	873.882	304.682	328.53	408.822	503.821	1180.73	386.782	348.359	211.172
ORF96_AMEXTC_0340000206441:4233:3403	NP_001037877.1 ATP synthase subunit O_ mitochondrial [Xenopus tropicalis] %iden=70.192 %ovlp=98.10 evalue=2.25e-105	NP_001288274.1 heterogeneous nuclear ribonucleoprotein K isoform 4 [Mus musculus] %iden=69.565 %ovlp=90.61 evalue=2.94e-117	Hnrnpk	598.278	1156	812.121	884.93	1854.38	822.792	816.505	866.147	710.213	1397.1	1064.67	843.05	452.264	720.113	1635.62	599.24	1018.59	603.945	777.313	298.311	1518.3	395.03	346.836	1012.09
ORF97_AMEXTC_0340000016002:50:8038	XP_002931884.2 PREDICTED: LOW QUALITY PROTEIN: filamin-C [Xenopus tropicalis] %iden=90.954 %ovlp=99.96 evalue=0.0	NP_001005510.2 nesprin-2 [Mus musculus] %iden=49.200 %ovlp=99.85 evalue=0.0	Syne2	3814.05	8176.83	6059.75	5901.76	8551.95	10039.7	7523.76	8995.86	7673.24	8903.62	10006.2	6421.8	8158	13491.9	10884.9	8452.98	7648.9	7356.71	7444.58	2616.72	8582.65	3986.33	4829.04	5516.56
ORF97_AMEXTC_0340000139845:4654:2096	XP_002938616.2 PREDICTED: plasminogen [Xenopus tropicalis] %iden=63.804 %ovlp=99.75 evalue=0.0	NP_031641.2 catenin delta-1 isoform 1 [Mus musculus] %iden=74.742 %ovlp=99.18 evalue=0.0	Ctnnd1	5473.98	3401.72	3688.92	6175.79	5357.11	4509.96	4172.87	4451.92	6282.67	5252.8	4386.2	5096.53	4015.32	3426.69	1994.45	2561.09	3984.85	4371.83	4820.13	5450.47	3955.98	4490.47	6074.73	4641.15
ORF97_AMEXTC_0340000220768:6552:739	XP_018420044.1 PREDICTED: ATP-dependent 6-phosphofructokinase_ muscle type isoform X2 [Nanorana parkeri] %iden=90.402 %ovlp=98.34 evalue=0.0	NP_038635.2 myosin-11 isoform 1 [Mus musculus] %iden=87.345 %ovlp=99.79 evalue=0.0	Myh11	851.133	1406.94	1776.44	2510.37	1012.2	2328.02	3679.08	2567.48	2402.22	2600.24	3331.17	2106.64	1664.38	2580.76	1567.63	2104.23	1742.33	1484.41	1134.64	1055.11	1108.28	1010.06	876.21	967.846
ORF99_AMEXTC_0340000220767:6517:599	AFN68290.1 keratin 5_ partial [Ambystoma mexicanum] %iden=100.000 %ovlp=62.88 evalue=0.0	BAD32323.1 mKIAA0866 protein, partial [Mus musculus] %iden=86.923 %ovlp=99.90 evalue=0.0	Myh11	29885.6	9020.5	10285.7	6764.76	14534.4	6420.01	8606.85	7032.04	5102.14	11871.6	5771.33	7995.61	31877.6	13347.2	15437.4	15554.1	25823	15563.1	33000.8	60178.5	7392.84	66306.1	39256.4	46184.5
