# Supplementary material for: Proteome data to explore the axolotl limb regeneration capacity at neotenic and metamorphic stages
Source: Data Brief. 2020 Jan 28;29:105179. doi: 10.1016/j.dib.2020.105179 (PMC7005509; doi:10.1016/j.dib.2020.105179)
Supplement: Multimedia component 7 [file mmc7.zip]

Archive with 1 entries (1 files):
- dib_105179_Supplementary File 2_Protein_Amex_V2.fa
